# Supplementary material for: Influenza A infection accelerates disease-associated microglia formation during physiological aging
Source: bioRxiv. 2025 Dec 14:2025.12.11.693336. Preprint. [Version 1] doi: 10.64898/2025.12.11.693336 (PMC12710644; doi:10.64898/2025.12.11.693336)
Supplement: Supplement 9 — Extended Data 1. Differential expression analysis (DEA) results from bulk RNA-seq comparing young vs. old mice (related to Fig. 1a). [file media-9.csv]

ensembl_gene_d	baseMean	log2FoldChange	lfcSE	stat	pvalue	padj	external_gene_name
ENSMUSG00000000001	205.3767314	-0.067796395	0.079801273	-0.849565328	0.395566795	0.805600757	Gnai3
ENSMUSG00000000003	0	NA	NA	NA	NA	NA	Pbsn
ENSMUSG00000000028	4.357980348	0.866962848	0.70481806	1.230051977	0.218677641	0.657265228	Cdc45
ENSMUSG00000000031	0.826308526	3.081817656	2.196831069	1.402846901	0.160662498	NA	H19
ENSMUSG00000000037	0.49117515	0.7002488	2.496057674	0.280541915	0.779061772	NA	Scml2
ENSMUSG00000000049	0	NA	NA	NA	NA	NA	Apoh
ENSMUSG00000000056	216.9337217	-0.387175453	0.210704572	-1.837527533	0.066132056	0.402536221	Narf
ENSMUSG00000000058	25.43545901	0.189482457	0.392072101	0.483284724	0.628893585	0.90679497	Cav2
ENSMUSG00000000078	515.0208788	-0.144578015	0.172756972	-0.836886718	0.402656247	0.807673175	Klf6
ENSMUSG00000000085	166.6052219	0.038668311	0.135716893	0.284918919	0.775706261	0.95378494	Scmh1
ENSMUSG00000000088	22.15237142	0.075895803	0.240027833	0.316195843	0.751853863	0.949416225	Cox5a
ENSMUSG00000000093	3.505179039	-1.043420112	0.933919682	-1.117248231	0.263888204	0.7053472	Tbx2
ENSMUSG00000000094	0.114683556	-0.74668731	3.055656972	-0.244362282	0.806950251	NA	Tbx4
ENSMUSG00000000103	0	NA	NA	NA	NA	NA	Zfy2
ENSMUSG00000000120	0.152326729	0.927660955	3.039667869	0.305184972	0.760225277	NA	Ngfr
ENSMUSG00000000125	0.05915886	0.295247971	3.055656972	0.096623402	0.923025472	NA	Wnt3
ENSMUSG00000000126	0.106416075	-0.74668731	3.055656972	-0.244362282	0.806950251	NA	Wnt9a
ENSMUSG00000000127	231.5870211	-0.122788915	0.088231321	-1.391670365	0.16402224	0.590772468	Fer
ENSMUSG00000000131	328.4839507	0.430881012	0.210456088	2.047367777	0.040621988	0.315664937	Xpo6
ENSMUSG00000000134	615.1316667	-0.089397323	0.114469103	-0.780973385	0.434818149	0.82288734	Tfe3
ENSMUSG00000000142	2.674647998	0.120463597	0.86298657	0.139589191	0.888984581	0.981660525	Axin2
ENSMUSG00000000148	125.6213699	-0.008492183	0.121121001	-0.070113219	0.944103545	0.99164441	Brat1
ENSMUSG00000000149	811.1405909	0.054250831	0.069761175	0.777665092	0.436766476	0.824123388	Gna12
ENSMUSG00000000154	0.415202635	1.014285163	3.010673731	0.336896407	0.736194994	NA	Slc22a18
ENSMUSG00000000157	0.683098846	-2.105046786	2.019660421	-1.042277585	0.297283001	NA	Itgb2l
ENSMUSG00000000159	0.074940042	-0.386016918	3.055656972	-0.126328616	0.899471805	NA	Igsf5
ENSMUSG00000000167	0.683230189	1.33896326	1.632375207	0.820254592	0.412070986	NA	Pih1d2
ENSMUSG00000000168	87.68039525	0.013338909	0.318506793	0.041879512	0.966594749	0.996353249	Dlat
ENSMUSG00000000171	68.32676836	0.108787021	0.179573896	0.605806428	0.544643301	0.871930827	Sdhd
ENSMUSG00000000182	0.056453448	-0.386016918	3.055656972	-0.126328616	0.899471805	NA	Fgf23
ENSMUSG00000000183	0.110159691	0.615842466	3.055656972	0.201541754	0.840274984	NA	Fgf6
ENSMUSG00000000184	356.6889066	2.909928082	1.125553736	2.585330214	0.009728577	0.145306655	Ccnd2
ENSMUSG00000000194	331.6395751	0.309924305	0.186331005	1.663299702	0.096252458	0.473759841	Gpr107
ENSMUSG00000000197	2.268722828	1.473753237	1.116307564	1.320203576	0.186767059	0.620820564	Nalcn
ENSMUSG00000000202	5.886755481	-1.328032648	1.021488422	-1.300095644	0.19356819	0.628592097	Btbd17
ENSMUSG00000000204	1.637625145	4.084533247	1.199522404	3.405132937	0.000661319	0.023988323	Slfn4
ENSMUSG00000000214	0	NA	NA	NA	NA	NA	Th
ENSMUSG00000000215	0.106416075	-0.74668731	3.055656972	-0.244362282	0.806950251	NA	Ins2
ENSMUSG00000000216	0	NA	NA	NA	NA	NA	Scnn1g
ENSMUSG00000000223	1.51430398	0.194273632	0.922572404	0.210578195	0.833216429	0.967273277	Drp2
ENSMUSG00000000244	19.75947674	0.227999677	0.352082598	0.6475744	0.51726026	0.860878702	Tspan32
ENSMUSG00000000247	0.457028061	-2.433027551	1.730132519	-1.406266587	0.159644978	NA	Lhx2
ENSMUSG00000000248	0	NA	NA	NA	NA	NA	Clec2g
ENSMUSG00000000253	63.40406536	-0.521166368	0.280570249	-1.857525413	0.063236439	0.395198347	Gmpr
ENSMUSG00000000263	0.114683556	-0.74668731	3.055656972	-0.244362282	0.806950251	NA	Glra1
ENSMUSG00000000266	3.924705505	-0.245216479	0.988681199	-0.248023811	0.804115984	0.962893193	Mid2
ENSMUSG00000000275	203.2727524	0.248584867	0.138600658	1.793533091	0.072887724	0.418007045	Trim25
ENSMUSG00000000276	34.82268385	-0.024417773	0.250279751	-0.097561921	0.922280163	0.98821743	Dgke
ENSMUSG00000000278	208.7626893	0.513264367	0.087453058	5.869027117	4.38E-09	1.01E-06	Scpep1
ENSMUSG00000000282	221.4497159	-0.10745402	0.190112651	-0.565212359	0.571929331	0.884363992	Mnt
ENSMUSG00000000290	1842.935993	0.149135989	0.057292439	2.603065794	0.009239422	0.140055788	Itgb2
ENSMUSG00000000295	18.4145994	0.180869079	0.364050983	0.496823488	0.61931353	0.903087544	Hddc2
ENSMUSG00000000296	0.971722327	0.115639818	1.633383435	0.070797717	0.943558749	NA	Tpd52l1
ENSMUSG00000000301	0.4824487	2.326872767	1.72848345	1.346193258	0.178240199	NA	Pemt
ENSMUSG00000000303	0.526332883	-1.029997356	2.44822917	-0.420711169	0.673966004	NA	Cdh1
ENSMUSG00000000305	0.460505508	1.729775691	1.796600482	0.962804869	0.335645457	NA	Cdh4
ENSMUSG00000000308	0.300060883	0.918349462	2.624108315	0.349966294	0.726363994	NA	Ckmt1
ENSMUSG00000000317	1.150879247	-2.593530225	1.598746004	-1.622227808	0.10475458	NA	Bcl6b
ENSMUSG00000000318	39.20688015	0.013453116	0.462823309	0.029067499	0.976810757	0.99799044	Clec10a
ENSMUSG00000000320	1.565755114	1.051612218	0.988266348	1.064097973	0.287284319	0.727794913	Alox12
ENSMUSG00000000325	259.6396625	-0.008125116	0.240668828	-0.033760568	0.97306808	0.997076339	NA
ENSMUSG00000000326	324.2072742	-0.015892831	0.104834099	-0.15159982	0.879502575	0.979128357	Comt
ENSMUSG00000000339	34.68057695	0.096583679	0.257126045	0.375627757	0.707193653	0.933867894	Rtca
ENSMUSG00000000340	98.09163936	0.38759338	0.369915217	1.047789768	0.294735478	0.734444637	Dbt
ENSMUSG00000000346	242.6920747	-0.000680784	0.106061131	-0.006418792	0.99487858	0.999439196	Dazap2
ENSMUSG00000000355	46.56771471	0.124937327	0.179528366	0.695919705	0.486479116	0.849367343	Mcts1
ENSMUSG00000000359	0.182158384	1.184288762	2.92332193	0.405117462	0.685391171	NA	Rem1
ENSMUSG00000000365	21.71387991	0.048214279	0.350051069	0.137734985	0.890449869	0.982091818	Rnf17
ENSMUSG00000000374	259.5040905	0.131405933	0.089606434	1.466478773	0.1425179	0.557785989	Trappc10
ENSMUSG00000000378	131.7852919	0.240273005	0.108693909	2.210547086	0.027067216	0.257280064	Ccm2
ENSMUSG00000000381	0	NA	NA	NA	NA	NA	Wap
ENSMUSG00000000384	54.15258144	-0.12236106	0.186691776	-0.655417514	0.512198978	0.858800286	Tbrg4
ENSMUSG00000000385	0	NA	NA	NA	NA	NA	Tmprss2
ENSMUSG00000000386	81.85358211	0.901889024	0.209849201	4.297795849	1.73E-05	0.001302586	Mx1
ENSMUSG00000000392	3.88599214	1.357955382	1.014669392	1.338322998	0.180791168	0.611903667	Fap
ENSMUSG00000000394	0	NA	NA	NA	NA	NA	Gcg
ENSMUSG00000000399	95.26275922	-0.066140616	0.134327582	-0.492382982	0.622448627	0.904307592	Ndufa9
ENSMUSG00000000402	0	NA	NA	NA	NA	NA	Egfl6
ENSMUSG00000000409	0.631735162	1.146797021	2.372438509	0.483383244	0.628823644	NA	Lck
ENSMUSG00000000411	0.1929916	1.264842601	3.052121765	0.4144142	0.678570791	NA	Tssk3
ENSMUSG00000000416	0.923385726	2.287474458	1.40252098	1.630973433	0.102895925	NA	Cttnbp2
ENSMUSG00000000420	513.0962513	-0.080896886	0.102199442	-0.791558985	0.42861787	0.819787149	Galnt1
ENSMUSG00000000435	0	NA	NA	NA	NA	NA	Myf5
ENSMUSG00000000439	36.66792869	0.342213725	0.250858553	1.364170055	0.172514051	0.601274291	Mkrn2
ENSMUSG00000000440	1.525796047	-0.376311523	1.138533393	-0.330523045	0.741004783	0.946685158	Pparg
ENSMUSG00000000441	243.1077431	0.030236532	0.136436128	0.221616751	0.824612241	0.966246624	Raf1
ENSMUSG00000000486	1.312219859	-0.835418547	1.030533434	-0.810666126	0.417557431	NA	Septin1
ENSMUSG00000000489	426.3384764	-0.122870364	0.081586561	-1.506012287	0.13206402	0.539788698	Pdgfb
ENSMUSG00000000530	96.13893328	0.468021075	0.363473316	1.287635307	0.197872943	0.634106908	Acvrl1
ENSMUSG00000000531	1.372407444	-0.338311438	1.162836289	-0.290936429	0.771099939	NA	Tamalin
ENSMUSG00000000532	106.8071391	0.245813844	0.119334075	2.059879746	0.039410038	0.311756341	Acvr1b
ENSMUSG00000000538	135.6276054	-0.006482264	0.236796608	-0.02737482	0.978160782	0.998127034	Tom1l2
ENSMUSG00000000544	0.392321596	-0.914729532	2.158406104	-0.423798622	0.671712683	NA	Gpa33
ENSMUSG00000000552	311.0081911	0.003443896	0.108654453	0.031695856	0.9747146	0.997840501	Zfp385a
ENSMUSG00000000555	108.7615513	0.484886282	0.163819761	2.959876621	0.003077623	0.067468529	Itga5
ENSMUSG00000000560	1.192305189	-0.094861293	0.893856193	-0.1061259	0.915482462	NA	Gabra2
ENSMUSG00000000561	96.30500753	0.163182807	0.261971612	0.622902633	0.533348507	0.867702022	Wdr77
ENSMUSG00000000562	209.7098225	-0.242349467	0.121156754	-2.000296794	0.045468225	0.332418304	Adora3
ENSMUSG00000000563	164.1689315	0.022147447	0.12864309	0.172161965	0.863310199	0.973625314	Atp5pb
ENSMUSG00000000567	5.197735243	1.34878801	0.946203289	1.425473813	0.154020285	0.576668266	Sox9
ENSMUSG00000000568	411.4326796	-0.285110824	0.142072732	-2.00679483	0.044771514	0.329989591	Hnrnpd
ENSMUSG00000000579	64.83406341	0.074184005	0.241435314	0.307262446	0.758643617	0.949416225	Dynlt1c
ENSMUSG00000000581	45.59857484	-0.146922947	0.261031382	-0.56285549	0.573533291	0.885281108	C1d
ENSMUSG00000000594	387.969308	0.162287325	0.085192063	1.90495827	0.056785496	0.376289721	Gm2a
ENSMUSG00000000600	265.4809428	0.066621361	0.122449879	0.544070451	0.586392994	0.890171656	Krit1
ENSMUSG00000000605	301.9559251	-0.21911343	0.096677688	-2.266432248	0.023424931	0.236639286	Clcn4
ENSMUSG00000000606	0	NA	NA	NA	NA	NA	Vmn2r88
ENSMUSG00000000617	0.32608219	1.788116718	3.038426466	0.588500903	0.556196128	NA	Grm6
ENSMUSG00000000627	0	NA	NA	NA	NA	NA	Sema4f
ENSMUSG00000000628	1217.007682	0.013711033	0.08385701	0.163504914	0.870120904	0.976371783	Hk2
ENSMUSG00000000631	1199.599048	-0.379189846	0.171772317	-2.207514293	0.02727815	0.257576044	Myo18a
ENSMUSG00000000632	0.199284884	0.255172074	3.055656972	0.083508089	0.933447546	NA	Sez6
ENSMUSG00000000673	23.31094885	0.664267569	0.22139486	3.000374846	0.002696475	0.06117603	Haao
ENSMUSG00000000682	79.11763929	1.051351652	0.216915418	4.846827689	1.25E-06	0.000142093	Cd52
ENSMUSG00000000686	190.3281976	-0.141848307	0.111631612	-1.270682239	0.203841717	0.640024488	Abhd15
ENSMUSG00000000690	1.273413224	-2.752196528	1.393857245	-1.974518221	0.048322848	NA	Hoxb6
ENSMUSG00000000693	71.32426892	-0.516274166	0.313473209	-1.646948291	0.099568675	0.481141564	Loxl3
ENSMUSG00000000701	0	NA	NA	NA	NA	NA	Tcl1b5
ENSMUSG00000000706	0.074940042	-0.386016918	3.055656972	-0.126328616	0.899471805	NA	Btn1a1
ENSMUSG00000000708	177.8882574	-0.042599021	0.289537887	-0.147127623	0.883031287	0.979961926	Kat2b
ENSMUSG00000000711	195.7719319	-0.211782582	0.125352332	-1.68949854	0.091123931	0.462791743	Rab5b
ENSMUSG00000000724	0	NA	NA	NA	NA	NA	Cryba1
ENSMUSG00000000730	0	NA	NA	NA	NA	NA	Dnmt3l
ENSMUSG00000000731	0.060436043	-0.386016918	3.055656972	-0.126328616	0.899471805	NA	Aire
ENSMUSG00000000732	370.6566377	0.016597147	0.099891226	0.166152202	0.868037174	0.975274168	Icosl
ENSMUSG00000000738	149.3977939	0.267835608	0.186967555	1.432524525	0.151993764	0.573812159	Spg7
ENSMUSG00000000739	0	NA	NA	NA	NA	NA	Sult5a1
ENSMUSG00000000740	614.5104518	0.25112031	0.086480614	2.903775734	0.003686922	0.07603195	Rpl13
ENSMUSG00000000743	86.82278059	-0.1272839	0.2064237	-0.616614759	0.537488857	0.868694469	Chmp1a
ENSMUSG00000000751	120.6988466	-0.228269042	0.324945843	-0.702483343	0.482377786	0.846675337	Rpa1
ENSMUSG00000000753	77.36332968	-0.487568278	0.191982715	-2.539646742	0.011096448	0.155777466	Serpinf1
ENSMUSG00000000759	186.2963847	0.011631071	0.123992605	0.093804551	0.925264417	0.988411049	Tubgcp3
ENSMUSG00000000766	0.139117318	-0.74668731	3.055656972	-0.244362282	0.806950251	NA	Oprm1
ENSMUSG00000000776	58.47324185	0.140771257	0.156447432	0.899799091	0.368227178	0.789323485	Polr3d
ENSMUSG00000000782	0.631586603	0.350827669	1.601196473	0.219103448	0.826569465	NA	Tcf7
ENSMUSG00000000787	1490.955136	-0.207258877	0.109478391	-1.89314873	0.058338093	0.381950938	Ddx3x
ENSMUSG00000000791	0.775510074	1.58764476	2.075721847	0.764863925	0.444352577	NA	Il12rb1
ENSMUSG00000000792	1.862730118	-0.039315167	1.092777882	-0.035977272	0.971300481	0.997022278	Slc5a5
ENSMUSG00000000794	1.262226506	-1.092732763	1.203983629	-0.907597692	0.364090814	NA	Kcnn3
ENSMUSG00000000804	203.0030484	0.162804786	0.174962018	0.930515022	0.35210449	0.781486886	Usp32
ENSMUSG00000000805	0.195570766	-1.107357703	3.055656972	-0.362395947	0.717056168	NA	Car4
ENSMUSG00000000811	13.37853498	0.79200233	0.419092479	1.88980325	0.058784279	0.383289905	Txnrd3
ENSMUSG00000000817	0	NA	NA	NA	NA	NA	Fasl
ENSMUSG00000000823	179.5523674	-0.082851466	0.270637047	-0.306134977	0.759501878	0.949416225	Zfp512b
ENSMUSG00000000826	351.5822025	-0.144476178	0.151440125	-0.954015178	0.34007596	0.772129942	Dnajc5
ENSMUSG00000000827	119.5536416	-0.055840499	0.135299649	-0.412717245	0.679813789	0.925702196	Tpd52l2
ENSMUSG00000000838	271.7379025	0.200664173	0.158330246	1.267377381	0.205020384	0.640514275	Fmr1
ENSMUSG00000000861	17.92108246	0.723748235	0.863035262	0.838607954	0.401689346	0.807449451	Bcl11a
ENSMUSG00000000869	0.211010214	0.94775693	3.055016401	0.310229736	0.75638626	NA	Il4
ENSMUSG00000000876	28.2733869	-0.619174437	0.319770651	-1.936307899	0.052830002	0.36116203	Pxmp4
ENSMUSG00000000881	112.5744721	0.084905492	0.214225952	0.396336162	0.691857053	0.92928864	Dlg3
ENSMUSG00000000884	10.69974457	1.846163543	0.721904845	2.557350261	0.010547296	0.152105076	Gnb1l
ENSMUSG00000000889	0	NA	NA	NA	NA	NA	Dbh
ENSMUSG00000000901	10.6630395	-0.690023755	0.800051559	-0.862474109	0.388426674	0.800836814	Mmp11
ENSMUSG00000000902	156.7108532	-0.0879444	0.143466015	-0.612998134	0.539877574	0.868839403	Smarcb1
ENSMUSG00000000903	0.116500638	-0.065422422	3.055656972	-0.021410264	0.982918386	NA	Vpreb3
ENSMUSG00000000915	25.67752056	-0.006984651	0.64751341	-0.010786883	0.991393479	0.999439196	Hip1r
ENSMUSG00000000916	66.87754598	-0.015092177	0.394523313	-0.038254209	0.969485	0.996768597	Nsun5
ENSMUSG00000000934	33.70647433	0.09387697	0.235181774	0.399167711	0.689769633	0.928707116	Top1mt
ENSMUSG00000000938	0.056708286	-0.386016918	3.055656972	-0.126328616	0.899471805	NA	Hoxa10
ENSMUSG00000000942	0	NA	NA	NA	NA	NA	Hoxa4
ENSMUSG00000000948	1.089943919	-0.950743702	1.629974245	-0.583287561	0.559699735	NA	Gm38393
ENSMUSG00000000957	190.8995497	0.459829324	0.141054369	3.259943848	0.001114343	0.034565432	Mmp14
ENSMUSG00000000958	206.0093145	-0.185574128	0.119158704	-1.55736947	0.11938279	0.518411878	Slc7a7
ENSMUSG00000000959	143.6961373	-0.11453127	0.144022972	-0.795229183	0.426480199	0.819283173	Oxa1l
ENSMUSG00000000976	120.6935658	-0.234719273	0.182875114	-1.283494879	0.199318753	0.635625755	Heatr6
ENSMUSG00000000982	122.428739	0.380364079	0.452507347	0.840569953	0.400588898	0.807351572	Ccl3
ENSMUSG00000000983	0.220056637	0.255172074	3.055656972	0.083508089	0.933447546	NA	Wfdc18
ENSMUSG00000001014	0.270403593	-0.105502564	2.222132064	-0.04747808	0.9621322	NA	Icam4
ENSMUSG00000001016	71.54021623	0.10391744	0.127984014	0.811956407	0.416816646	0.815897574	Ilf2
ENSMUSG00000001017	188.1812438	0.018072939	0.163993537	0.110205189	0.912246647	0.986511272	Chtop
ENSMUSG00000001018	119.5371222	-0.013034576	0.156438851	-0.083320582	0.933596635	0.990192462	Snapin
ENSMUSG00000001020	0.555833372	0.442025707	1.840912697	0.24011226	0.81024323	NA	S100a4
ENSMUSG00000001021	0	NA	NA	NA	NA	NA	S100a3
ENSMUSG00000001023	0	NA	NA	NA	NA	NA	S100a5
ENSMUSG00000001025	0.981082237	1.544430086	1.464756869	1.054393476	0.291702808	NA	S100a6
ENSMUSG00000001027	0.043984961	0.295247971	3.055656972	0.096623402	0.923025472	NA	Scn4a
ENSMUSG00000001029	4.099185325	-0.21412257	0.860607817	-0.248803887	0.803512484	0.962893193	Icam2
ENSMUSG00000001034	122.6313349	-0.146478992	0.22660586	-0.646404256	0.518017585	0.860878702	Mapk7
ENSMUSG00000001036	83.87873948	-0.100395739	0.272445425	-0.36849853	0.712501541	0.935917285	Epn2
ENSMUSG00000001039	1.613975965	1.174839823	1.184564565	0.99179045	0.321299757	0.756377369	B9d1
ENSMUSG00000001052	397.2344397	0.11154498	0.242402166	0.460164949	0.645397828	0.912493758	Sec24b
ENSMUSG00000001053	2.688938564	1.7289273	0.782423731	2.209707134	0.027125494	0.257494137	N4bp3
ENSMUSG00000001054	61.40427225	0.26360498	0.284399793	0.926881757	0.35398793	0.782204228	Rmnd5b
ENSMUSG00000001056	31.95632824	0.293817974	0.294296697	0.99837333	0.318098361	0.753818151	Nhp2
ENSMUSG00000001062	258.5603506	-0.057923292	0.167713348	-0.345370791	0.729815633	0.942858349	Vps9d1
ENSMUSG00000001065	191.6981997	0.165953684	0.164895174	1.006419291	0.314213918	0.751289346	Zfp276
ENSMUSG00000001076	0	NA	NA	NA	NA	NA	C1ql4
ENSMUSG00000001082	70.34564489	0.556410347	0.400677648	1.388673288	0.16493212	0.591410027	Mfsd10
ENSMUSG00000001089	166.3938839	0.312761219	0.260402707	1.201067464	0.229725033	0.667491547	Luzp1
ENSMUSG00000001095	0.461521833	-0.060517794	2.982132744	-0.020293461	0.983809272	NA	Slc13a2
ENSMUSG00000001098	51.67432772	-0.319085357	0.225805315	-1.413099408	0.157626497	0.582182253	Kctd10
ENSMUSG00000001100	87.85416711	0.161256327	0.192826521	0.836276702	0.402999257	0.807673175	Poldip2
ENSMUSG00000001103	0.169360343	-1.107357703	3.055656972	-0.362395947	0.717056168	NA	Sebox
ENSMUSG00000001105	57.37231296	-0.408715164	0.199823781	-2.045377997	0.040817607	0.3163629	Ift20
ENSMUSG00000001119	1.206783223	1.845108845	1.497820618	1.231862363	0.218000503	NA	Col6a1
ENSMUSG00000001120	21.35829013	0.640692805	0.53116879	1.206194374	0.227742553	0.666989012	Pcbp3
ENSMUSG00000001123	450.9466404	-0.056313416	0.074079055	-0.76018	0.447146998	0.831264536	Lgals9
ENSMUSG00000001127	178.7141615	-0.21695646	0.194617155	-1.1147859	0.26494218	0.705961599	Araf
ENSMUSG00000001128	10.20000973	-0.168723484	0.589654769	-0.286139438	0.774771326	0.953595201	Cfp
ENSMUSG00000001131	0	NA	NA	NA	NA	NA	Timp1
ENSMUSG00000001134	6.283092181	0.870101727	0.620717284	1.401768162	0.160984489	0.586582162	Uxt
ENSMUSG00000001138	133.5902158	-0.149164233	0.174082262	-0.856860607	0.391521926	0.802926295	Cnnm3
ENSMUSG00000001143	173.6476729	0.139698725	0.178541782	0.782442764	0.43395441	0.822615015	Lman2l
ENSMUSG00000001150	214.0695607	-0.018524719	0.096564119	-0.191838538	0.847868682	0.970850487	Mcm3ap
ENSMUSG00000001151	522.2476633	-0.0211259	0.071168777	-0.296842251	0.766586947	0.950975889	Pcnt
ENSMUSG00000001155	0.112043589	-0.065422422	3.055656972	-0.021410264	0.982918386	NA	Ftcd
ENSMUSG00000001156	101.4744091	-0.022522081	0.15200923	-0.148162589	0.882214456	0.979866899	Mxd1
ENSMUSG00000001157	52.58201179	0.425517305	0.20556246	2.070014655	0.038450972	0.30725841	Gmcl1
ENSMUSG00000001158	68.1131606	-0.409993187	0.144883924	-2.82980455	0.004657645	0.08870885	Snrnp27
ENSMUSG00000001166	9.619306616	-1.297584938	0.651345024	-1.992162203	0.046353264	0.334779808	Oas1c
ENSMUSG00000001168	0.043984961	0.295247971	3.055656972	0.096623402	0.923025472	NA	Oas1h
ENSMUSG00000001173	107.9783813	-0.058302314	0.218181905	-0.267218833	0.789300676	0.957393673	Ocrl
ENSMUSG00000001175	585.710786	0.183833761	0.135002656	1.361704777	0.173291073	0.601792162	Calm1
ENSMUSG00000001211	377.0146597	-0.317085117	0.094642099	-3.350360163	0.000807065	0.0274257	Agpat3
ENSMUSG00000001225	0	NA	NA	NA	NA	NA	Slc26a3
ENSMUSG00000001227	15.62668062	0.359214965	0.293636779	1.223330968	0.221204715	0.659127275	Sema6b
ENSMUSG00000001228	27.30661604	-0.223974829	0.623443678	-0.359254312	0.71940485	0.938807345	Uhrf1
ENSMUSG00000001229	102.8989825	0.035145602	0.131048953	0.26818682	0.788555519	0.957393673	Dpp9
ENSMUSG00000001240	5.98225015	-1.436439074	1.106134337	-1.298611774	0.194077195	0.629528813	Ramp2
ENSMUSG00000001247	3.420534767	0.027491287	0.793360767	0.034651685	0.972357488	0.997022278	Lsr
ENSMUSG00000001248	750.2149531	-0.029163349	0.086241157	-0.338160459	0.735242271	0.944312764	Gramd1a
ENSMUSG00000001249	54.57020228	0.703694673	0.29286411	2.402802691	0.016269963	0.191990704	Hpn
ENSMUSG00000001260	0.373034525	1.93734058	3.033443546	0.638660503	0.523043813	NA	Gabrg1
ENSMUSG00000001270	675.4952414	-0.184815294	0.075100704	-2.460899608	0.013858914	0.177313145	Ckb
ENSMUSG00000001280	618.3687005	-0.081696224	0.265393132	-0.307830967	0.758210957	0.949416225	Sp1
ENSMUSG00000001281	3.47144896	1.359346296	0.751517974	1.808800777	0.07048196	0.413732147	Itgb7
ENSMUSG00000001285	45.90042621	-0.04751788	0.243046436	-0.195509472	0.844994123	0.970464521	Myg1
ENSMUSG00000001288	43.52518821	0.649394003	0.469890037	1.382012708	0.166967799	0.594024316	Rarg
ENSMUSG00000001289	200.8273561	0.382357593	0.119769386	3.19244847	0.001410721	0.04025132	Pfdn5
ENSMUSG00000001300	19.38208483	-0.269308348	0.46280047	-0.581910274	0.56062712	0.878770078	Efnb2
ENSMUSG00000001305	40.2067165	0.194161073	0.177781146	1.092135339	0.274773619	0.717620218	Rrp15
ENSMUSG00000001313	4.754958835	0.270371361	0.601521953	0.449478791	0.653086304	0.91559284	Rnd2
ENSMUSG00000001323	51.40957142	0.524498721	0.334019672	1.570262966	0.116353946	0.512402901	Srr
ENSMUSG00000001333	2.179505747	-0.23358959	0.831031078	-0.28108406	0.778645926	0.954613112	Sync
ENSMUSG00000001334	0.546865221	1.858982553	2.433333412	0.763965408	0.444887857	NA	Fndc5
ENSMUSG00000001348	0.98468985	3.351222743	1.806334697	1.855261236	0.063558931	NA	Acp5
ENSMUSG00000001349	0.056453448	-0.386016918	3.055656972	-0.126328616	0.899471805	NA	Cnn1
ENSMUSG00000001366	73.62048629	0.150297911	0.330996663	0.454076815	0.64977354	0.914123167	Fbxo9
ENSMUSG00000001376	186.4512545	0.185839547	0.08870162	2.095108837	0.036161319	0.297059272	Vps50
ENSMUSG00000001380	76.32447378	-0.017406204	0.172555225	-0.100873235	0.91965109	0.987682601	Hars
ENSMUSG00000001383	168.0862726	0.004322648	0.098839635	0.043733958	0.965116471	0.996117789	Zmat2
ENSMUSG00000001403	3.045323727	0.565760709	0.671112586	0.843019071	0.399217778	0.806472774	Ube2c
ENSMUSG00000001415	246.0536313	-0.099936197	0.162636318	-0.614476508	0.538900492	0.868839403	Smg5
ENSMUSG00000001416	163.783787	0.017631657	0.14926827	0.118120598	0.905972103	0.986244932	Cct3
ENSMUSG00000001418	166.7337379	0.172980652	0.230916273	0.74910551	0.453793614	0.833036701	Glmp
ENSMUSG00000001419	541.4202373	-0.105237259	0.145750164	-0.722038704	0.470270682	0.840350134	Mef2d
ENSMUSG00000001420	1.775121969	-1.394449481	1.342404109	-1.038770272	0.29891159	0.739782683	Tmem79
ENSMUSG00000001424	417.6107386	-0.267522582	0.204254977	-1.309748172	0.190281042	0.624687436	Snd1
ENSMUSG00000001435	4.988201085	0.67134583	1.081181585	0.620937167	0.534640966	0.867702022	Col18a1
ENSMUSG00000001436	52.61628595	-0.407271962	0.431000591	-0.944945251	0.344686828	0.776656478	Slc19a1
ENSMUSG00000001440	923.1618873	-0.146375985	0.106012696	-1.380740143	0.167358874	0.594530241	Kpnb1
ENSMUSG00000001441	187.7381604	-0.042089915	0.181785625	-0.231535994	0.816898426	0.965645578	Npepps
ENSMUSG00000001444	0.05915886	0.295247971	3.055656972	0.096623402	0.923025472	NA	Tbx21
ENSMUSG00000001445	46.95860327	0.35089719	0.21802207	1.609457199	0.107516407	0.496108066	Mrpl10
ENSMUSG00000001467	58.08855108	0.675480802	0.319278134	2.115650054	0.034374581	0.290686859	Cyp51
ENSMUSG00000001472	572.0692866	0.091713144	0.065340032	1.403628691	0.160429447	0.586221938	Tcf25
ENSMUSG00000001473	20.02113019	0.279736035	0.308158439	0.907766915	0.364001382	0.787265808	Tubb6
ENSMUSG00000001482	53.12924586	0.278960814	0.29513709	0.945190636	0.344561559	0.776656478	Def8
ENSMUSG00000001493	0.922699077	0.885928851	1.582759713	0.559736796	0.57565898	NA	Meox1
ENSMUSG00000001494	1.297995396	-2.377855294	1.129017338	-2.106128237	0.035193215	NA	Sost
ENSMUSG00000001496	0	NA	NA	NA	NA	NA	Nkx2-1
ENSMUSG00000001497	0	NA	NA	NA	NA	NA	Pax9
ENSMUSG00000001504	0	NA	NA	NA	NA	NA	Irx2
ENSMUSG00000001506	8.477072743	-1.091166705	0.924178476	-1.18068829	0.237726575	0.67665123	Col1a1
ENSMUSG00000001507	0.868443969	0.580693914	2.389836956	0.242984741	0.808017218	NA	Itga3
ENSMUSG00000001508	0	NA	NA	NA	NA	NA	Sgca
ENSMUSG00000001510	0.111180283	0.615842466	3.055656972	0.201541754	0.840274984	NA	Dlx3
ENSMUSG00000001517	24.74810549	-0.398878607	0.550749739	-0.724246566	0.468914375	0.840028599	Foxm1
ENSMUSG00000001518	32.11590487	-0.377229214	0.213350528	-1.76811943	0.07704094	0.429503247	Itfg2
ENSMUSG00000001520	0.340957797	-1.978056254	2.551914333	-0.775126433	0.438264954	NA	Nrip2
ENSMUSG00000001521	56.08659941	0.395107012	0.449656457	0.878686395	0.379571337	0.79615177	Tulp3
ENSMUSG00000001524	23.03571527	0.547936729	0.311080004	1.761401317	0.078170502	0.431742586	Gtf2h4
ENSMUSG00000001525	727.4052194	0.095883004	0.106922219	0.896754715	0.369849817	0.791076124	Tubb5
ENSMUSG00000001542	49.79089604	0.505094367	0.181139951	2.788420589	0.005296573	0.096755806	Ell2
ENSMUSG00000001552	165.2160566	-0.194509134	0.160816481	-1.209509953	0.22646699	0.665992912	Jup
ENSMUSG00000001555	0.673866708	1.314212051	1.389039286	0.946130224	0.34408217	NA	Fkbp10
ENSMUSG00000001558	0.87208802	-1.706690214	1.781272813	-0.958129603	0.33799741	NA	Klhl10
ENSMUSG00000001566	0.05456955	0.295247971	3.055656972	0.096623402	0.923025472	NA	Mnx1
ENSMUSG00000001569	193.7202457	-0.959125663	0.415246784	-2.309772646	0.020900744	0.222953766	Nom1
ENSMUSG00000001576	155.7511527	-0.05442993	0.141486406	-0.384700771	0.700459124	0.932303424	Ergic1
ENSMUSG00000001583	0.166770425	0.94775693	3.055016401	0.310229736	0.75638626	NA	Tnk1
ENSMUSG00000001588	0.855386285	-1.157080587	1.792617766	-0.645469775	0.518622799	NA	Acap1
ENSMUSG00000001604	0.385753836	-0.574838749	2.173055529	-0.26453017	0.79137142	NA	Tcea3
ENSMUSG00000001622	0	NA	NA	NA	NA	NA	Csn3
ENSMUSG00000001627	90.96969834	0.095622173	0.262399239	0.364414826	0.715548266	0.937037937	Ifrd1
ENSMUSG00000001630	68.95328258	0.052021552	0.21421004	0.242853003	0.808119274	0.963571513	Stk38l
ENSMUSG00000001632	434.4483593	-0.014272854	0.104483258	-0.136604219	0.891343642	0.982152137	Brpf1
ENSMUSG00000001642	122.6101764	-0.213903124	0.146479868	-1.460290255	0.144210319	0.559632656	Akr1b3
ENSMUSG00000001655	0	NA	NA	NA	NA	NA	Hoxc13
ENSMUSG00000001656	0	NA	NA	NA	NA	NA	Hoxc11
ENSMUSG00000001657	0	NA	NA	NA	NA	NA	Hoxc8
ENSMUSG00000001661	0.03859832	0.295247971	3.055656972	0.096623402	0.923025472	NA	Hoxc6
ENSMUSG00000001663	0.352015898	1.289092753	2.585950519	0.498498615	0.618132645	NA	Gstt1
ENSMUSG00000001665	8.104936429	0.844619031	0.65934399	1.280999061	0.200193996	0.636786844	Gstt3
ENSMUSG00000001666	12.71076489	0.403619425	0.393324286	1.026174684	0.304809252	0.745615695	Ddt
ENSMUSG00000001670	0	NA	NA	NA	NA	NA	Tat
ENSMUSG00000001672	0	NA	NA	NA	NA	NA	Marveld3
ENSMUSG00000001674	129.0673094	0.331736427	0.277324472	1.196203219	0.231617265	0.669290632	Ddx18
ENSMUSG00000001687	908.3418637	-0.126194981	0.178455986	-0.707149051	0.479473857	0.845941202	Ubl3
ENSMUSG00000001700	11.673581	-0.09224945	0.414164863	-0.222736061	0.823740934	0.966246624	Gramd3
ENSMUSG00000001707	12.41417106	0.04460619	0.377008132	0.118316254	0.905817079	0.986244932	Eef1e1
ENSMUSG00000001729	518.774371	0.012412704	0.107662373	0.11529287	0.90821299	0.986244932	Akt1
ENSMUSG00000001739	0.283530173	-0.466171823	2.643845421	-0.176323403	0.860039877	NA	Cldn15
ENSMUSG00000001741	683.204449	-0.124318744	0.062016728	-2.004600187	0.045005807	0.331468874	Il16
ENSMUSG00000001750	1066.35555	0.090072621	0.103635751	0.869126924	0.384777712	0.79891064	Tcirg1
ENSMUSG00000001751	259.467086	0.192800642	0.108202291	1.781853595	0.07477311	0.423780426	Naglu
ENSMUSG00000001755	87.07857281	-0.208364406	0.223202723	-0.933520897	0.350551086	0.781486886	Coasy
ENSMUSG00000001761	181.7527784	-0.185807037	0.112553259	-1.650836576	0.098771949	0.478838981	Smo
ENSMUSG00000001763	47.89243362	0.02582476	0.194012382	0.133108824	0.894107317	0.98299437	Tspan33
ENSMUSG00000001767	170.1648631	-0.161090795	0.20963882	-0.768420631	0.442237327	0.828381421	Crnkl1
ENSMUSG00000001768	987.4485905	-0.277285227	0.119349847	-2.323297708	0.020163165	0.218471641	Rin2
ENSMUSG00000001773	0.062172421	0.295247971	3.055656972	0.096623402	0.923025472	NA	Folh1
ENSMUSG00000001774	98.09250088	-0.126115919	0.1938487	-0.650589448	0.515311544	0.860321573	Chordc1
ENSMUSG00000001783	270.4780272	0.415414163	0.100029082	4.152933871	3.28E-05	0.002220593	Rtcb
ENSMUSG00000001785	62.44510325	0.247330794	0.218040575	1.134333802	0.256654556	0.696920134	Pwp1
ENSMUSG00000001786	91.16274657	-0.152036763	0.275907807	-0.551041902	0.581604951	0.888131934	Fbxo7
ENSMUSG00000001794	194.54869	0.13518922	0.155378453	0.870064141	0.384265353	0.798589281	Capns1
ENSMUSG00000001802	0.897865182	1.855740795	1.695792532	1.094320655	0.273814369	NA	Lrp3
ENSMUSG00000001804	0.053208037	-0.386016918	3.055656972	-0.126328616	0.899471805	NA	Dsg4
ENSMUSG00000001815	0.05456955	0.295247971	3.055656972	0.096623402	0.923025472	NA	Evx2
ENSMUSG00000001819	0	NA	NA	NA	NA	NA	Hoxd13
ENSMUSG00000001823	0	NA	NA	NA	NA	NA	Hoxd12
ENSMUSG00000001827	2.164685951	-0.632361446	1.179050977	-0.536330878	0.591729894	0.892459764	Folr1
ENSMUSG00000001829	67.30656322	0.255710344	0.183794031	1.391287528	0.164138254	0.590789354	Clpb
ENSMUSG00000001833	400.3980357	-0.065302637	0.070881737	-0.921290018	0.356899031	0.783097332	Septin7
ENSMUSG00000001844	45.97622818	0.1015662	0.271549842	0.374024156	0.708386345	0.934340709	Zdhhc4
ENSMUSG00000001847	1068.460092	-0.039912223	0.120372854	-0.331571631	0.740212744	0.946214153	Rac1
ENSMUSG00000001855	422.3697241	0.184344782	0.359369982	0.512966556	0.607974715	0.899446477	Nup214
ENSMUSG00000001864	0	NA	NA	NA	NA	NA	Aif1l
ENSMUSG00000001865	0.685117565	2.294919002	1.992857323	1.151572155	0.249496929	NA	Cpa3
ENSMUSG00000001870	3.870827148	-3.103737766	1.018482835	-3.047412935	0.002308204	0.055751139	Ltbp1
ENSMUSG00000001891	79.96465432	0.165068119	0.198641684	0.830984291	0.405982504	0.809960557	Ugp2
ENSMUSG00000001901	0.22803771	-0.105502162	2.313813365	-0.04559666	0.963631731	NA	Kcnh6
ENSMUSG00000001909	114.2922481	0.061000777	0.203690462	0.29947783	0.764575486	0.950793452	Trmt1
ENSMUSG00000001910	286.3988954	-0.030688262	0.098152543	-0.312658864	0.754539852	0.949416225	Nacc1
ENSMUSG00000001911	327.9330138	-0.25811448	0.234140941	-1.102389352	0.270292439	0.711093129	Nfix
ENSMUSG00000001918	19.74581721	0.434513989	0.521741516	0.832814672	0.404949259	0.808762539	Slc1a5
ENSMUSG00000001924	385.0439736	-0.206027861	0.154403435	-1.334347653	0.182089947	0.614404603	Uba1
ENSMUSG00000001930	9.870471787	-1.112799848	0.568494586	-1.957450213	0.05029456	0.350247655	Vwf
ENSMUSG00000001942	76.99684631	0.2604922	0.132782917	1.961790007	0.049786938	0.348314611	Siae
ENSMUSG00000001943	0	NA	NA	NA	NA	NA	Vsig2
ENSMUSG00000001946	0.062172421	0.295247971	3.055656972	0.096623402	0.923025472	NA	Esam
ENSMUSG00000001948	0.432487344	-0.490492746	1.836635024	-0.267060543	0.789422547	NA	Spa17
ENSMUSG00000001962	136.7657206	-0.078582774	0.153605627	-0.511587858	0.608939485	0.899641876	Fam50a
ENSMUSG00000001964	38.46265076	-0.007672079	0.19495484	-0.03935311	0.968608864	0.996673856	Emd
ENSMUSG00000001983	22.14833538	-0.067402205	0.240818302	-0.279888216	0.779563269	0.954807332	Taco1
ENSMUSG00000001985	9.687633855	1.777830559	0.656649464	2.707427107	0.006780696	0.113944889	Grik3
ENSMUSG00000001986	1.554602737	0.390636696	1.340814533	0.291342826	0.770789137	0.952285823	Gria3
ENSMUSG00000001988	0.056453448	-0.386016918	3.055656972	-0.126328616	0.899471805	NA	Npas1
ENSMUSG00000001995	1137.658516	-0.12421628	0.053824431	-2.307804816	0.021009995	0.223255461	Sipa1l2
ENSMUSG00000001998	109.5859254	-0.423609775	0.154080632	-2.749273345	0.005972755	0.104442885	Ap4e1
ENSMUSG00000001999	57.30993286	0.176267238	0.186397322	0.945653275	0.344325462	0.776656478	Blvra
ENSMUSG00000002006	7.392597194	0.104358359	0.555621792	0.187822652	0.851015678	0.970878012	Pdzd4
ENSMUSG00000002007	98.73033627	-0.392679231	0.210618201	-1.864412613	0.062263783	0.393981279	Srpk3
ENSMUSG00000002010	186.0720615	-0.030938901	0.139107764	-0.222409595	0.823995043	0.966246624	Idh3g
ENSMUSG00000002012	1.255919002	0.22197842	1.144325925	0.193981815	0.846190121	NA	Pnck
ENSMUSG00000002014	158.8092085	0.031239825	0.116731989	0.267620083	0.788991771	0.957393673	Ssr4
ENSMUSG00000002015	175.9273461	-0.050621617	0.103110955	-0.490943155	0.623466653	0.904433221	Bcap31
ENSMUSG00000002017	61.70871498	-0.148007824	0.285538677	-0.518345976	0.6042169	0.896996016	Fam98a
ENSMUSG00000002020	7.722471967	0.887791525	0.966902189	0.918181317	0.358523948	0.783665676	Ltbp2
ENSMUSG00000002028	1258.360076	0.166637331	0.081356992	2.048223847	0.040538071	0.315337912	Kmt2a
ENSMUSG00000002031	62.37165063	-0.283784388	0.167098202	-1.69830905	0.089449448	0.458470583	Ift46
ENSMUSG00000002032	0.121331281	0.615842466	3.055656972	0.201541754	0.840274984	NA	Tmem25
ENSMUSG00000002033	0.456560247	2.241019933	2.892099893	0.774876393	0.438412703	NA	Cd3g
ENSMUSG00000002043	13.34620853	-0.021571423	0.36506831	-0.059088732	0.952881434	0.993551176	Trappc6a
ENSMUSG00000002052	531.593326	-0.040155413	0.060969534	-0.658614407	0.510143409	0.858205403	Supt6
ENSMUSG00000002055	14.68991704	1.846436836	1.144542794	1.613252773	0.106689602	0.495070219	Spag5
ENSMUSG00000002057	0	NA	NA	NA	NA	NA	Foxn1
ENSMUSG00000002058	3.791652555	0.121723753	0.752505884	0.161757876	0.871496526	0.976815696	Unc119
ENSMUSG00000002059	23.62183868	-0.157166589	0.320041805	-0.491081436	0.623368851	0.904433221	Rab34
ENSMUSG00000002064	36.40194461	0.251345571	0.339017285	0.741394562	0.458454241	0.835285078	Sdf2
ENSMUSG00000002068	1.934396052	-0.970014053	1.51226846	-0.641429798	0.521243478	0.861974476	Ccne1
ENSMUSG00000002076	24.92626101	-0.536772262	0.581862543	-0.922506988	0.356264187	0.782734145	Hsf2bp
ENSMUSG00000002083	26.0884214	0.207149967	0.331692491	0.624524137	0.532283424	0.867565047	Bbc3
ENSMUSG00000002100	4.806118937	0.012419275	0.583958845	0.021267381	0.983032364	0.998127034	Mybpc3
ENSMUSG00000002102	249.2213695	-0.325527758	0.158188658	-2.05784512	0.039605003	0.312636961	Psmc3
ENSMUSG00000002103	784.6044231	-0.097502373	0.095247811	-1.023670491	0.305990938	0.745713988	Acp2
ENSMUSG00000002104	24.28125054	-0.009567522	0.411533257	-0.023248478	0.981452069	0.998127034	Rapsn
ENSMUSG00000002105	98.71510148	-0.12343385	0.190063639	-0.649434318	0.516057688	0.860324592	Slc39a13
ENSMUSG00000002107	967.1876896	-0.242357131	0.11847868	-2.045575884	0.040798116	0.3163629	Celf2
ENSMUSG00000002108	2.576776486	-0.790611247	0.884339707	-0.89401306	0.371314903	0.791686049	Nr1h3
ENSMUSG00000002109	40.91205088	-0.367848298	0.194995481	-1.886445241	0.059234981	0.383840274	Ddb2
ENSMUSG00000002111	587.7260945	-0.169136388	0.095388558	-1.77313078	0.076207039	0.427210887	Spi1
ENSMUSG00000002129	347.435998	-0.548433897	0.192083918	-2.855178628	0.004301263	0.084727513	Sf3a1
ENSMUSG00000002147	551.1044338	0.008369297	0.110753186	0.075567097	0.939763514	0.991472305	Stat6
ENSMUSG00000002190	45.00026091	-0.250666938	0.202824791	-1.235879191	0.216503473	0.655555512	Clgn
ENSMUSG00000002204	0.784244434	0.504634448	1.443528258	0.349584045	0.726650886	NA	Napsa
ENSMUSG00000002205	62.92107314	0.362515985	0.27954776	1.296794452	0.19470192	0.630353771	Vrk3
ENSMUSG00000002210	156.9942787	0.014092533	0.16507855	0.085368652	0.931968315	0.989709355	Smg9
ENSMUSG00000002221	129.4527429	0.460669986	0.214277628	2.149874399	0.031565151	0.277280009	Paxip1
ENSMUSG00000002222	230.5072331	-0.58117678	0.196326412	-2.96025773	0.003073818	0.067468529	Rmnd5a
ENSMUSG00000002227	107.6356667	-0.182539019	0.342677503	-0.532684571	0.594251949	0.894092133	Mov10
ENSMUSG00000002228	1.352167687	-1.242971239	1.282224109	-0.969386888	0.332352192	NA	Ppm1j
ENSMUSG00000002233	31.61677643	-0.102632342	0.283338572	-0.362225097	0.717183827	0.937947463	Rhoc
ENSMUSG00000002240	0	NA	NA	NA	NA	NA	Prr27
ENSMUSG00000002249	19.20023637	0.382049951	0.565512332	0.675581999	0.499306074	0.853999087	Tead3
ENSMUSG00000002250	215.2612874	0.185484052	0.104279573	1.778718944	0.075285852	0.424754252	Ppard
ENSMUSG00000002257	121.1395225	0.146776361	0.238813129	0.61460759	0.538813901	0.868839403	Def6
ENSMUSG00000002265	16.62075931	1.992640836	0.581589349	3.426198981	0.000612092	0.02270815	Peg3
ENSMUSG00000002266	0.374259309	1.941312617	3.033317582	0.639996494	0.522174879	NA	Zim1
ENSMUSG00000002274	10.72604928	-0.058045011	0.424344012	-0.136787628	0.891198663	0.982111831	Metrn
ENSMUSG00000002279	124.8360357	-0.190750463	0.12048203	-1.583227494	0.113369622	0.505363512	Lmf1
ENSMUSG00000002280	86.45382043	0.753595163	0.359002551	2.099135957	0.035804918	0.296040802	Ciao3
ENSMUSG00000002289	1.240259825	-0.844826686	1.08861094	-0.776059339	0.43771395	NA	Angptl4
ENSMUSG00000002297	34.13194091	-0.042604552	0.290132036	-0.146845389	0.883254058	0.979961926	Dbf4
ENSMUSG00000002307	112.2315647	-0.271974222	0.235396527	-1.155387575	0.247931748	0.688617418	Daxx
ENSMUSG00000002308	9.058945435	1.030747138	0.441958603	2.332225531	0.01968883	0.215653988	Cd320
ENSMUSG00000002319	127.860827	0.632639146	0.255231891	2.478683768	0.013186816	0.172339238	Ipo4
ENSMUSG00000002320	199.5493199	0.025279039	0.146084032	0.173044505	0.862616445	0.973372198	Tm9sf1
ENSMUSG00000002324	1.16461284	-1.245866457	1.749843069	-0.711987537	0.476472494	NA	Rec8
ENSMUSG00000002325	230.8087728	0.206634906	0.116558468	1.772800459	0.076261777	0.427357509	Irf9
ENSMUSG00000002326	113.5466405	-0.062861095	0.147449943	-0.426321593	0.669873526	0.92166444	Gmpr2
ENSMUSG00000002329	83.64311753	0.013641037	0.17451292	0.078166346	0.937695732	0.991472305	Mdp1
ENSMUSG00000002332	59.71912964	0.249140401	0.21806825	1.142488196	0.25325115	0.694280277	Dhrs1
ENSMUSG00000002341	3.892643813	1.534732006	0.922699443	1.663306526	0.096251093	0.473759841	Ncan
ENSMUSG00000002342	60.44928703	-0.431129244	0.588742965	-0.73228772	0.463992973	0.83815901	Tmem161a
ENSMUSG00000002343	11.22005215	-0.077828325	0.457447488	-0.170136085	0.864903116	0.974090999	Armc6
ENSMUSG00000002345	29.84068954	-0.161888859	0.255537613	-0.633522624	0.526392411	0.865415982	Borcs8
ENSMUSG00000002346	15.5934774	0.196795858	0.331184967	0.594217364	0.55236674	0.876443067	Slc25a42
ENSMUSG00000002365	225.4384257	-0.069278126	0.089136157	-0.777216874	0.437030828	0.824180335	Snx9
ENSMUSG00000002372	118.8991444	0.045535474	0.131064176	0.347428831	0.728269177	0.942143503	Ranbp3
ENSMUSG00000002379	28.12385159	-0.255658028	0.253151414	-1.009901636	0.312542419	0.750822778	Ndufa11
ENSMUSG00000002384	0	NA	NA	NA	NA	NA	Bmp8b
ENSMUSG00000002393	63.60732009	0.107442647	0.295699797	0.363350426	0.716343129	0.937484404	Nr2f6
ENSMUSG00000002395	140.2921419	-0.036249941	0.164487088	-0.220381681	0.825573911	0.966479929	Use1
ENSMUSG00000002396	62.5030131	0.060891851	0.247001105	0.24652461	0.805276156	0.963097657	Ocel1
ENSMUSG00000002409	62.89531384	-0.190712112	0.205679482	-0.92722964	0.353807317	0.782163713	Dyrk1b
ENSMUSG00000002413	239.8158756	-0.214750532	0.169253663	-1.268808768	0.204509277	0.640514275	Braf
ENSMUSG00000002416	24.29765532	0.052571564	0.356063377	0.147646648	0.882621639	0.979900769	Ndufb2
ENSMUSG00000002428	481.3352531	-0.205746361	0.175487714	-1.172426014	0.241026061	0.680177544	Hltf
ENSMUSG00000002455	253.4437454	0.169123982	0.212585549	0.795557283	0.426289403	0.819283173	Prpf6
ENSMUSG00000002458	351.6327359	-0.084386433	0.154078165	-0.547685866	0.583907619	0.889002323	Rgs19
ENSMUSG00000002459	0.557251417	1.979372098	2.05766262	0.961951721	0.336073856	NA	Rgs20
ENSMUSG00000002475	12.88585596	0.41870661	0.350236187	1.195497856	0.231892573	0.669568533	Abhd3
ENSMUSG00000002477	33.42396309	0.310519495	0.251079371	1.236738385	0.216184223	0.655553801	Snrpd1
ENSMUSG00000002486	188.2756572	-0.038035769	0.18114167	-0.209978018	0.83368483	0.967366892	Tchp
ENSMUSG00000002489	176.9223747	0.132655153	0.458576212	0.289276133	0.772370075	0.95278094	Tiam1
ENSMUSG00000002496	252.9175249	0.036146808	0.093762355	0.385515142	0.69985579	0.931749236	Tsc2
ENSMUSG00000002500	0	NA	NA	NA	NA	NA	Rpl3l
ENSMUSG00000002504	6.315575341	-0.511738927	0.419997664	-1.218432794	0.223059549	0.661725059	Nherf2
ENSMUSG00000002524	228.608347	-0.254516527	0.069291345	-3.673135914	0.000239592	0.010921157	Puf60
ENSMUSG00000002546	453.0931439	-0.163039211	0.187123745	-0.871290875	0.383595352	0.798320448	Golga2
ENSMUSG00000002550	56.47467354	0.435805874	0.19234692	2.265728376	0.023468019	0.236745952	Uck1
ENSMUSG00000002565	0	NA	NA	NA	NA	NA	Scin
ENSMUSG00000002578	0	NA	NA	NA	NA	NA	Ikzf4
ENSMUSG00000002580	12.68601653	0.306030431	0.350080416	0.874171811	0.382024695	0.797284624	Mien1
ENSMUSG00000002588	0.276784301	-0.466174407	2.245031464	-0.20764716	0.835504479	NA	Pon1
ENSMUSG00000002602	514.6007057	2.20172227	0.205872699	10.69458105	1.08E-26	4.03E-23	Axl
ENSMUSG00000002603	905.1787209	-0.161009494	0.088419692	-1.820968731	0.06861161	0.408257326	Tgfb1
ENSMUSG00000002608	244.6423304	-0.099405542	0.148939934	-0.667420341	0.504503676	0.856256356	Ccdc97
ENSMUSG00000002617	107.864999	0.043006958	0.202491889	0.212388549	0.831803919	0.966917969	Zfp40
ENSMUSG00000002625	605.3522658	0.035214849	0.061718036	0.570576312	0.56828688	0.882290461	Akap8l
ENSMUSG00000002633	0.056708286	-0.386016918	3.055656972	-0.126328616	0.899471805	NA	Shh
ENSMUSG00000002635	34.83271652	0.090782902	0.232998544	0.389628622	0.696811184	0.930513042	Pdcd2l
ENSMUSG00000002658	127.828986	-0.051333127	0.110043175	-0.466481693	0.640870749	0.91118816	Gtf2f1
ENSMUSG00000002660	27.08860859	-0.063801946	0.264444569	-0.241267748	0.809347606	0.964232897	Clpp
ENSMUSG00000002661	4.920646631	-1.122014059	0.462275377	-2.427155143	0.015217747	0.185126551	Alkbh7
ENSMUSG00000002664	0	NA	NA	NA	NA	NA	Pspn
ENSMUSG00000002668	291.3014141	-0.061328554	0.071509526	-0.857627751	0.391098047	0.802708025	Dennd1c
ENSMUSG00000002679	37.08879489	-0.154020128	0.221449747	-0.695508263	0.486736835	0.849544994	Med6
ENSMUSG00000002688	0.912766587	3.230276602	2.1819884	1.480427944	0.138759077	NA	Prkd1
ENSMUSG00000002699	1446.158757	-0.210985677	0.475492527	-0.443720279	0.657244832	0.916819135	Lcp2
ENSMUSG00000002718	168.6386232	0.01741151	0.132028334	0.131877072	0.895081524	0.983419076	Cse1l
ENSMUSG00000002728	75.35520113	-0.140012373	0.249134132	-0.561995952	0.574118777	0.885281108	Naa20
ENSMUSG00000002731	42.79049056	-0.334495164	0.171438622	-1.951107401	0.051044271	0.353643603	Prkra
ENSMUSG00000002732	33.65436363	-0.497429718	0.267379176	-1.860390648	0.062830277	0.394405816	Fkbp7
ENSMUSG00000002733	64.22478631	-0.179961732	0.19384778	-0.928366228	0.353217631	0.78199732	Plekha3
ENSMUSG00000002741	214.864747	-0.265984311	0.101426005	-2.622446876	0.008730088	0.135822818	Ykt6
ENSMUSG00000002748	851.6788786	-0.033131398	0.070089814	-0.472699187	0.636427807	0.909445384	Baz1b
ENSMUSG00000002763	113.2692347	-0.268665298	0.130940447	-2.0518129	0.040187849	0.314635937	Pex6
ENSMUSG00000002767	76.40211733	-2.071743644	0.57016572	-3.633581556	0.000279514	0.012291219	Mrpl2
ENSMUSG00000002768	53.86362818	-0.002701053	0.182867455	-0.014770552	0.988215233	0.99877009	Mea1
ENSMUSG00000002769	0.302653085	0.548282325	2.699939136	0.203072105	0.839078674	NA	Gnmt
ENSMUSG00000002771	0.84977367	-0.212826206	1.843520557	-0.115445529	0.908091993	NA	Grin2d
ENSMUSG00000002778	89.88521879	-0.023304454	0.159288794	-0.146303162	0.883682069	0.980024045	Kdelr1
ENSMUSG00000002781	24.28499699	0.305302893	0.281952583	1.082816445	0.278889905	0.721493539	Tmem143
ENSMUSG00000002791	0.39652696	1.366065193	2.528347514	0.540299617	0.588990423	NA	Pdxk-ps
ENSMUSG00000002797	14.00733527	0.542676493	0.442421344	1.226605589	0.219970868	0.657756888	Ggct
ENSMUSG00000002799	43.46525429	-0.464212688	0.260295476	-1.783406669	0.074520128	0.423041135	Jag2
ENSMUSG00000002803	50.61752228	-0.004828511	0.187135535	-0.025802215	0.979415095	0.998127034	Btbd6
ENSMUSG00000002804	14.01357233	0.259125436	0.336815349	0.76933975	0.441691645	0.828261858	Nudt14
ENSMUSG00000002808	1.062348743	1.724549518	1.987147307	0.867851876	0.385475427	NA	Epdr1
ENSMUSG00000002812	468.0924026	0.073937075	0.101113296	0.731229998	0.46463868	0.83815901	Flii
ENSMUSG00000002814	151.4598371	-0.088199375	0.230238548	-0.383078228	0.701661762	0.932652817	Top3a
ENSMUSG00000002820	33.02961594	0.112622155	0.213179306	0.528297787	0.597292668	0.895071878	Atg4d
ENSMUSG00000002825	22.99201879	0.326055487	0.253478296	1.28632507	0.198329637	0.634408728	Qtrt1
ENSMUSG00000002831	0.470367682	0.245329766	2.085274885	0.117648646	0.906346059	NA	Plin4
ENSMUSG00000002833	177.2117812	0.120554637	0.112642546	1.0702407	0.284510979	0.726102023	Hdgfl2
ENSMUSG00000002835	10.1958451	0.356513698	0.350247358	1.017891184	0.308729672	0.747985306	Chaf1a
ENSMUSG00000002844	154.3565834	-0.082420695	0.128462422	-0.641593808	0.521136954	0.861974476	Adprh
ENSMUSG00000002845	50.18811985	-0.061281758	0.317772934	-0.192847633	0.847078298	0.970555208	Tmem39a
ENSMUSG00000002846	47.55042528	0.549570545	0.221363613	2.482659815	0.013040556	0.171627948	Timmdc1
ENSMUSG00000002847	0.291394994	-0.466174564	2.218627541	-0.210118443	0.833575232	NA	Pla1a
ENSMUSG00000002870	36.25661666	0.505018764	0.279645357	1.805925794	0.070929931	0.414685646	Mcm2
ENSMUSG00000002871	104.3444694	-0.067476943	0.199456211	-0.338304546	0.735133698	0.944312764	Tpra1
ENSMUSG00000002881	146.5740262	0.366947683	0.228380593	1.606737592	0.108111944	0.497195222	Nab1
ENSMUSG00000002885	36.88485875	0.213979675	0.719733461	0.297304053	0.766234388	0.950975889	Adgre5
ENSMUSG00000002897	547.089996	-0.233772268	0.10194863	-2.293039807	0.021845713	0.227765174	Il17ra
ENSMUSG00000002900	2.441880308	-0.885059244	1.107901193	-0.79886117	0.424370917	0.819283173	Lamb1
ENSMUSG00000002908	1.745712591	0.307994095	0.845864248	0.364117642	0.715770163	0.93719976	Kcnn1
ENSMUSG00000002910	42.79897261	0.364895249	0.183835289	1.984903171	0.047155245	0.337124204	Arrdc2
ENSMUSG00000002930	0	NA	NA	NA	NA	NA	Ppp1r17
ENSMUSG00000002944	62.87227146	0.683624846	0.337615713	2.024860867	0.042881653	0.324896084	Cd36
ENSMUSG00000002948	182.7465608	-0.044709688	0.152552838	-0.293076737	0.769463498	0.952207007	Map2k7
ENSMUSG00000002949	192.0670081	0.091249424	0.139806777	0.652682408	0.513961046	0.859304837	Timm44
ENSMUSG00000002957	348.2136787	-0.029770815	0.10219628	-0.291310168	0.770814112	0.952285823	Ap2a2
ENSMUSG00000002963	76.39504326	-0.03439679	0.209716101	-0.164015972	0.86971857	0.976201926	Pnkp
ENSMUSG00000002968	92.54227206	0.071951214	0.139698751	0.515045506	0.606521221	0.898276254	Med25
ENSMUSG00000002980	1.430267638	2.62222472	1.796244559	1.459837251	0.144334808	0.559639386	Bcam
ENSMUSG00000002981	410.5761676	-0.019180759	0.07001278	-0.27396082	0.784114731	0.956535521	Clptm1
ENSMUSG00000002983	90.15523617	0.337973559	0.136792923	2.470694776	0.013485086	0.174710158	Relb
ENSMUSG00000002984	71.43467987	0.106218031	0.176301132	0.602480709	0.546854201	0.872858485	Tomm40
ENSMUSG00000002985	11440.39996	1.356911127	0.257760006	5.264242292	1.41E-07	2.13E-05	Apoe
ENSMUSG00000002992	2.296232477	0.986885039	0.909749195	1.084788033	0.278015547	0.720805047	Apoc2
ENSMUSG00000002996	227.4324493	-0.019244659	0.098988174	-0.194413723	0.845851945	0.97055506	Hbp1
ENSMUSG00000002997	0.693296414	-0.987452266	2.034588607	-0.485332643	0.627440404	NA	Prkar2b
ENSMUSG00000003031	179.0305251	0.026031887	0.128569825	0.20247276	0.839547151	0.969090017	Cdkn1b
ENSMUSG00000003032	58.33445458	-1.308212799	0.464789131	-2.814637244	0.004883232	0.091375724	Klf4
ENSMUSG00000003033	163.4820441	-0.0068067	0.157518031	-0.043212195	0.965532384	0.996117789	Ap1m1
ENSMUSG00000003037	160.188283	-0.18542313	0.183138225	-1.012476394	0.311310328	0.750225775	Rab8a
ENSMUSG00000003038	148.6051838	-0.279675641	0.114174103	-2.449554085	0.014303323	0.180025004	Hmgn2
ENSMUSG00000003039	94.21717581	0.023186411	0.130201624	0.178080812	0.858659511	0.972618245	Fam32a
ENSMUSG00000003051	0	NA	NA	NA	NA	NA	Elf3
ENSMUSG00000003053	0	NA	NA	NA	NA	NA	Cyp2c29
ENSMUSG00000003062	141.3941875	-0.070162658	0.14886438	-0.471319315	0.637412725	0.909459455	Stard3nl
ENSMUSG00000003068	238.7918154	0.190395542	0.129625131	1.46881658	0.141882546	0.557060384	Stk11
ENSMUSG00000003070	0.281919797	0.586575553	2.624280429	0.223518625	0.823131889	NA	Efna2
ENSMUSG00000003072	80.41330869	0.136013866	0.172223251	0.78975321	0.429671909	0.819809178	Atp5d
ENSMUSG00000003099	240.9657448	-0.156188414	0.146335729	-1.067329319	0.285823153	0.726882456	Ppp5c
ENSMUSG00000003119	524.6060373	0.175059797	0.139595951	1.254046384	0.209825146	0.647740744	Cdk12
ENSMUSG00000003123	113.0747087	0.123191103	0.130445156	0.94439002	0.34497038	0.776656478	Lipe
ENSMUSG00000003131	179.4999919	-0.253576216	0.132570904	-1.912759196	0.055778887	0.372808615	Pafah1b2
ENSMUSG00000003134	247.8712074	0.392614459	0.199969422	1.96337248	0.049602909	0.347397505	Tbc1d8
ENSMUSG00000003135	77.6329321	-0.080299449	0.130712659	-0.614320366	0.539003647	0.868839403	Cnot11
ENSMUSG00000003153	48.09219081	-0.459164443	0.460069076	-0.998033701	0.318263017	0.753818151	Slc2a3
ENSMUSG00000003154	385.3886506	-0.031866123	0.072902905	-0.437103611	0.662036209	0.918335306	Foxj2
ENSMUSG00000003161	108.2816928	0.176013572	0.198412677	0.8871085	0.375020488	0.794807848	Sri
ENSMUSG00000003166	188.7984118	0.056728055	0.113898028	0.498060024	0.618441736	0.902344334	Dgcr2
ENSMUSG00000003178	72.51883697	-0.331613623	0.165802579	-2.00005106	0.045494751	0.332434189	NA
ENSMUSG00000003184	143.044782	-0.032733035	0.129690662	-0.252393151	0.800737194	0.961573958	Irf3
ENSMUSG00000003190	23.55893911	0.391944168	0.342228776	1.145269466	0.25209755	0.69285119	Bcl2l12
ENSMUSG00000003198	29.68769905	-0.12889945	0.210508116	-0.612325321	0.54032254	0.868839403	Zfp959
ENSMUSG00000003199	62.77204099	-0.018426973	0.35279636	-0.052231189	0.958344482	0.994669097	Mpnd
ENSMUSG00000003200	142.976164	-0.07301999	0.111266318	-0.656263194	0.511654795	0.858800286	Sh3gl1
ENSMUSG00000003206	59.66805903	-0.125489849	0.137193747	-0.914690733	0.360354011	0.785028823	Ebi3
ENSMUSG00000003208	45.13924519	-0.099826809	0.177814166	-0.561410888	0.574517463	0.885618166	Yju2
ENSMUSG00000003226	894.5977843	0.093827458	0.053174853	1.764508071	0.077646478	0.43107779	Ranbp2
ENSMUSG00000003227	0.05915886	0.295247971	3.055656972	0.096623402	0.923025472	NA	Edar
ENSMUSG00000003228	15.21987468	-0.361052047	0.330642032	-1.091972622	0.274845135	0.717620218	Grk5
ENSMUSG00000003233	116.987053	-0.131983725	0.131105111	-1.006701598	0.314078194	0.7512846	Dvl3
ENSMUSG00000003234	147.4667059	-0.321552071	0.147615279	-2.178311576	0.029382848	0.26685687	Abcf3
ENSMUSG00000003235	117.2164628	0.128702857	0.196235854	0.655858013	0.511915486	0.858800286	Eif2b5
ENSMUSG00000003269	100.2642518	0.214247626	0.194610208	1.100906414	0.27093739	0.712163312	Cyth2
ENSMUSG00000003271	0.113795226	-0.74668731	3.055656972	-0.244362282	0.806950251	NA	Sult2b1
ENSMUSG00000003273	3.187349109	-1.507393809	0.814386426	-1.850956452	0.064175818	0.397141001	Car11
ENSMUSG00000003279	3.502080373	0.261003306	0.664543443	0.392755822	0.694499836	0.930141486	Dlgap1
ENSMUSG00000003282	28.11796233	-0.418630879	0.383540211	-1.091491499	0.275056671	0.717691498	Plag1
ENSMUSG00000003283	348.8201042	-0.024988391	0.076897208	-0.324958369	0.74521258	0.947824184	Hck
ENSMUSG00000003299	39.42050129	-0.023315327	0.198067864	-0.117713833	0.906294406	0.986244932	Mrpl4
ENSMUSG00000003308	105.2780158	0.314208429	0.186134321	1.688073575	0.091397106	0.463055959	Keap1
ENSMUSG00000003309	0	NA	NA	NA	NA	NA	Ap1m2
ENSMUSG00000003316	662.518449	-0.072018433	0.066544306	-1.082262882	0.279135734	0.721659755	Glg1
ENSMUSG00000003341	0	NA	NA	NA	NA	NA	Atp8b3
ENSMUSG00000003344	63.34532502	-0.177131769	0.256961804	-0.689331124	0.490614916	0.850738741	Btbd2
ENSMUSG00000003345	211.1632913	-0.192388761	0.101272506	-1.899713637	0.05747071	0.379357431	Csnk1g2
ENSMUSG00000003346	48.12600832	0.212334797	0.3297957	0.643837372	0.519680897	0.861391252	Abhd17a
ENSMUSG00000003348	181.0011708	-0.032511543	0.104482842	-0.311166339	0.755674171	0.949416225	Mob3a
ENSMUSG00000003352	0.563704399	-2.219023598	1.741737791	-1.274028507	0.202653313	NA	Cacnb3
ENSMUSG00000003354	0.259245202	-0.105502468	2.244358834	-0.047007843	0.962506977	NA	Ccdc65
ENSMUSG00000003355	1.090710321	1.588009887	1.639322203	0.968699066	0.332695359	NA	Fkbp11
ENSMUSG00000003360	414.1863639	-0.088746998	0.168852726	-0.525588185	0.599174367	0.895684845	Ddx23
ENSMUSG00000003363	373.7852702	0.372187846	0.227501815	1.635977481	0.101844301	0.486166728	Pld3
ENSMUSG00000003378	7.657222111	-0.13318881	0.498203713	-0.267338052	0.789208891	0.957393673	Grik5
ENSMUSG00000003379	1.64888258	0.985727841	1.602355394	0.615174289	0.538439625	0.868694469	Cd79a
ENSMUSG00000003380	59.95232188	-0.088918672	0.161657183	-0.55004467	0.582288735	0.888316471	Rabac1
ENSMUSG00000003382	484.3597995	-0.014968191	0.074441968	-0.201071936	0.840642326	0.969392719	Etv3
ENSMUSG00000003402	236.7635241	-0.049931415	0.08350677	-0.597932542	0.549884945	0.875368938	Prkcsh
ENSMUSG00000003410	0.821782526	-1.971792242	1.186382386	-1.662020834	0.096508597	NA	Elavl3
ENSMUSG00000003411	0.282267238	-1.744282249	3.040819592	-0.573622406	0.566223347	NA	Rab3b
ENSMUSG00000003418	175.345317	1.513372302	0.381839046	3.963377552	7.39E-05	0.004298952	St8sia6
ENSMUSG00000003420	182.683805	-0.183460854	0.091100363	-2.013832305	0.044027143	0.328140485	Fcgrt
ENSMUSG00000003421	104.6678888	0.167055827	0.239118836	0.69863098	0.484782678	0.847998435	Nosip
ENSMUSG00000003423	50.55393403	0.613954093	0.24086934	2.548909263	0.010806041	0.153573408	Pih1d1
ENSMUSG00000003429	284.721556	0.02251245	0.10097273	0.222955747	0.823569949	0.966246624	Rps11
ENSMUSG00000003435	414.669629	0.123224152	0.066862094	1.842959825	0.065334876	0.399840635	Supt5
ENSMUSG00000003436	0.36893261	-1.423687574	3.040819533	-0.468192064	0.639647247	NA	Dll3
ENSMUSG00000003437	170.5076504	-0.009695085	0.138664639	-0.069917501	0.944259324	0.99164441	Paf1
ENSMUSG00000003438	36.7628459	0.011531414	0.360617351	0.031976869	0.974490497	0.997840501	Timm50
ENSMUSG00000003444	24.12287812	-0.347365873	0.265746423	-1.307132829	0.191167603	0.625708232	Med29
ENSMUSG00000003452	1.793326882	-1.995872513	0.952491926	-2.095421976	0.036133498	0.297059272	Bicd1
ENSMUSG00000003458	406.582077	0.036823487	0.070371645	0.523271659	0.60078522	0.896006991	Ncstn
ENSMUSG00000003464	80.91463139	0.205306176	0.221269707	0.927854871	0.353482856	0.78199732	Pex19
ENSMUSG00000003469	1.176565212	-0.276947632	1.338122407	-0.206967337	0.836035367	NA	Phyhip
ENSMUSG00000003476	0.502470066	0.199057856	1.645403478	0.120978142	0.903708348	NA	Crhr2
ENSMUSG00000003477	0.818698631	-2.81206305	1.433646684	-1.961475643	0.049823564	NA	Inmt
ENSMUSG00000003484	11.39559756	0.82275428	0.516096696	1.594186295	0.110894315	0.503028188	Cyp4f18
ENSMUSG00000003500	14.18001085	0.346720367	0.565103608	0.613551856	0.539511506	0.868839403	Impdh1
ENSMUSG00000003505	0	NA	NA	NA	NA	NA	Psg18
ENSMUSG00000003518	221.4671927	0.302400636	0.256504992	1.178926902	0.238427284	0.677833491	Dusp3
ENSMUSG00000003526	30.67399712	0.008587031	0.370981713	0.023146777	0.981533193	0.998127034	Prodh
ENSMUSG00000003527	74.941976	0.024033807	0.161600305	0.148723774	0.881771601	0.979666137	Ess2
ENSMUSG00000003528	53.74702535	0.262648286	0.236839225	1.108972916	0.267441866	0.708413355	Slc25a1
ENSMUSG00000003531	14.14922285	0.652467825	0.314090569	2.077323835	0.037771681	0.30410576	Dgcr6
ENSMUSG00000003534	4.97742226	1.085193987	1.073937503	1.010481508	0.312264655	0.750822778	Ddr1
ENSMUSG00000003541	27.32333845	0.086937032	0.368968749	0.235621668	0.813726258	0.964526506	Ier3
ENSMUSG00000003545	97.73154459	-0.851952358	0.646081391	-1.318645561	0.187287635	0.621148497	Fosb
ENSMUSG00000003546	85.26517425	-0.040141728	0.169268829	-0.237147785	0.812542142	0.964232897	Klc4
ENSMUSG00000003549	36.08148343	-0.059632959	0.318190399	-0.187412818	0.851336973	0.970878012	Ercc1
ENSMUSG00000003555	0	NA	NA	NA	NA	NA	Cyp17a1
ENSMUSG00000003559	55.1221746	-0.032072092	0.146552048	-0.218844378	0.826771276	0.966556749	As3mt
ENSMUSG00000003573	56.27083912	0.878904323	0.218191848	4.028126301	5.62E-05	0.003502467	Homer3
ENSMUSG00000003575	123.8132305	0.139637082	0.337971833	0.413161893	0.679488005	0.925657107	Crtc1
ENSMUSG00000003581	119.1379394	0.049670548	0.151295879	0.328300733	0.74268429	0.946702432	Rnf215
ENSMUSG00000003585	29.44175603	1.123079597	0.292525904	3.839248362	0.000123412	0.00643751	Sec14l2
ENSMUSG00000003604	27.10695642	-0.336785354	0.42599158	-0.790591574	0.429182365	0.819787149	Aven
ENSMUSG00000003617	131.7240441	-0.013834121	0.348498895	-0.039696312	0.968335242	0.996613011	Cp
ENSMUSG00000003623	210.4453449	-0.243368358	0.155346266	-1.566618651	0.117203856	0.514478816	Crot
ENSMUSG00000003644	1265.880538	-0.368139725	0.135729057	-2.712313299	0.006681541	0.113094089	Rps6ka1
ENSMUSG00000003657	0.05915886	0.295247971	3.055656972	0.096623402	0.923025472	NA	Calb2
ENSMUSG00000003660	562.3963937	-0.071997702	0.114144518	-0.630759175	0.528198001	0.86609874	Snrnp200
ENSMUSG00000003662	87.34620434	-0.255581497	0.264475875	-0.966369793	0.333859174	0.767101353	Ciao1
ENSMUSG00000003665	0	NA	NA	NA	NA	NA	Has1
ENSMUSG00000003680	81.79890735	0.248715588	0.214564817	1.159162957	0.246389768	0.6875277	Taf6l
ENSMUSG00000003721	85.79254854	0.125654505	0.395718994	0.317534682	0.750837928	0.948970559	Insig2
ENSMUSG00000003731	171.8880594	-0.190361552	0.18523516	-1.02767505	0.304102708	0.745067557	Kpna6
ENSMUSG00000003746	711.8199229	-0.282114633	0.075187494	-3.752148354	0.000175326	0.008483152	Man1a
ENSMUSG00000003752	61.42663714	0.053502644	0.204422027	0.261726416	0.793532374	0.959026121	Itpkc
ENSMUSG00000003762	54.57328356	0.013517612	0.309068004	0.04373669	0.965114293	0.996117789	Coq8b
ENSMUSG00000003778	377.9010242	0.299794766	0.116937483	2.563718306	0.010355755	0.151052584	Brd8
ENSMUSG00000003779	8.791438937	0.468062426	0.421684491	1.109982548	0.267006547	0.707699658	Kif20a
ENSMUSG00000003808	108.44343	0.088956487	0.126418317	0.703667705	0.481639737	0.846675337	Farsa
ENSMUSG00000003809	34.28213526	0.368215932	0.297123525	1.239268857	0.215245948	0.654759342	Gcdh
ENSMUSG00000003810	156.1508337	0.205821954	0.222812978	0.923743114	0.355620079	0.782522733	Mast2
ENSMUSG00000003812	378.175298	0.134986367	0.15543089	0.868465508	0.385139547	0.799322598	Dnase2a
ENSMUSG00000003813	132.293553	-0.212989221	0.124659406	-1.708569195	0.087530779	0.453481896	Rad23a
ENSMUSG00000003814	2525.111702	-0.090794255	0.052222501	-1.73860411	0.082104423	0.442570281	Calr
ENSMUSG00000003824	5.435126172	0.023547484	0.648402573	0.036316148	0.971030274	0.997022278	Syce2
ENSMUSG00000003847	803.4575433	0.002643825	0.071937264	0.036751822	0.970682889	0.997022278	Nfat5
ENSMUSG00000003848	41.24887486	-0.176434997	0.285181755	-0.618675613	0.536130079	0.86784413	Nob1
ENSMUSG00000003849	1.089948665	0.29683559	1.294390272	0.229324646	0.818616599	NA	Nqo1
ENSMUSG00000003863	8.224306364	-0.518124139	0.538904117	-0.961440306	0.336330827	0.76799546	Ppfia3
ENSMUSG00000003865	41.38469516	-0.562340573	0.341828462	-1.645095816	0.099950053	0.481314732	Gys1
ENSMUSG00000003868	71.12863456	-0.346847338	0.167666718	-2.06867136	0.038576937	0.307825515	Ruvbl2
ENSMUSG00000003872	0.612205616	0.680135366	1.614391223	0.421295257	0.673539493	NA	Lin7b
ENSMUSG00000003873	37.27917396	-0.167006773	0.18482796	-0.903579595	0.366218365	0.788498096	Bax
ENSMUSG00000003882	76.93860937	-0.457162493	0.207003562	-2.20847646	0.027211077	0.257576044	Il7r
ENSMUSG00000003923	76.73457926	0.177901235	0.15811045	1.125170627	0.260516737	0.703013669	Tfam
ENSMUSG00000003929	70.41967785	0.204356141	0.152158968	1.343043686	0.179257829	0.608833211	Zfp81
ENSMUSG00000003934	1.898935444	-1.945328414	0.934200822	-2.082345003	0.037310968	0.302842716	Efnb3
ENSMUSG00000003948	65.18544159	0.044526293	0.169595371	0.262544271	0.792901859	0.959026121	Mmd
ENSMUSG00000003949	52.75024068	0.187829393	0.292202883	0.642804724	0.520350818	0.861784915	Hlf
ENSMUSG00000003955	26.13896928	0.608421939	0.308254066	1.973767765	0.048408156	0.342522639	Fam162a
ENSMUSG00000003970	647.8785825	0.2619861	0.079849015	3.281018549	0.001034329	0.032592781	Rpl8
ENSMUSG00000003974	5.038462412	-0.30133924	0.794311085	-0.379371817	0.704411776	0.933326875	Grm3
ENSMUSG00000003992	76.61769205	-0.674850301	0.194333728	-3.472636005	0.000515374	0.020081154	Ssbp2
ENSMUSG00000004018	37.21245057	0.869991528	0.393891866	2.208706505	0.027195062	0.257576044	Fancl
ENSMUSG00000004031	0.371254209	-0.511303116	1.681444215	-0.304085685	0.761062612	NA	Brinp2
ENSMUSG00000004032	13.310742	0.213380203	0.448443366	0.475824194	0.634199632	0.908129373	Gstm5
ENSMUSG00000004035	1.198677308	3.639458136	1.848540752	1.968827646	0.048972887	NA	Gstm7
ENSMUSG00000004038	0	NA	NA	NA	NA	NA	Gstm3
ENSMUSG00000004040	513.3311332	0.190562206	0.18338063	1.039162129	0.29872934	0.739698968	Stat3
ENSMUSG00000004043	104.0665162	0.564512726	0.449211396	1.256674988	0.208871349	0.645672387	Stat5a
ENSMUSG00000004044	3.362272321	-0.073883572	0.762274871	-0.096925105	0.922785871	0.988222302	Cavin1
ENSMUSG00000004054	205.2356407	-0.187929016	0.103102288	-1.822743407	0.068342263	0.408077284	Map3k11
ENSMUSG00000004056	169.0318636	0.011476579	0.195798815	0.058614138	0.95325945	0.993737417	Akt2
ENSMUSG00000004069	113.1972674	-0.067417277	0.131511035	-0.512635893	0.608206041	0.899446477	Dnaja3
ENSMUSG00000004070	270.5655757	-0.170374246	0.139696921	-1.219599152	0.222616868	0.661089064	Hmox2
ENSMUSG00000004071	117.5544849	0.029200454	0.176237418	0.165688162	0.868402363	0.975395066	Cdip1
ENSMUSG00000004085	92.45820713	-0.020995305	0.57505072	-0.036510354	0.970875423	0.997022278	Map3k20
ENSMUSG00000004096	178.8294736	-0.084401175	0.103810117	-0.813034192	0.416198455	0.815897574	Cwc15
ENSMUSG00000004098	0.579114426	0.974143464	1.466258454	0.664373639	0.506451201	NA	Col5a3
ENSMUSG00000004099	221.7815115	0.205628835	0.084819999	2.424296589	0.015338073	0.185834305	Dnmt1
ENSMUSG00000004100	88.35295894	0.369444709	0.407960663	0.90558905	0.365153407	0.787947199	Ppan
ENSMUSG00000004105	3.611480561	-0.089219759	0.782142133	-0.11407103	0.909181487	0.986244932	Angptl2
ENSMUSG00000004110	13.59793472	1.368323424	0.524515653	2.608737062	0.009087704	0.139211336	Cacna1e
ENSMUSG00000004113	0.327905045	-1.434166105	2.184409055	-0.656546493	0.511472563	NA	Cacna1b
ENSMUSG00000004127	33.40346236	-0.254038918	0.290510449	-0.874457076	0.381869386	0.797284624	Trmt10a
ENSMUSG00000004151	164.6066711	-0.322241482	0.225785417	-1.427202368	0.153521572	0.575840698	Etv1
ENSMUSG00000004187	28.69448779	0.281345293	0.216362017	1.30034512	0.19348271	0.628478887	Kifc2
ENSMUSG00000004207	6126.44979	0.070170121	0.065605052	1.069584105	0.284806553	0.72614408	Psap
ENSMUSG00000004221	176.9238481	0.021029235	0.163591125	0.12854753	0.897715686	0.984215533	Ikbkg
ENSMUSG00000004231	0	NA	NA	NA	NA	NA	Pax2
ENSMUSG00000004233	48.26111034	0.04393561	0.371174818	0.118369049	0.905775248	0.986244932	Wars2
ENSMUSG00000004263	501.2226552	0.164975211	0.137481427	1.199981806	0.230146407	0.667491547	Atn1
ENSMUSG00000004264	119.810623	0.040878834	0.105010939	0.389281675	0.69706779	0.930689456	Phb2
ENSMUSG00000004266	1241.337539	0.056255472	0.116845974	0.481449812	0.630196841	0.906888952	Ptpn6
ENSMUSG00000004267	3.22660084	0.149477986	0.822237827	0.1817941	0.855744315	0.972458278	Eno2
ENSMUSG00000004268	51.45482041	-0.140804981	0.174515553	-0.806833426	0.419762458	0.816115586	Emg1
ENSMUSG00000004270	209.2349846	-0.056419654	0.139024565	-0.405825073	0.684871134	0.92712252	Lpcat3
ENSMUSG00000004285	78.098951	-0.108827464	0.164013303	-0.663528273	0.506992278	0.857765862	Atp6v1f
ENSMUSG00000004296	0.291093306	1.336288962	2.622177427	0.509610428	0.610324416	NA	Il12b
ENSMUSG00000004317	229.2957461	0.010314757	0.27884831	0.036990568	0.970492526	0.997022278	Clcn5
ENSMUSG00000004319	310.0217561	0.159370309	0.091509071	1.741579353	0.081582077	0.44129292	Clcn3
ENSMUSG00000004328	3.630357075	1.332540819	0.838503061	1.589190167	0.112017466	0.50394979	Hif3a
ENSMUSG00000004341	0.056453448	-0.386016918	3.055656972	-0.126328616	0.899471805	NA	Gpx6
ENSMUSG00000004344	0	NA	NA	NA	NA	NA	Gpx5
ENSMUSG00000004347	0.93741466	0.364203059	1.441859582	0.252592599	0.80058305	NA	Pde1c
ENSMUSG00000004356	201.7686682	-0.029892603	0.105331132	-0.283796461	0.776566367	0.954041928	Utp20
ENSMUSG00000004359	5.610224079	0.712930204	0.580929774	1.227222697	0.219738901	0.657529558	Spic
ENSMUSG00000004360	0.808880974	1.584537494	1.429123004	1.108748155	0.267538842	NA	9330159F19Rik
ENSMUSG00000004364	361.9313752	-0.083123507	0.187494036	-0.443339475	0.657520207	0.916989893	Cul3
ENSMUSG00000004366	0	NA	NA	NA	NA	NA	Sst
ENSMUSG00000004371	0	NA	NA	NA	NA	NA	Il11
ENSMUSG00000004383	305.2983061	-0.103066698	0.108104374	-0.953399896	0.340387494	0.772719925	Large1
ENSMUSG00000004393	53.68366525	-0.227196698	0.215963014	-1.052016701	0.292791887	0.732126039	Ddx56
ENSMUSG00000004394	136.1413486	-0.300228515	0.173100054	-1.73442185	0.082843261	0.444257387	Tmed4
ENSMUSG00000004415	0	NA	NA	NA	NA	NA	Col26a1
ENSMUSG00000004446	124.3553536	0.122757487	0.168686303	0.727726464	0.466781047	0.839206762	Bid
ENSMUSG00000004451	326.4101034	-0.377832116	0.107033856	-3.53002433	0.000415521	0.017161495	Ralb
ENSMUSG00000004455	297.3681529	0.28811545	0.150202004	1.918186454	0.055087373	0.369663966	Ppp1cc
ENSMUSG00000004460	231.9412139	-0.206557598	0.086342003	-2.39231881	0.016742292	0.195405163	Dnajb11
ENSMUSG00000004462	57.6187163	-0.01792625	0.185649039	-0.096559885	0.923075915	0.988328623	Tbccd1
ENSMUSG00000004473	3.155311165	1.523749539	0.877363049	1.736737763	0.082433469	0.443491469	Clec11a
ENSMUSG00000004500	77.36727753	0.067018122	0.15473909	0.433104017	0.664939205	0.919518369	Zfp324
ENSMUSG00000004508	345.1991601	0.019468599	0.088425092	0.220170525	0.825738351	0.966479929	Gab2
ENSMUSG00000004530	326.8962385	0.723102947	0.326243033	2.216454835	0.026660368	0.255021855	Coro1c
ENSMUSG00000004535	548.3087916	-0.27270284	0.115607832	-2.358861285	0.018331106	0.207000282	Tax1bp1
ENSMUSG00000004540	0.169360343	-1.107357703	3.055656972	-0.362395947	0.717056168	NA	Psg17
ENSMUSG00000004542	0	NA	NA	NA	NA	NA	Psg19
ENSMUSG00000004552	7.584313044	1.957994226	0.505318482	3.874772631	0.000106724	0.005739694	Ctse
ENSMUSG00000004558	12.28810182	1.464996339	0.45193888	3.241580671	0.001188688	0.036492961	Ndrg2
ENSMUSG00000004561	73.20707177	-0.154353459	0.406096437	-0.38009065	0.703878126	0.933118761	Mettl17
ENSMUSG00000004562	771.7754416	-0.049892433	0.144631446	-0.34496255	0.730122525	0.942858349	Arhgef40
ENSMUSG00000004565	81.08081705	-0.190149198	0.149171349	-1.274703215	0.202414309	0.638328649	Pnpla6
ENSMUSG00000004567	175.3522107	-0.160585436	0.162449625	-0.98852451	0.322895837	0.758075231	Mcoln1
ENSMUSG00000004568	250.6337537	0.09206333	0.269663581	0.341400679	0.732801964	0.944001255	Arhgef18
ENSMUSG00000004591	247.9047013	-0.000643756	0.189725671	-0.00339309	0.997292711	0.999553244	Pkn2
ENSMUSG00000004609	1512.921934	-0.1250847	0.05378817	-2.32550577	0.020044932	0.218116284	Cd33
ENSMUSG00000004610	66.26310059	0.197617005	0.206335141	0.957747695	0.33819	0.770206128	Etfb
ENSMUSG00000004612	0	NA	NA	NA	NA	NA	Nkg7
ENSMUSG00000004613	0	NA	NA	NA	NA	NA	NA
ENSMUSG00000004626	379.4530868	0.293528831	0.576981003	0.508732228	0.610939929	0.9009665	Stxbp2
ENSMUSG00000004630	0.18130813	-1.107357703	3.055656972	-0.362395947	0.717056168	NA	Pcp2
ENSMUSG00000004631	191.0582928	-0.041024643	0.147315155	-0.278482163	0.780642256	0.954948647	Sgce
ENSMUSG00000004633	340.3889051	-0.10390683	0.186737641	-0.556432168	0.577915453	0.886531391	Chn2
ENSMUSG00000004637	67.33501307	-0.006281364	0.292314984	-0.021488339	0.982856105	0.998127034	Wwox
ENSMUSG00000004642	119.64582	-0.109586431	0.211117227	-0.519078585	0.603705941	0.896996016	Slbp
ENSMUSG00000004651	0.053208037	-0.386016918	3.055656972	-0.126328616	0.899471805	NA	Tyr
ENSMUSG00000004654	0	NA	NA	NA	NA	NA	Ghrhr
ENSMUSG00000004655	5.706424881	1.434634402	0.66593612	2.154312342	0.031215686	0.275327354	Aqp1
ENSMUSG00000004661	362.5279176	0.060592383	0.128718248	0.470736543	0.637828885	0.909767188	Arid3b
ENSMUSG00000004665	23.62949248	-0.09956788	0.239134635	-0.416367459	0.677141137	0.924421082	Cnn2
ENSMUSG00000004667	95.02985389	0.054946345	0.170966285	0.321387023	0.747917116	0.948349432	Polr2e
ENSMUSG00000004668	10.1873618	-1.117546958	0.406719011	-2.747712621	0.006001258	0.104818708	Abca13
ENSMUSG00000004677	920.0974211	0.152271288	0.061372038	2.48111831	0.013097089	0.172069054	Myo9b
ENSMUSG00000004698	117.7563289	0.223987296	0.184875179	1.211559592	0.22568101	0.665514159	Hdac9
ENSMUSG00000004707	221.785855	1.121721669	0.125404918	8.944798095	3.73E-19	5.57E-16	Ly9
ENSMUSG00000004709	21.21875755	1.521193968	0.396871509	3.832963394	0.000126609	0.006527338	Cd244a
ENSMUSG00000004730	1051.766257	-0.062333853	0.055629398	-1.120519995	0.262492237	0.703979168	Adgre1
ENSMUSG00000004748	7.389060342	0.986145335	0.53339715	1.848801283	0.064486512	0.397418731	Mtfp1
ENSMUSG00000004768	42.67300689	-0.230201758	0.434698592	-0.529566375	0.596412613	0.894648838	Rab23
ENSMUSG00000004771	200.5907544	-0.0145987	0.121311595	-0.120340516	0.90421341	0.986244932	Rab11a
ENSMUSG00000004788	40.59507249	-0.023194797	0.478472647	-0.048476746	0.961336297	0.995493765	Eif2b2
ENSMUSG00000004789	303.1493006	-0.092411594	0.090138911	-1.025213117	0.305262641	0.745713988	Dlst
ENSMUSG00000004791	0.489276701	2.357994135	2.397375244	0.983573239	0.325325388	NA	Pgf
ENSMUSG00000004798	787.6419296	-0.24736218	0.073480461	-3.366366749	0.000761654	0.026238444	Ulk2
ENSMUSG00000004814	14.06807308	-0.053325798	0.368645877	-0.144653178	0.884984709	0.980596655	Ccl24
ENSMUSG00000004815	98.17352484	0.11208523	0.232865864	0.481329587	0.630282272	0.906888952	Dgkq
ENSMUSG00000004821	0	NA	NA	NA	NA	NA	Tmed11
ENSMUSG00000004837	116.5268593	-0.166929694	0.132097689	-1.263683689	0.206343582	0.642583398	Grap
ENSMUSG00000004842	0.301821421	1.663204591	3.042896865	0.546585923	0.584663243	NA	Pou1f1
ENSMUSG00000004843	103.4893968	0.196878484	0.146848208	1.34069381	0.180019885	0.610450738	Chmp2b
ENSMUSG00000004846	446.247077	-0.006013641	0.138108771	-0.043542786	0.965268859	0.996117789	Plod3
ENSMUSG00000004849	27.79354891	0.137408437	0.288170901	0.476829675	0.633483413	0.90789978	Ap1s1
ENSMUSG00000004864	0.05915886	0.295247971	3.055656972	0.096623402	0.923025472	NA	Mapk13
ENSMUSG00000004865	195.8180306	-0.0061303	0.158649178	-0.038640602	0.969176931	0.996768597	Srpk1
ENSMUSG00000004872	0.280450619	1.58310054	3.04556245	0.51980564	0.603199048	NA	Pax3
ENSMUSG00000004880	158.6563786	-0.10451363	0.249521933	-0.418855485	0.675321752	0.923932605	Lbr
ENSMUSG00000004885	1.101143928	2.578377062	1.889335254	1.364700657	0.172347153	NA	Crabp2
ENSMUSG00000004891	77.94613104	1.170283266	0.229614452	5.096731754	3.46E-07	4.74E-05	Nes
ENSMUSG00000004892	8.530043976	0.378882333	0.691419296	0.547977667	0.583707238	0.889002323	Bcan
ENSMUSG00000004894	0.175119599	-1.107357703	3.055656972	-0.362395947	0.717056168	NA	Hapln2
ENSMUSG00000004895	93.69607826	-0.126312255	0.146509811	-0.862141958	0.388609405	0.800836814	Prcc
ENSMUSG00000004896	127.7743037	0.315942013	0.145281338	2.174690969	0.029653282	0.267988812	Rrnad1
ENSMUSG00000004897	133.2817575	0.021752896	0.180679971	0.120394617	0.904170556	0.986244932	Hdgf
ENSMUSG00000004902	1.410126621	1.285410898	1.171509198	1.097226467	0.272542406	NA	Slc25a18
ENSMUSG00000004929	31.08477934	-0.597430012	0.330275997	-1.808881107	0.070469476	0.413732147	Thop1
ENSMUSG00000004931	34.54355816	0.180106243	0.193608592	0.930259555	0.352236713	0.781486886	Apba3
ENSMUSG00000004933	161.9470727	-0.330035653	0.130188976	-2.535050677	0.011243106	0.157035493	Matk
ENSMUSG00000004934	81.24133486	0.011025819	0.115781204	0.095229782	0.924132315	0.988328623	Pias4
ENSMUSG00000004936	282.5791734	-0.061961028	0.122651774	-0.505178405	0.613433536	0.901242375	Map2k1
ENSMUSG00000004937	124.6597934	-0.100596591	0.135023752	-0.745028855	0.456254277	0.834491356	Sgta
ENSMUSG00000004939	0	NA	NA	NA	NA	NA	Nmrk2
ENSMUSG00000004945	17.61456732	-0.212144966	0.339379809	-0.625096015	0.531908043	0.867565047	Tmem242
ENSMUSG00000004947	71.43266612	0.856888372	0.328747581	2.606523733	0.009146649	0.139400145	Dtx2
ENSMUSG00000004948	0	NA	NA	NA	NA	NA	Zp3
ENSMUSG00000004951	1.332158027	-0.657822689	1.618825581	-0.406357977	0.684479591	NA	Hspb1
ENSMUSG00000004952	531.2419283	0.160602905	0.080003777	2.007441524	0.044702671	0.329989591	Rasa4
ENSMUSG00000004961	0	NA	NA	NA	NA	NA	Syt5
ENSMUSG00000004980	1988.156599	-0.051751994	0.035275838	-1.467066344	0.142358009	0.557609271	Hnrnpa2b1
ENSMUSG00000004988	0.192390928	0.587086714	3.055016391	0.192171379	0.847607964	NA	Fxyd4
ENSMUSG00000004994	79.18849514	1.087643962	0.337759445	3.220173345	0.001281131	0.038108299	Ccdc130
ENSMUSG00000004996	39.35413939	0.251920462	0.368281992	0.684042303	0.493948454	0.851982139	Mri1
ENSMUSG00000005034	354.5112484	0.031133899	0.146838042	0.212028833	0.83208454	0.967003184	Prkacb
ENSMUSG00000005043	135.7637456	0.246477899	0.292352106	0.843085764	0.39918048	0.806472774	Sgsh
ENSMUSG00000005045	14.13015541	-1.992580814	0.781758883	-2.548843202	0.010808088	0.153573408	Chd5
ENSMUSG00000005054	25.05140637	0.453812096	0.281082116	1.614517858	0.106415147	0.49464658	Cstb
ENSMUSG00000005057	240.4049796	0.00121943	0.371646607	0.003281155	0.997382022	0.999553244	Sh2b2
ENSMUSG00000005069	80.27086	0.073562321	0.229714044	0.320234322	0.748790707	0.948482826	Pex5
ENSMUSG00000005078	43.36249832	0.11336468	0.281472057	0.402756427	0.687127418	0.927606504	Jkamp
ENSMUSG00000005087	31.42353477	2.183590757	0.373675164	5.843553348	5.11E-09	1.14E-06	Cd44
ENSMUSG00000005089	88.36840542	1.901073286	0.546747427	3.477059412	0.000506945	0.019841209	Slc1a2
ENSMUSG00000005102	191.8392972	-0.206026395	0.128074507	-1.608644847	0.107694022	0.496394954	Eif2ak4
ENSMUSG00000005103	818.4791308	-0.062162881	0.089847526	-0.69187082	0.489018457	0.850054058	Wdr1
ENSMUSG00000005107	48.66053081	0.074769997	0.164581255	0.454304451	0.649609713	0.914100218	Slc2a9
ENSMUSG00000005124	0.304834982	1.674049341	3.042546599	0.550213213	0.582173142	NA	Ccn4
ENSMUSG00000005125	2.789248785	0.325145076	0.871106834	0.373255109	0.708958584	0.934794937	Ndrg1
ENSMUSG00000005131	1.174944828	-1.109896406	1.131045737	-0.981301083	0.326444289	NA	4930550C14Rik
ENSMUSG00000005142	2676.6129	0.15512396	0.056740206	2.733933697	0.006258264	0.107920776	Man2b1
ENSMUSG00000005148	0.263245527	-0.786763207	3.055656972	-0.257477595	0.796810109	NA	Klf5
ENSMUSG00000005150	34.08139806	0.269888317	0.296596556	0.909950947	0.36284838	0.786680122	Wdr83
ENSMUSG00000005161	74.49551927	-0.097417623	0.169959024	-0.573182999	0.566520794	0.881522206	Prdx2
ENSMUSG00000005198	815.3777362	-0.16842874	0.130398763	-1.291643694	0.196480565	0.632722316	Polr2a
ENSMUSG00000005202	0	NA	NA	NA	NA	NA	Shbg
ENSMUSG00000005204	171.7441155	-0.054594639	0.139030512	-0.392680992	0.694555111	0.930141486	Senp3
ENSMUSG00000005220	0.611210868	-0.905562341	2.085606486	-0.434196167	0.664145997	NA	Corin
ENSMUSG00000005225	77.19726905	-0.05460247	0.187822572	-0.290713033	0.771270803	0.952552723	Plekha8
ENSMUSG00000005232	0	NA	NA	NA	NA	NA	G6pc2
ENSMUSG00000005233	6.545945666	0.012075802	0.618199672	0.019533821	0.984415257	0.998168363	Spc25
ENSMUSG00000005237	11.70445438	-1.265566888	0.611882968	-2.068315274	0.038610386	0.307874073	Dnah2
ENSMUSG00000005251	0.514591922	0.028290113	2.945404536	0.009604831	0.992336571	NA	Ripk4
ENSMUSG00000005262	120.1619293	0.144747609	0.197968554	0.731164651	0.464678588	0.83815901	Ufd1
ENSMUSG00000005267	41.07571136	-0.131835849	0.175102954	-0.752904768	0.451507143	0.832994913	Zfp287
ENSMUSG00000005268	8.090611653	-1.362380961	2.063037978	-0.660376094	0.50901251	0.858156115	Prlr
ENSMUSG00000005299	216.26585	0.012829911	0.227756085	0.056331805	0.955077482	0.993862057	Letm1
ENSMUSG00000005312	332.9092057	-0.061957151	0.072361719	-0.856214468	0.391879161	0.803254273	Ubqln1
ENSMUSG00000005320	0.578971292	2.557364805	2.389641192	1.070187781	0.284534793	NA	Fgfr4
ENSMUSG00000005338	1.143769699	0.628906605	1.404943522	0.447638354	0.654414218	NA	Cadm3
ENSMUSG00000005339	0.21283215	-1.425908913	3.052733881	-0.467092439	0.640433744	NA	Fcer1a
ENSMUSG00000005354	78.38119517	-0.056102377	0.333421427	-0.168262662	0.866376646	0.974657429	Txn2
ENSMUSG00000005355	0	NA	NA	NA	NA	NA	Casp14
ENSMUSG00000005357	0.319248225	-1.919624383	3.033201183	-0.632870775	0.526818034	NA	Slc1a6
ENSMUSG00000005360	510.1443995	-0.007799013	0.096271929	-0.081010245	0.935433805	0.990805522	Slc1a3
ENSMUSG00000005362	162.0020113	-0.029296421	0.141819754	-0.206575041	0.836341754	0.968373925	Crbn
ENSMUSG00000005364	0	NA	NA	NA	NA	NA	Il5ra
ENSMUSG00000005370	129.5880088	0.029841656	0.096605981	0.308900704	0.757397062	0.949416225	Msh6
ENSMUSG00000005371	420.6360715	0.0600807	0.139713601	0.43002757	0.667175586	0.920628975	Fbxo11
ENSMUSG00000005373	1059.086483	-0.021022105	0.097852597	-0.214834406	0.829896427	0.966556749	Mlxipl
ENSMUSG00000005374	90.40963127	-0.092507017	0.210416867	-0.439636888	0.66020012	0.918173737	Tbl2
ENSMUSG00000005378	77.00162779	-0.007861664	0.382508148	-0.020552933	0.983602287	0.998127034	Bud23
ENSMUSG00000005397	6.088378321	0.707818831	0.760205557	0.931088735	0.351807665	0.781486886	Nid1
ENSMUSG00000005410	23.00351746	0.800120173	0.259256119	3.086215185	0.002027221	0.051197592	Mcm5
ENSMUSG00000005413	69.88172131	0.018572473	0.3338927	0.055624076	0.955641284	0.993862057	Hmox1
ENSMUSG00000005417	421.586951	-0.013303977	0.119770967	-0.111078484	0.91155411	0.986296534	Mprip
ENSMUSG00000005442	1243.57767	-0.048049772	0.137248949	-0.35009209	0.726269587	0.941990226	Cic
ENSMUSG00000005447	19.91415905	0.149730727	0.288991528	0.51811459	0.604378321	0.897146573	Pafah1b3
ENSMUSG00000005465	0.983744912	2.426332062	1.548031696	1.56736588	0.117029194	NA	Il27ra
ENSMUSG00000005469	107.7359347	-0.242351546	0.108705279	-2.229436765	0.025784858	0.249911673	Prkaca
ENSMUSG00000005470	4.447342617	1.320213449	0.648219511	2.036676506	0.04168247	0.320436775	Asf1b
ENSMUSG00000005474	0	NA	NA	NA	NA	NA	Myl10
ENSMUSG00000005481	74.38710642	0.2882625	0.209085468	1.378682617	0.167992631	0.59546179	Ddx39a
ENSMUSG00000005483	96.56281903	-0.441163275	0.291072759	-1.515646041	0.129608879	0.535130558	Dnajb1
ENSMUSG00000005493	0.830436577	0.036662053	1.629502264	0.022498928	0.982049967	NA	Msh4
ENSMUSG00000005501	213.7771158	-0.129411177	0.137110205	-0.943847886	0.345247386	0.776656478	Usp40
ENSMUSG00000005503	0	NA	NA	NA	NA	NA	Evx1
ENSMUSG00000005505	44.21651815	0.23060946	0.226170253	1.019627723	0.307905052	0.747274101	Kbtbd4
ENSMUSG00000005506	593.4525214	-0.238617625	0.269158458	-0.886532144	0.375330841	0.794807848	Celf1
ENSMUSG00000005510	71.73228422	-0.032322003	0.193056165	-0.167422797	0.867037389	0.974801375	Ndufs3
ENSMUSG00000005514	184.2896819	0.027922798	0.144566509	0.193148453	0.846842707	0.970555208	Por
ENSMUSG00000005533	182.951129	-0.084411182	0.099464721	-0.848654496	0.396073574	0.805782556	Igf1r
ENSMUSG00000005534	380.4627732	0.086605023	0.164675676	0.525912663	0.59894889	0.895578043	Insr
ENSMUSG00000005540	0.590574248	1.548778559	2.416441456	0.640933615	0.521565814	NA	Fcer2a
ENSMUSG00000005547	0	NA	NA	NA	NA	NA	Cyp2a5
ENSMUSG00000005553	0.334995877	1.786095444	3.038497425	0.587821937	0.556651818	NA	Atp4a
ENSMUSG00000005566	362.1710566	0.148337168	0.128108795	1.157899959	0.246904864	0.688352186	Trim28
ENSMUSG00000005575	93.83640559	0.023081179	0.176363276	0.130872929	0.89587583	0.983496551	Ube2m
ENSMUSG00000005580	251.2386925	-0.030521244	0.083880306	-0.363866624	0.715957609	0.937327689	Adcy9
ENSMUSG00000005583	2188.506366	-0.099439428	0.085310506	-1.165617608	0.243769086	0.683897568	Mef2c
ENSMUSG00000005609	166.960903	0.127676473	0.172085093	0.741938021	0.458124888	0.835145857	Ctr9
ENSMUSG00000005610	1590.299806	-0.14688377	0.085975313	-1.708441223	0.087554504	0.453481896	Eif4g2
ENSMUSG00000005611	4.26764514	-0.145832091	0.6516874	-0.22377614	0.822931497	0.966246624	Irag1
ENSMUSG00000005615	116.3333699	0.246097749	0.195205681	1.260709977	0.207413358	0.644064992	Pcyt1a
ENSMUSG00000005621	435.8245869	0.202979177	0.307176576	0.660789893	0.508747065	0.858156115	Zfp592
ENSMUSG00000005625	286.1860872	-0.22185667	0.164826717	-1.34599945	0.178302694	0.607659808	Psmd4
ENSMUSG00000005628	2.063986864	-0.582335478	1.02326435	-0.569095834	0.569291106	0.882715238	Tmod4
ENSMUSG00000005640	0	NA	NA	NA	NA	NA	Insrr
ENSMUSG00000005649	0.108898314	-0.065422422	3.055656972	-0.021410264	0.982918386	NA	Cabp5
ENSMUSG00000005656	265.3117602	-0.22980496	0.101777516	-2.257914809	0.023950971	0.238886571	Snx6
ENSMUSG00000005667	55.59186182	0.56681988	0.233726355	2.425143199	0.015302349	0.185618274	Mthfd2
ENSMUSG00000005672	1.780585614	3.335153761	1.456877914	2.289247253	0.022064991	0.228616544	Kit
ENSMUSG00000005674	46.90767115	0.471311933	0.328446324	1.434973994	0.151294508	0.573482551	Tomm40l
ENSMUSG00000005677	0	NA	NA	NA	NA	NA	Nr1i3
ENSMUSG00000005681	0.288470067	-1.769118419	3.03979034	-0.581986986	0.560575447	NA	Apoa2
ENSMUSG00000005682	104.671074	0.154036966	0.131789218	1.168813108	0.242478938	0.682088918	Pan2
ENSMUSG00000005683	170.7389147	0.110004932	0.118519302	0.92816048	0.353324331	0.78199732	Cs
ENSMUSG00000005686	138.4833995	-0.860063902	0.307767872	-2.794521392	0.00519766	0.095584523	Ampd3
ENSMUSG00000005687	89.47097618	-0.175782843	0.219285197	-0.801617462	0.422774274	0.818557131	Bcas2
ENSMUSG00000005696	0.095306606	-0.065422422	3.055656972	-0.021410264	0.982918386	NA	Sh2d1a
ENSMUSG00000005698	291.7057737	0.111817132	0.156499548	0.714488526	0.474925149	0.843143191	Ctcf
ENSMUSG00000005699	2.994774545	-0.327116754	0.789322274	-0.41442737	0.678561148	0.925234048	Pard6a
ENSMUSG00000005705	0	NA	NA	NA	NA	NA	Agrp
ENSMUSG00000005716	0	NA	NA	NA	NA	NA	Pvalb
ENSMUSG00000005718	41.76506545	0.084271691	0.178670524	0.471659728	0.637169687	0.909445384	Tfap4
ENSMUSG00000005732	90.14778997	0.02816022	0.155946774	0.18057584	0.856700521	0.972471661	Ranbp1
ENSMUSG00000005763	0.380336233	0.607558683	2.157879191	0.281553613	0.778285813	NA	Cd247
ENSMUSG00000005774	155.0076609	-0.05828057	0.264674683	-0.220196994	0.825717737	0.966479929	Rfx5
ENSMUSG00000005779	87.89092085	-0.224151513	0.313952711	-0.713965847	0.475248298	0.843143191	Psmb4
ENSMUSG00000005800	1.802992001	-0.385426091	1.468995333	-0.262373939	0.793033163	0.959026121	Mmp8
ENSMUSG00000005802	109.6635183	-0.000485987	0.114078004	-0.004260126	0.996600921	0.999528241	Slc30a4
ENSMUSG00000005803	217.983499	-0.365592319	0.115574141	-3.163270909	0.001560071	0.042797466	Sqor
ENSMUSG00000005804	58.47740032	-0.12125685	0.317683346	-0.381690925	0.702690632	0.932843756	Bloc1s6
ENSMUSG00000005813	121.820578	-0.285308173	0.142138763	-2.007250993	0.044722945	0.329989591	Metap1
ENSMUSG00000005823	118.277156	0.031978783	0.157130326	0.203517573	0.838730512	0.968905061	Gpr108
ENSMUSG00000005824	0.318627172	0.22503198	2.179927819	0.103229097	0.917781147	NA	Tnfsf14
ENSMUSG00000005836	0.05915886	0.295247971	3.055656972	0.096623402	0.923025472	NA	Gata6
ENSMUSG00000005846	142.0702112	-0.14331689	0.144883519	-0.989186977	0.322571669	0.757939498	Rsl1d1
ENSMUSG00000005864	1.947900445	-0.381217741	1.159264213	-0.32884457	0.742273173	0.946685158	Cnga2
ENSMUSG00000005871	966.8885447	-0.16926622	0.138628185	-1.221008694	0.222082728	0.66035189	Apc
ENSMUSG00000005873	284.3738324	-0.231227111	0.082437386	-2.804881653	0.005033506	0.093601921	Reep5
ENSMUSG00000005881	259.5365244	-0.049772908	0.214900563	-0.231609015	0.816841705	0.965645578	Ergic3
ENSMUSG00000005882	78.70011492	0.275124398	0.233529919	1.178111996	0.23875196	0.678369547	Uqcc1
ENSMUSG00000005883	0.178753763	0.255172074	3.055656972	0.083508089	0.933447546	NA	Spo11
ENSMUSG00000005886	547.4176052	-0.312467622	0.205195482	-1.522780221	0.1278137	0.53303839	Ncoa2
ENSMUSG00000005891	0.069558659	-0.386016918	3.055656972	-0.126328616	0.899471805	NA	Prl4a1
ENSMUSG00000005892	0	NA	NA	NA	NA	NA	Trh
ENSMUSG00000005893	320.0502706	-0.001183923	0.169906688	-0.006968077	0.994440324	0.999439196	Nr2c2
ENSMUSG00000005897	73.79152877	0.036053266	0.17618408	0.204634075	0.837858031	0.968905061	Nr2c1
ENSMUSG00000005899	106.2912004	-0.339073334	0.286033502	-1.185432238	0.235846592	0.674121361	Smpd4
ENSMUSG00000005907	90.98815532	0.202487806	0.348899006	0.580362233	0.561670368	0.879414983	Pex1
ENSMUSG00000005917	0.363292593	0.774608932	2.57540931	0.300771194	0.763588976	NA	Otx1
ENSMUSG00000005936	185.7242949	-0.016262147	0.135580409	-0.119944666	0.904526982	0.986244932	Kctd20
ENSMUSG00000005947	21.99463168	-0.260076518	0.234876481	-1.107290596	0.268168309	0.70912352	Itgae
ENSMUSG00000005949	158.3214923	0.025284104	0.164904387	0.153325841	0.878141324	0.978778772	Ctns
ENSMUSG00000005950	0.086665372	0.295247971	3.055656972	0.096623402	0.923025472	NA	P2rx5
ENSMUSG00000005951	9.501425512	0.269598729	0.447428528	0.602551496	0.546807096	0.872858485	Shpk
ENSMUSG00000005952	0	NA	NA	NA	NA	NA	Trpv1
ENSMUSG00000005958	20.08081243	-0.213970128	0.39245554	-0.545208581	0.585610071	0.890171656	Ephb3
ENSMUSG00000005968	25.98706751	0.038439264	0.482898477	0.079601129	0.936554497	0.991111714	Tuft1
ENSMUSG00000005973	40.44101205	0.396105885	0.237710933	1.666334314	0.095646846	0.473616895	Rcn1
ENSMUSG00000005980	0.207958663	-0.786763207	3.055656972	-0.257477595	0.796810109	NA	Dnase1
ENSMUSG00000005981	149.8556033	0.304793042	0.109473121	2.78418153	0.005366299	0.097368371	Trap1
ENSMUSG00000005982	224.6121834	-0.088516845	0.172961661	-0.511771479	0.608810954	0.899617767	Naa60
ENSMUSG00000005983	11.48205178	-0.39869916	0.639181066	-0.623765597	0.532781536	0.867702022	1700037C18Rik
ENSMUSG00000005986	49.38650883	-0.415880014	0.318071042	-1.307506685	0.191040686	0.625708232	Ankrd13d
ENSMUSG00000005994	0.062172421	0.295247971	3.055656972	0.096623402	0.923025472	NA	Tyrp1
ENSMUSG00000006005	975.2123782	-0.049126952	0.112755748	-0.435693548	0.663059087	0.918712456	Tpr
ENSMUSG00000006007	0.046725893	-0.386016918	3.055656972	-0.126328616	0.899471805	NA	Pdc
ENSMUSG00000006010	138.5919762	-0.071753025	0.186708415	-0.384305255	0.700752214	0.932562149	Odr4
ENSMUSG00000006014	0.518582988	2.437501076	2.336317855	1.043308842	0.296805277	NA	Prg4
ENSMUSG00000006019	122.5245646	-0.057120154	0.122182968	-0.46749686	0.640144438	0.910724093	Dhx34
ENSMUSG00000006021	13.02227518	-0.063789749	0.473715332	-0.1346584	0.892881966	0.982570632	Kptn
ENSMUSG00000006024	196.8678201	0.052533863	0.15993443	0.328471257	0.742555373	0.946685158	Napa
ENSMUSG00000006050	81.15756738	0.137620872	0.182531748	0.753955808	0.450875758	0.832704423	Sra1
ENSMUSG00000006056	0.108156979	-0.065422422	3.055656972	-0.021410264	0.982918386	NA	Calcoco2
ENSMUSG00000006057	31.32416118	-0.099486413	0.25401506	-0.39165557	0.695312723	0.93025687	Atp5g1
ENSMUSG00000006058	72.54376537	-0.28548199	0.180299536	-1.583376176	0.11333575	0.505363512	Snf8
ENSMUSG00000006095	49.51163974	-0.503476624	0.236670018	-2.127335895	0.033392184	0.286593885	Tbcb
ENSMUSG00000006127	189.1965092	-0.048229319	0.168882815	-0.285578604	0.775200893	0.95369597	Inpp5k
ENSMUSG00000006134	180.9891691	-0.183984733	0.092954132	-1.979306659	0.04778149	0.339816123	Crkl
ENSMUSG00000006143	0	NA	NA	NA	NA	NA	Upk3bl
ENSMUSG00000006154	99.93090201	0.279978491	0.626952703	0.446570354	0.655185304	0.915817519	Eps8l1
ENSMUSG00000006169	629.6423323	-0.025101674	0.070280837	-0.357162427	0.720970213	0.93936607	Clint1
ENSMUSG00000006179	0	NA	NA	NA	NA	NA	Prss16
ENSMUSG00000006191	156.66317	-0.054437582	0.124779105	-0.436271621	0.662639669	0.918634074	Cdkal1
ENSMUSG00000006200	0	NA	NA	NA	NA	NA	Rhox6
ENSMUSG00000006204	0	NA	NA	NA	NA	NA	Cdcp3
ENSMUSG00000006205	8.895261797	2.38745186	0.608652618	3.92251966	8.76E-05	0.004906825	Htra1
ENSMUSG00000006215	91.34843413	0.027200786	0.19840747	0.137095575	0.89095525	0.982091818	Zbtb17
ENSMUSG00000006216	0	NA	NA	NA	NA	NA	Clcnkb
ENSMUSG00000006218	0	NA	NA	NA	NA	NA	Fam131c
ENSMUSG00000006219	94.71156629	0.223236558	0.276374077	0.807733346	0.419244103	0.816115586	Fblim1
ENSMUSG00000006221	0.745453768	2.96038184	1.950790397	1.51752943	0.129133069	NA	Hspb7
ENSMUSG00000006235	4.637147097	0.695761909	0.640605195	1.086100948	0.277434333	0.720000124	Epor
ENSMUSG00000006241	0.741831795	1.998538971	1.372024991	1.456634525	0.145217292	NA	Ccdc159
ENSMUSG00000006262	155.7277522	-0.163910628	0.169560951	-0.966676748	0.333705654	0.767088055	Mob1b
ENSMUSG00000006269	0	NA	NA	NA	NA	NA	Atp6v1b1
ENSMUSG00000006270	0.145824232	0.615842466	3.055656972	0.201541754	0.840274984	NA	Vax1
ENSMUSG00000006273	258.8362013	0.297397548	0.15562433	1.910996493	0.056005032	0.373475124	Atp6v1b2
ENSMUSG00000006276	244.2202432	-0.066980685	0.09799042	-0.683543202	0.494263661	0.851982139	Eps15l1
ENSMUSG00000006281	313.4165328	0.071352822	0.085274656	0.836741246	0.402738029	0.807673175	Tep1
ENSMUSG00000006288	99.65809737	-0.070794459	0.15473176	-0.45753024	0.647289972	0.913022733	Ttc5
ENSMUSG00000006289	130.6849288	0.045508059	0.148924724	0.305577597	0.75992628	0.949416225	Osgep
ENSMUSG00000006299	334.1496977	-0.164576192	0.102523302	-1.605256451	0.108437379	0.497773181	Aamp
ENSMUSG00000006301	133.4383965	-0.151480938	0.337513346	-0.448814661	0.653565362	0.91559284	Tmbim1
ENSMUSG00000006304	700.3163492	-0.050535117	0.06152406	-0.821387868	0.411425372	0.813008292	Arpc2
ENSMUSG00000006307	557.9087059	-0.240585516	0.141472307	-1.700583819	0.089021165	0.457530229	Kmt2b
ENSMUSG00000006310	0	NA	NA	NA	NA	NA	Zbtb32
ENSMUSG00000006311	0	NA	NA	NA	NA	NA	Etv2
ENSMUSG00000006313	0.11579496	0.903044342	3.055263937	0.295569993	0.767558492	NA	Upk1a
ENSMUSG00000006315	19.12336604	0.341430258	0.273707777	1.247426221	0.212241257	0.650249802	Tmem147
ENSMUSG00000006333	849.764522	0.19448306	0.09103806	2.136282989	0.032656355	0.282799108	Rps9
ENSMUSG00000006335	37.5803616	0.590051139	0.307268614	1.920310479	0.054818693	0.368998478	Tfpt
ENSMUSG00000006342	0.966372762	-0.8554906	1.380090064	-0.619880269	0.535336617	NA	Susd2
ENSMUSG00000006344	132.2058567	0.103753921	0.276641968	0.375047652	0.707625027	0.934107521	Ggt5
ENSMUSG00000006345	0.174635295	0.94775693	3.055016401	0.310229736	0.75638626	NA	Ggt1
ENSMUSG00000006356	1.295317502	-0.126473621	1.179587707	-0.107218497	0.914615642	NA	Crip2
ENSMUSG00000006360	9.019724138	0.751830426	0.527815276	1.424419603	0.154325043	0.576668266	Crip1
ENSMUSG00000006362	291.6078255	-0.031346815	0.166528402	-0.188237047	0.850690832	0.970878012	Cbfa2t3
ENSMUSG00000006369	7.404507998	0.576474256	0.616396109	0.935233444	0.349668006	0.780980933	Fbln1
ENSMUSG00000006373	124.7468718	-0.239170646	0.120689307	-1.981705364	0.047512227	0.338586892	Pgrmc1
ENSMUSG00000006378	5.104378263	-0.057175722	0.776506484	-0.073631995	0.941303212	0.991472305	Gcat
ENSMUSG00000006386	0.05456955	0.295247971	3.055656972	0.096623402	0.923025472	NA	Tek
ENSMUSG00000006389	0	NA	NA	NA	NA	NA	Mpl
ENSMUSG00000006390	99.51086637	0.301595982	0.188237857	1.602206843	0.109109877	0.498869044	Elovl1
ENSMUSG00000006392	97.17452949	-0.134174992	0.153663203	-0.873175814	0.382567255	0.797609274	Med8
ENSMUSG00000006395	57.21184348	0.294271551	0.18748234	1.56959611	0.116509104	0.512633201	Hyi
ENSMUSG00000006398	3.092054471	0.586206077	0.7252597	0.808270577	0.418934836	0.816115586	Cdc20
ENSMUSG00000006403	1.46855446	0.123082579	1.36768554	0.089993332	0.928292514	0.988877903	Adamts4
ENSMUSG00000006411	145.5880301	0.11429269	0.143646947	0.795649976	0.42623551	0.819283173	Nectin4
ENSMUSG00000006412	44.60850638	0.057791596	0.247963212	0.233065203	0.815710775	0.965154463	Pfdn2
ENSMUSG00000006418	150.4717046	0.208425191	0.136187235	1.530431178	0.125910037	0.530176413	Rnf114
ENSMUSG00000006423	155.4647011	0.198443431	0.224361426	0.884481055	0.376436585	0.795023939	Steep1
ENSMUSG00000006435	88.05966287	0.025025035	0.14369049	0.174159301	0.86174027	0.973347133	Neurl1a
ENSMUSG00000006442	40.62207267	0.215456357	0.200819082	1.072887868	0.28332143	0.725530081	Srm
ENSMUSG00000006445	162.604052	-0.23530204	0.266081683	-0.884322579	0.376522103	0.795023939	Epha2
ENSMUSG00000006456	197.7787574	-0.80491263	0.441149627	-1.824579646	0.068064487	0.407450696	Rbm14
ENSMUSG00000006457	0.05915886	0.295247971	3.055656972	0.096623402	0.923025472	NA	Actn3
ENSMUSG00000006462	3.206160476	-1.414415937	0.95725383	-1.477576681	0.13952112	0.552431214	A530013C23Rik
ENSMUSG00000006463	51.73350002	-0.16051033	0.230452743	-0.696499979	0.486115771	0.849079704	Zdhhc24
ENSMUSG00000006464	17.11138153	0.33226661	0.26409467	1.258134476	0.208343127	0.644868709	Bbs1
ENSMUSG00000006469	0	NA	NA	NA	NA	NA	Slc34a3
ENSMUSG00000006471	138.5982022	0.066921519	0.218504114	0.306271206	0.759398161	0.949416225	Ndor1
ENSMUSG00000006476	85.22001852	0.536449879	0.243730327	2.200997658	0.02773619	0.259501734	Nsmf
ENSMUSG00000006488	0	NA	NA	NA	NA	NA	Prl7a1
ENSMUSG00000006490	0	NA	NA	NA	NA	NA	Prl8a9
ENSMUSG00000006494	390.6285251	-0.020646322	0.09725159	-0.212298039	0.831874525	0.966917969	Pdk1
ENSMUSG00000006498	574.2186016	-0.24417995	0.139657666	-1.748417803	0.080391707	0.438023475	Ptbp1
ENSMUSG00000006517	6.978014128	-0.034769061	0.48825575	-0.071210757	0.943230021	0.99164441	Mvd
ENSMUSG00000006519	335.8464839	0.294042286	0.086794201	3.387810282	0.00070453	0.024960722	Cyba
ENSMUSG00000006522	1.398647441	1.557498681	1.760892374	0.884493967	0.376429618	NA	Itih3
ENSMUSG00000006526	62.77423105	0.159852555	0.29419451	0.543356691	0.586884239	0.890284018	Stimate
ENSMUSG00000006527	294.8143316	0.175249695	0.113873366	1.538987571	0.123807331	0.525994026	Sfmbt1
ENSMUSG00000006529	0	NA	NA	NA	NA	NA	Itih1
ENSMUSG00000006538	0.09775718	0.615842466	3.055656972	0.201541754	0.840274984	NA	Ihh
ENSMUSG00000006542	0.718904141	-2.129750788	1.788897923	-1.190537906	0.23383504	NA	Prkag3
ENSMUSG00000006546	0	NA	NA	NA	NA	NA	Cryba2
ENSMUSG00000006567	2.94469297	0.350732591	0.870820134	0.402761233	0.687123883	0.927606504	Atp7b
ENSMUSG00000006570	0	NA	NA	NA	NA	NA	Defb2
ENSMUSG00000006574	0.70635081	1.877204421	2.093918998	0.896502884	0.369984241	NA	Slc4a1
ENSMUSG00000006575	7.670717127	-0.633395695	0.627535442	-1.009338521	0.312812312	0.750822778	Rundc3a
ENSMUSG00000006576	19.89386023	-0.422572292	0.632285617	-0.668325012	0.503926151	0.856256356	Slc4a3
ENSMUSG00000006585	24.20548687	0.120011833	0.260909281	0.459975331	0.645533927	0.912493758	Cdt1
ENSMUSG00000006586	4.255206327	-0.537245987	0.692481202	-0.77582754	0.437850821	0.825125497	Runx1t1
ENSMUSG00000006587	0	NA	NA	NA	NA	NA	Snai3
ENSMUSG00000006589	28.62948354	0.055305235	0.258172479	0.214218165	0.830376931	0.966556749	Aprt
ENSMUSG00000006599	112.775624	0.214540704	0.229476521	0.934913526	0.349832866	0.781113513	Gtf2h1
ENSMUSG00000006611	227.8172003	-0.256894425	0.111445659	-2.305109311	0.021160452	0.223899448	Hfe
ENSMUSG00000006638	15.81581013	-0.008887373	0.555220998	-0.016006911	0.987228878	0.998390913	Abhd1
ENSMUSG00000006641	28.05442827	-0.838179258	0.369254483	-2.269923039	0.023212253	0.235126283	Slc5a6
ENSMUSG00000006642	0.05915886	0.295247971	3.055656972	0.096623402	0.923025472	NA	Tcf23
ENSMUSG00000006649	0	NA	NA	NA	NA	NA	Nphs1
ENSMUSG00000006651	7.167749824	0.622692779	0.529106657	1.176875722	0.239245114	0.678855474	Aplp1
ENSMUSG00000006673	470.9029693	0.015860719	0.139182322	0.113956418	0.909272342	0.986244932	Qrich1
ENSMUSG00000006675	2.012821234	3.118695945	1.393661508	2.237771458	0.025235963	0.247249592	P4htm
ENSMUSG00000006676	432.4902246	0.281682363	0.185482767	1.518644386	0.128852032	0.534600193	Usp19
ENSMUSG00000006678	48.69427992	0.307206552	0.299922799	1.024285426	0.305700479	0.745713988	Pola1
ENSMUSG00000006699	667.8502661	-0.036073806	0.077867834	-0.463269669	0.643171083	0.912079187	Cdc42
ENSMUSG00000006705	334.5082346	1.130124044	0.479934865	2.354744625	0.018535439	0.208206875	Pknox1
ENSMUSG00000006711	0.493813831	-0.981095769	1.796297099	-0.546176782	0.584944424	NA	D130043K22Rik
ENSMUSG00000006715	5.525615501	0.021728324	0.594159865	0.036569827	0.970828002	0.997022278	Gmnn
ENSMUSG00000006717	43.87985066	0.009479036	0.175329008	0.054064276	0.956883954	0.994050305	Acot13
ENSMUSG00000006720	19.53780655	0.319560869	0.432630951	0.738645417	0.460122338	0.836512	Zfp184
ENSMUSG00000006724	0.240210982	-0.105498319	3.055656972	-0.034525577	0.972458047	NA	Cyp27b1
ENSMUSG00000006728	103.2850481	0.067853295	0.234964946	0.288780501	0.772749354	0.952855719	Cdk4
ENSMUSG00000006731	100.7274685	0.247549869	0.119446756	2.072470429	0.038221591	0.306736989	B4galnt1
ENSMUSG00000006732	29.94009963	0.038959584	0.385304464	0.101113763	0.919460153	0.987682601	Mettl1
ENSMUSG00000006736	142.6617089	-0.036935682	0.115953158	-0.318539684	0.750075598	0.948682875	Tspan31
ENSMUSG00000006740	474.6893096	0.074464733	0.099292539	0.749952954	0.45328304	0.832994913	Kif5b
ENSMUSG00000006763	116.7958258	0.962257185	0.663721396	1.449790817	0.147116861	0.564854697	Saal1
ENSMUSG00000006764	0.046725893	-0.386016918	3.055656972	-0.126328616	0.899471805	NA	Tph2
ENSMUSG00000006777	0	NA	NA	NA	NA	NA	Krt23
ENSMUSG00000006782	137.2676775	-0.659466672	0.312023075	-2.113518921	0.034556377	0.291160904	Cnp
ENSMUSG00000006784	8.458726107	0.592661396	0.5212772	1.136940952	0.255562971	0.69648596	Odad4
ENSMUSG00000006800	94.98534293	0.731238187	0.27890111	2.6218547	0.008745271	0.135822818	Sulf2
ENSMUSG00000006818	71.86023724	0.098111314	0.169377315	0.579247076	0.56242247	0.879579326	Sod2
ENSMUSG00000006850	44.12513016	-0.078819559	0.195492619	-0.403184321	0.686812633	0.927488897	Tmco6
ENSMUSG00000006906	66.43127853	-0.034045197	0.155213769	-0.219343921	0.826382151	0.966556749	Stambp
ENSMUSG00000006920	267.4554038	0.114273062	0.105961507	1.07843938	0.280837721	0.723432937	Ezh1
ENSMUSG00000006930	20.38899889	0.374356291	0.447404145	0.836729599	0.402744578	0.807673175	Hap1
ENSMUSG00000006931	17.764242	1.787133955	0.71836209	2.487789903	0.012853964	0.169837038	P3h4
ENSMUSG00000006932	613.2431719	0.109809206	0.145608214	0.754141565	0.450764222	0.832704423	Ctnnb1
ENSMUSG00000006941	71.14840258	-0.162369953	0.135243077	-1.200578664	0.229914681	0.667491547	Eif1b
ENSMUSG00000006948	0	NA	NA	NA	NA	NA	Klk4
ENSMUSG00000006958	0.069558659	-0.386016918	3.055656972	-0.126328616	0.899471805	NA	Chrd
ENSMUSG00000006998	252.3481711	0.249486753	0.197388975	1.263934589	0.206253506	0.642494929	Psmd2
ENSMUSG00000007021	0.269868112	-0.786771105	2.223171265	-0.353895859	0.723416931	NA	Syngr3
ENSMUSG00000007029	262.0725843	0.137080404	0.186059988	0.736753803	0.461272081	0.837121217	Vars
ENSMUSG00000007030	13.35067702	-0.227670901	0.377975056	-0.602343719	0.546945365	0.872858485	Vwa7
ENSMUSG00000007033	0.754513216	0.692062053	1.78360555	0.388012951	0.698006449	NA	Hspa1l
ENSMUSG00000007034	0	NA	NA	NA	NA	NA	Slc44a4
ENSMUSG00000007035	22.89079522	0.633438044	0.329591914	1.921885875	0.05462012	0.368679642	Msh5
ENSMUSG00000007036	125.1615321	-0.147169723	0.164475061	-0.894784425	0.370902338	0.791515965	Abhd16a
ENSMUSG00000007038	164.594904	0.1188369	0.245063057	0.484923764	0.627730425	0.906109267	Neu1
ENSMUSG00000007039	42.55811436	-0.322444224	0.255809624	-1.260485116	0.207494414	0.644064992	Ddah2
ENSMUSG00000007041	410.4674999	-0.066462349	0.083704594	-0.794010764	0.427189165	0.819283173	Clic1
ENSMUSG00000007050	21.04769825	-0.380136151	0.369134465	-1.029804007	0.303102019	0.743915133	Lsm2
ENSMUSG00000007080	19.17635218	-0.15686401	0.495282897	-0.316715983	0.75145912	0.949308432	Pole
ENSMUSG00000007097	90.58084173	1.21561403	0.581605634	2.090100164	0.036608803	0.299255447	Atp1a2
ENSMUSG00000007107	0.043984961	0.295247971	3.055656972	0.096623402	0.923025472	NA	Atp1a4
ENSMUSG00000007122	0	NA	NA	NA	NA	NA	Casq1
ENSMUSG00000007207	19.01993562	0.334751166	0.379306829	0.882533979	0.377488113	0.795689381	Stx1a
ENSMUSG00000007209	0	NA	NA	NA	NA	NA	Ceacam9
ENSMUSG00000007216	18.00997033	0.056556812	0.269545761	0.209822674	0.833806076	0.967366892	Zfp775
ENSMUSG00000007279	0	NA	NA	NA	NA	NA	Scube2
ENSMUSG00000007338	35.030039	-0.199892488	0.222977439	-0.896469568	0.370002027	0.791076124	Mrpl49
ENSMUSG00000007379	138.0687726	-0.152477542	0.121031388	-1.259818174	0.207734962	0.644141163	Dennd2c
ENSMUSG00000007411	339.4716405	-0.087567068	0.078089386	-1.121369655	0.262130547	0.703869937	Mark3
ENSMUSG00000007415	72.07515649	0.168014886	0.270830277	0.620369655	0.535014446	0.867702022	Gatad1
ENSMUSG00000007440	0	NA	NA	NA	NA	NA	Pcdha10
ENSMUSG00000007457	0	NA	NA	NA	NA	NA	2310003L06Rik
ENSMUSG00000007458	517.9177127	-0.06253634	0.087095066	-0.718023911	0.472742543	0.842368496	M6pr
ENSMUSG00000007476	186.9298993	-0.109350035	0.109296712	-1.000487875	0.317074463	0.753162421	Lrrc8a
ENSMUSG00000007480	0.1929916	1.264842601	3.052121765	0.4144142	0.678570791	NA	Mc5r
ENSMUSG00000007564	219.0374502	-0.069800532	0.164744264	-0.42369021	0.671791756	0.922310243	Ppp2r1a
ENSMUSG00000007570	58.79209548	0.134335258	0.264310215	0.508248454	0.611279114	0.9009665	Fance
ENSMUSG00000007589	55.18592533	0.131060672	0.200796786	0.652703039	0.513947743	0.859304837	Tinf2
ENSMUSG00000007591	1.709056208	-0.613413749	0.928089638	-0.660942353	0.508649283	0.858152829	Tssk4
ENSMUSG00000007594	0.711027595	-2.197219188	1.721849674	-1.276080729	0.201926983	NA	Hapln4
ENSMUSG00000007603	80.16004005	-0.063319191	0.141837449	-0.446420825	0.655293293	0.915817519	Dus3l
ENSMUSG00000007610	79.48921529	-0.179826314	0.254583212	-0.706355744	0.479966935	0.846152436	Gtpbp3
ENSMUSG00000007613	5890.170034	-0.203697484	0.0623887	-3.264973978	0.001094741	0.034098912	Tgfbr1
ENSMUSG00000007617	57.62174996	-0.141162286	0.3166629	-0.445780943	0.655755489	0.915890717	Homer1
ENSMUSG00000007646	1.524672202	1.643683759	1.129952079	1.454649086	0.145766435	0.561399784	Rad51c
ENSMUSG00000007653	0.046725893	-0.386016918	3.055656972	-0.126328616	0.899471805	NA	Gabrb2
ENSMUSG00000007655	7.184700135	0.805734715	1.0287249	0.783236329	0.433488345	0.822493502	Cav1
ENSMUSG00000007656	127.77495	-0.593691678	0.325158689	-1.825852112	0.067872541	0.407208011	Arpp19
ENSMUSG00000007659	437.4232379	-0.070790783	0.132862298	-0.532813175	0.594162913	0.894092133	Bcl2l1
ENSMUSG00000007670	369.4348389	-0.066775133	0.07712282	-0.865828463	0.386584238	0.800294587	Khsrp
ENSMUSG00000007682	1.633421519	2.841508584	1.239573854	2.292326976	0.021886782	0.228034343	Dio2
ENSMUSG00000007721	59.04688846	0.029063167	0.150499675	0.193111163	0.846871911	0.970555208	Ccdc124
ENSMUSG00000007739	204.6932531	-0.064154712	0.167987824	-0.381900965	0.702534825	0.932843756	Cct4
ENSMUSG00000007777	12.22737321	-0.144164478	0.426327364	-0.338154409	0.73524683	0.944312764	0610009B22Rik
ENSMUSG00000007783	2.53136914	0.118116436	0.908984147	0.12994334	0.896611255	0.983798244	Cpt1c
ENSMUSG00000007805	0	NA	NA	NA	NA	NA	Twist2
ENSMUSG00000007812	174.7506691	0.246652723	0.123281751	2.000723717	0.045422172	0.332418304	Zfp655
ENSMUSG00000007815	881.4804074	0.068804635	0.069528949	0.989582563	0.322378196	0.757710233	Rhoa
ENSMUSG00000007817	2081.554032	-0.123611799	0.072162344	-1.712968165	0.086718396	0.451751479	Zmiz1
ENSMUSG00000007827	154.3469304	0.462288514	0.316774068	1.459363505	0.144465085	0.559849012	Ankrd26
ENSMUSG00000007833	98.96627417	0.134065267	0.260705768	0.51423974	0.607084387	0.898932224	Aldh16a1
ENSMUSG00000007836	213.4331513	-0.210710953	0.105423989	-1.998700239	0.045640797	0.332748868	Hnrnpa0
ENSMUSG00000007837	19.98401644	-0.062894567	0.375572928	-0.167462994	0.867005763	0.974801375	Prrg2
ENSMUSG00000007850	1450.586847	0.150009241	0.1049954	1.428722024	0.153084145	0.575254076	Hnrnph1
ENSMUSG00000007867	3.412597254	-0.191005838	0.72791133	-0.262402617	0.793011055	0.959026121	Ift43
ENSMUSG00000007872	1.761148274	3.745889971	1.479554147	2.531769439	0.011348859	0.157801105	Id3
ENSMUSG00000007877	0.304579138	0.969288835	2.211778494	0.43823956	0.661212634	NA	Tcap
ENSMUSG00000007880	2312.3885	-0.136486065	0.07545444	-1.808854001	0.070473688	0.413732147	Arid1a
ENSMUSG00000007888	0.183502696	0.255172074	3.055656972	0.083508089	0.933447546	NA	Crlf1
ENSMUSG00000007891	12065.02233	0.136388095	0.081929279	1.664705173	0.09597159	0.473616895	Ctsd
ENSMUSG00000007892	1198.225554	0.24480006	0.098641908	2.481704423	0.013075569	0.171937402	Rplp1
ENSMUSG00000007907	0	NA	NA	NA	NA	NA	Cabs1
ENSMUSG00000007908	0.764213847	2.989459357	2.200396727	1.358600166	0.174273323	NA	Hmgcll1
ENSMUSG00000007944	0.173330744	0.615842466	3.055656972	0.201541754	0.840274984	NA	Ttc9b
ENSMUSG00000007946	0	NA	NA	NA	NA	NA	Phox2a
ENSMUSG00000007950	12.91962879	-0.089875539	0.37347717	-0.240645335	0.80983001	0.964232897	Abhd8
ENSMUSG00000007987	37.82698486	0.858153546	0.428398117	2.003168342	0.045159222	0.332124906	Ift22
ENSMUSG00000007989	1.490159724	-0.259710077	1.059665195	-0.245086918	0.806389132	0.963110342	Fzd3
ENSMUSG00000008028	1.492786738	2.715555486	1.112491712	2.440966937	0.014647996	0.182224029	1700008O03Rik
ENSMUSG00000008035	262.8634262	-0.305071666	0.124619141	-2.448032168	0.014363883	0.180465896	Mid1ip1
ENSMUSG00000008036	41.29890049	0.21741577	0.17952028	1.211093089	0.22585973	0.665704773	Ap2s1
ENSMUSG00000008090	15.25549361	-0.53426664	0.368549535	-1.449646762	0.147157049	0.564863938	Fgfrl1
ENSMUSG00000008129	6.845623381	0.956689299	0.826372572	1.157697305	0.246987584	0.688421953	Brme1
ENSMUSG00000008136	0.837618238	-1.082952298	1.416528542	-0.764511456	0.444562512	NA	Fhl2
ENSMUSG00000008140	116.3365942	-0.336209482	0.18349104	-1.832293735	0.06690767	0.404994565	Emc10
ENSMUSG00000008153	0.242998266	-0.786770652	2.279056674	-0.345217678	0.72993073	NA	Clstn3
ENSMUSG00000008167	35.60262443	0.30909093	0.343398232	0.900094703	0.368069855	0.789323485	Fbxw9
ENSMUSG00000008193	0.581541855	1.447242494	1.764795858	0.820062268	0.412180611	NA	Spib
ENSMUSG00000008200	622.071862	0.199609705	0.105763791	1.887316103	0.059117822	0.38356378	Fnbp4
ENSMUSG00000008206	36.24063218	0.65604372	0.357828959	1.833400297	0.066743063	0.404981957	Cers4
ENSMUSG00000008226	69.03517761	-0.359266052	0.274599756	-1.308326189	0.190762696	0.625321874	Scrn3
ENSMUSG00000008301	77.8768199	0.036822861	0.204166009	0.180357453	0.856871954	0.972471661	Phax
ENSMUSG00000008305	73.43156011	0.572806179	0.2985312	1.918748119	0.055016219	0.369549777	Tle1
ENSMUSG00000008307	35.45847268	-0.261723093	0.212862946	-1.22953806	0.218870137	0.657265228	1700109H08Rik
ENSMUSG00000008318	31.11131375	-0.031906249	0.515886752	-0.061847389	0.950684364	0.992692945	Relt
ENSMUSG00000008333	104.6257887	0.018814526	0.149949879	0.125472101	0.90014981	0.984716449	Snrpb2
ENSMUSG00000008348	4862.534168	-0.075902131	0.214785954	-0.353384986	0.72379984	0.940777317	Ubc
ENSMUSG00000008373	115.7871377	-0.14506845	0.176328073	-0.822718969	0.410667826	0.81279018	Prpf31
ENSMUSG00000008384	13.31737894	-0.845455041	0.572729687	-1.476185119	0.139894203	0.553331245	Sertad1
ENSMUSG00000008393	25.95753698	0.429729138	0.229817648	1.86987005	0.061501866	0.391116288	Carhsp1
ENSMUSG00000008398	378.4732354	-0.039195002	0.082842592	-0.473126214	0.636123135	0.909445384	Elk3
ENSMUSG00000008429	175.7251416	-0.080466275	0.099918042	-0.805322775	0.420633443	0.816951234	Herpud2
ENSMUSG00000008435	48.09692242	-0.467497929	0.344661872	-1.356395841	0.174973256	0.603201103	Rdh13
ENSMUSG00000008438	0.704983877	-1.653062234	1.393656538	-1.186133161	0.235569717	NA	Adam21
ENSMUSG00000008450	38.36345007	-0.023201985	0.235565942	-0.098494651	0.921539519	0.988062289	Nutf2
ENSMUSG00000008461	0.069558659	-0.386016918	3.055656972	-0.126328616	0.899471805	NA	Fut1
ENSMUSG00000008475	194.3396063	0.220816926	0.1135066	1.945410441	0.051725599	0.356218071	Arpc5
ENSMUSG00000008482	0.40347566	-1.71721588	2.506265933	-0.685169063	0.493237244	NA	Rnf151
ENSMUSG00000008489	0.508799114	-2.056844476	2.891379478	-0.711371334	0.476854158	NA	Elavl2
ENSMUSG00000008496	798.6938363	0.007983419	0.088699495	0.090005237	0.928283054	0.988877903	Pou2f2
ENSMUSG00000008540	6.741817266	0.28925933	0.798035176	0.362464386	0.717005033	0.937795665	Mgst1
ENSMUSG00000008575	11.96344573	0.067691059	0.58514716	0.115682111	0.907904484	0.986244932	Nfib
ENSMUSG00000008590	0	NA	NA	NA	NA	NA	Htr3b
ENSMUSG00000008601	0.412080061	2.109857567	2.456753953	0.85879889	0.39045148	NA	Rab25
ENSMUSG00000008604	107.011298	-0.027476457	0.190536719	-0.144205577	0.885338137	0.980596655	Ubqln4
ENSMUSG00000008658	19.68045734	-0.575977073	0.320939866	-1.794657298	0.072708318	0.418006072	Rbfox1
ENSMUSG00000008668	344.5143379	0.364098663	0.110278254	3.301636099	0.000961227	0.031085942	Rps18
ENSMUSG00000008682	1008.23946	0.186265912	0.081353761	2.289579595	0.022045699	0.228616544	Rpl10
ENSMUSG00000008683	284.0977031	0.026496784	0.173497642	0.152721291	0.87861807	0.978780922	Rps15a
ENSMUSG00000008690	184.3443444	0.224202491	0.162861892	1.376641819	0.168623015	0.596034566	Ncaph2
ENSMUSG00000008730	716.9432364	0.064213926	0.093682331	0.685443299	0.493064229	0.851837681	Hipk1
ENSMUSG00000008734	5.936700591	-0.19492188	0.647961461	-0.300823262	0.763549269	0.950685786	Gprc5b
ENSMUSG00000008763	1036.373122	-0.063661835	0.103951739	-0.612417221	0.540261751	0.868839403	Man1a2
ENSMUSG00000008789	0	NA	NA	NA	NA	NA	Ceacam5
ENSMUSG00000008813	0	NA	NA	NA	NA	NA	Tppp2
ENSMUSG00000008822	5.370458667	0.657379837	0.566444512	1.16053704	0.245830222	0.686607072	Acyp1
ENSMUSG00000008843	0	NA	NA	NA	NA	NA	Cldn13
ENSMUSG00000008845	249.6500683	0.16000635	0.286154317	0.559161056	0.576051808	0.886439712	Cd163
ENSMUSG00000008855	405.5970009	0.067707064	0.188111208	0.359931048	0.718898698	0.938466291	Hdac5
ENSMUSG00000008859	160.6995777	-0.189240562	0.113645534	-1.665182561	0.095876339	0.473616895	Rala
ENSMUSG00000008874	0	NA	NA	NA	NA	NA	Clec3a
ENSMUSG00000008892	103.7543803	0.068537547	0.174630936	0.392470825	0.694710364	0.930141486	Vdac3
ENSMUSG00000008932	0	NA	NA	NA	NA	NA	Slc1a7
ENSMUSG00000008958	156.3662705	-0.362715799	0.169304446	-2.142387923	0.032162279	0.280353266	Vps72
ENSMUSG00000008976	307.1763222	0.082206786	0.260317693	0.315794077	0.752158814	0.949416225	Gabpa
ENSMUSG00000008999	5.195224319	0.269931193	0.796658116	0.338829402	0.734738251	0.944312764	Bmp7
ENSMUSG00000009013	84.21963982	0.018533977	0.171472718	0.108087029	0.913926657	0.986699048	Dynll1
ENSMUSG00000009030	113.321643	-0.071419499	0.185998713	-0.383978457	0.700994415	0.932562149	Pdcl
ENSMUSG00000009035	323.6378327	0.004362041	0.087149527	0.050052379	0.960080648	0.995124944	Tmem184b
ENSMUSG00000009047	0	NA	NA	NA	NA	NA	Gm5965
ENSMUSG00000009070	0.063397205	0.295247971	3.055656972	0.096623402	0.923025472	NA	Rsph14
ENSMUSG00000009073	281.377448	-0.316255783	0.239553187	-1.320190253	0.186771505	0.620820564	Nf2
ENSMUSG00000009075	0.276171352	0.585810479	2.222557105	0.263574995	0.792107428	NA	Cabp7
ENSMUSG00000009076	12.5524334	-0.322395209	0.371142138	-0.868656981	0.385034778	0.79931338	Zmat5
ENSMUSG00000009079	956.843263	-0.110100548	0.069963617	-1.573682899	0.115560777	0.5107151	Ewsr1
ENSMUSG00000009090	482.2793698	-0.308427217	0.129082565	-2.389379355	0.016876866	0.19650545	Ap1b1
ENSMUSG00000009092	0.843727082	0.742911286	1.587018843	0.468117495	0.639700569	NA	Derl3
ENSMUSG00000009093	0	NA	NA	NA	NA	NA	Gstt4
ENSMUSG00000009097	0.046725893	-0.386016918	3.055656972	-0.126328616	0.899471805	NA	Tbx1
ENSMUSG00000009108	0	NA	NA	NA	NA	NA	Gnat2
ENSMUSG00000009112	84.427751	-0.179268009	0.169167274	-1.059708565	0.289277205	0.72959225	Bcl2l13
ENSMUSG00000009114	0	NA	NA	NA	NA	NA	2610028H24Rik
ENSMUSG00000009115	0	NA	NA	NA	NA	NA	Spatc1l
ENSMUSG00000009145	23.71449575	-0.020264525	0.271300831	-0.074693931	0.940458237	0.991472305	Dqx1
ENSMUSG00000009185	13.49027099	1.547772298	0.540228555	2.865032371	0.004169666	0.082679945	Ccl8
ENSMUSG00000009207	103.812157	-0.236135503	0.248908745	-0.948683034	0.342781846	0.775564675	Lnpk
ENSMUSG00000009210	0.327417297	1.779769462	3.038720128	0.585697066	0.558079106	NA	Prr29
ENSMUSG00000009214	27.81306716	-0.063692316	0.240418266	-0.26492295	0.791068818	0.958239001	Mymk
ENSMUSG00000009216	0.641322267	-1.951889011	2.394943128	-0.815004326	0.415069834	NA	Fam163b
ENSMUSG00000009246	0.248689683	1.340757651	3.051371173	0.439395136	0.66037525	NA	Trpm5
ENSMUSG00000009248	0.903535127	-2.57447788	1.292054832	-1.992545376	0.046311252	NA	Ascl2
ENSMUSG00000009281	0.056453448	-0.386016918	3.055656972	-0.126328616	0.899471805	NA	Rarres2
ENSMUSG00000009291	387.3727163	0.107611362	0.14036254	0.766667246	0.443279383	0.82878643	Pttg1ip
ENSMUSG00000009292	644.0096791	0.041618924	0.149577946	0.278242385	0.780826301	0.955073883	Trpm2
ENSMUSG00000009293	79.93290248	-0.122464717	0.30809414	-0.397491227	0.691005255	0.928776804	Ube2g2
ENSMUSG00000009350	0.124128209	-0.065422422	3.055656972	-0.021410264	0.982918386	NA	Mpo
ENSMUSG00000009356	0	NA	NA	NA	NA	NA	Lpo
ENSMUSG00000009376	6.808179705	1.062292176	0.850881621	1.248460596	0.21186243	0.649853403	Met
ENSMUSG00000009378	0.49542354	0.153068604	1.877902224	0.081510423	0.935036036	NA	Slc16a12
ENSMUSG00000009394	0.820292977	-0.136830429	1.293860197	-0.105753643	0.915777818	NA	Syn2
ENSMUSG00000009406	18.67486478	-0.079921651	0.240656733	-0.332098132	0.73981516	0.94618986	Elk1
ENSMUSG00000009418	351.2820482	-0.118991479	0.164147685	-0.724905011	0.468510307	0.840028599	Nav1
ENSMUSG00000009470	781.7555014	0.013603493	0.065807596	0.206716158	0.836231538	0.968373925	Tnpo1
ENSMUSG00000009471	0	NA	NA	NA	NA	NA	Myod1
ENSMUSG00000009487	0.057341778	-0.386016918	3.055656972	-0.126328616	0.899471805	NA	Otog
ENSMUSG00000009535	138.5774366	0.014966814	0.15931929	0.09394226	0.925155024	0.988411049	Rnmt
ENSMUSG00000009545	0.093451787	-0.74668731	3.055656972	-0.244362282	0.806950251	NA	Kcnq1
ENSMUSG00000009549	111.4800907	-0.101450571	0.131157995	-0.773498944	0.439227153	0.826751249	Srp14
ENSMUSG00000009551	0.184242215	-1.107357703	3.055656972	-0.362395947	0.717056168	NA	6330409D20Rik
ENSMUSG00000009555	359.1634324	0.137145867	0.108339961	1.265884405	0.20555447	0.641460846	Cdk9
ENSMUSG00000009563	76.52336784	0.289005739	0.383170929	0.754247561	0.450700584	0.832704423	Tor2a
ENSMUSG00000009566	46.17097956	-0.010742986	0.319181779	-0.033657893	0.973149956	0.997091899	Fpgs
ENSMUSG00000009569	138.066523	-0.002387675	0.191418577	-0.012473582	0.990047779	0.999439196	Mrtfb
ENSMUSG00000009575	140.8643841	0.252341953	0.226063346	1.116244442	0.264317516	0.705384536	Cbx5
ENSMUSG00000009580	0	NA	NA	NA	NA	NA	Odam
ENSMUSG00000009585	411.6455431	0.095594559	0.114051534	0.838169869	0.401935307	0.807449451	Apobec3
ENSMUSG00000009588	0.069558659	-0.386016918	3.055656972	-0.126328616	0.899471805	NA	St6galnac1
ENSMUSG00000009596	0	NA	NA	NA	NA	NA	Taf7l
ENSMUSG00000009614	46.65371254	-0.227845663	0.410266273	-0.555360453	0.578648137	0.886531391	Sardh
ENSMUSG00000009621	787.8148005	-0.129809902	0.108961253	-1.191340023	0.233520128	0.670999385	Vav2
ENSMUSG00000009628	0.684952063	-1.617654407	2.378304388	-0.680171309	0.496395997	NA	Tex15
ENSMUSG00000009630	112.0338825	-0.193623396	0.123325174	-1.570023291	0.116409693	0.512497443	Ppp2cb
ENSMUSG00000009633	1.141402406	0.849049016	1.328143231	0.63927519	0.522643926	NA	G0s2
ENSMUSG00000009640	51.279055	0.308515095	0.236283534	1.305698666	0.191655052	0.626050837	Dmap1
ENSMUSG00000009646	0	NA	NA	NA	NA	NA	Pla2g12b
ENSMUSG00000009647	36.80138092	0.096000871	0.2415732	0.39739868	0.691073489	0.928776804	Mcu
ENSMUSG00000009654	0.05915886	0.295247971	3.055656972	0.096623402	0.923025472	NA	Oit3
ENSMUSG00000009670	5.044046108	-1.265398821	0.933375943	-1.355722558	0.175187459	0.603201103	Tex11
ENSMUSG00000009681	95.08882672	-0.229444184	0.141393226	-1.622738162	0.10464539	0.492112734	Bcr
ENSMUSG00000009687	46.53724465	0.975135814	0.39611265	2.461763878	0.013825565	0.177313145	Fxyd5
ENSMUSG00000009731	146.2123494	-0.532225072	0.166277163	-3.200830848	0.00137032	0.039859235	Kcnd1
ENSMUSG00000009733	48.85933897	-0.226443485	0.146644687	-1.544164269	0.122548542	0.522447464	Tfcp2
ENSMUSG00000009734	0	NA	NA	NA	NA	NA	Pou6f2
ENSMUSG00000009739	152.6376851	-0.254018958	0.2283246	-1.112534339	0.265908474	0.706779032	Pou6f1
ENSMUSG00000009741	288.4507577	-0.040134917	0.095526505	-0.420144299	0.674380043	0.923320148	Ubp1
ENSMUSG00000009772	64.56232311	-0.251168112	0.225047457	-1.11606732	0.26439332	0.705384536	Nuak2
ENSMUSG00000009828	82.4745961	-0.384070965	0.252907952	-1.518619571	0.128858282	0.534600193	Cilk1
ENSMUSG00000009863	111.1963107	-0.017530361	0.109194414	-0.16054265	0.872453628	0.977144277	Sdhb
ENSMUSG00000009876	0	NA	NA	NA	NA	NA	Cox4i2
ENSMUSG00000009894	55.49277057	-0.230505851	0.327950208	-0.702868441	0.48213774	0.846675337	Snap47
ENSMUSG00000009900	0	NA	NA	NA	NA	NA	Wnt3a
ENSMUSG00000009905	138.5889	-0.110926871	0.252040825	-0.440114695	0.659854039	0.918091279	Kdsr
ENSMUSG00000009907	372.9539671	-0.139779312	0.151610934	-0.921960627	0.356549113	0.782768346	Vps4b
ENSMUSG00000009927	196.9652084	0.152062442	0.146775709	1.036019128	0.300193219	0.741481715	Rps25
ENSMUSG00000009941	0.739380174	1.965132203	1.71165668	1.14808783	0.250932308	NA	Nxf2
ENSMUSG00000009995	262.0539198	0.363867189	0.166456827	2.185955334	0.028818873	0.264338021	Tafazzin
ENSMUSG00000010021	28.50488579	0.779181644	0.371796959	2.095718175	0.036107199	0.297059272	Kif19a
ENSMUSG00000010025	177.7066734	-0.123975974	0.214780617	-0.577221425	0.563789886	0.880256216	Aldh3a2
ENSMUSG00000010044	0.362737384	-2.11076562	2.483730147	-0.849836937	0.395415751	NA	Zmynd10
ENSMUSG00000010045	67.65689729	-0.12621005	0.172877518	-0.730054735	0.465356728	0.838359856	Tmem115
ENSMUSG00000010047	33.03172099	-0.368969553	0.442663318	-0.83352186	0.404550474	0.808722308	Hyal2
ENSMUSG00000010048	17.03418859	0.408816373	0.483489977	0.845552943	0.397802186	0.80641427	Ifrd2
ENSMUSG00000010051	12.29452219	0.082411877	0.345716052	0.238380243	0.811586189	0.964232897	Hyal1
ENSMUSG00000010054	46.24071561	0.570506406	0.337734098	1.689217672	0.091177724	0.462885618	Tusc2
ENSMUSG00000010057	34.91456922	0.27097933	0.378826933	0.71531168	0.474416473	0.843143191	Nprl2
ENSMUSG00000010064	4.971675397	0.400038613	0.932051777	0.429202135	0.66777613	0.921110888	Slc38a3
ENSMUSG00000010066	0.745743626	1.951731569	1.786952203	1.09221252	0.2747397	NA	Cacna2d2
ENSMUSG00000010067	81.85890659	0.389800841	0.213713441	1.823941622	0.068160898	0.407594957	Rassf1
ENSMUSG00000010080	0.79272957	-1.408052166	1.489974577	-0.945017578	0.344649902	NA	Epn3
ENSMUSG00000010086	0.579590807	1.546509965	2.035094474	0.759920478	0.44730212	NA	Rnf112
ENSMUSG00000010095	606.7461196	-0.049033078	0.076287646	-0.642739419	0.520393198	0.861784915	Slc3a2
ENSMUSG00000010097	528.0605795	0.061476329	0.130956247	0.469441746	0.638753915	0.910103119	Nxf1
ENSMUSG00000010110	231.3907334	-0.008231058	0.151074211	-0.054483539	0.956549923	0.993862057	Stx5a
ENSMUSG00000010122	2.496904612	0.869168021	1.250035222	0.695314824	0.486858026	0.849558164	Slc47a1
ENSMUSG00000010136	0	NA	NA	NA	NA	NA	Pifo
ENSMUSG00000010142	208.8097392	-0.382904008	0.181552751	-2.10905098	0.034940181	0.292341628	Tnfrsf13b
ENSMUSG00000010154	0.528559235	-1.593593933	1.821450668	-0.874903702	0.381626305	NA	Spire2
ENSMUSG00000010175	81.26170006	-0.444705615	0.196662224	-2.261266073	0.023742786	0.23824053	Prox1
ENSMUSG00000010205	268.1692006	-0.078926989	0.077536837	-1.017928917	0.308711738	0.747985306	Raver1
ENSMUSG00000010277	764.5115255	0.407370031	0.144446721	2.820209615	0.004799229	0.090597563	Bltp2
ENSMUSG00000010290	53.19334219	0.056322934	0.203680309	0.276526163	0.782143968	0.955612851	AI597479
ENSMUSG00000010307	312.9580076	-0.137011824	0.10972188	-1.248719248	0.211767778	0.649821029	Tmem86a
ENSMUSG00000010311	0.248689683	1.340757651	3.051371173	0.439395136	0.66037525	NA	Optc
ENSMUSG00000010342	15.68930859	0.685303647	0.609294825	1.124748839	0.26069548	0.703221959	Tex14
ENSMUSG00000010358	62.1978924	0.241583311	0.207958458	1.161690241	0.245361311	0.685746216	Ifi35
ENSMUSG00000010362	18.03805734	0.164371131	0.464423921	0.353924774	0.72339526	0.940616885	Rdm1
ENSMUSG00000010376	64.48015646	0.04132638	0.1523581	0.271245048	0.786202568	0.956740566	Nedd8
ENSMUSG00000010392	131.6108515	0.300061648	0.205442518	1.460562547	0.144135531	0.559632656	Gosr1
ENSMUSG00000010406	100.1751155	0.087337332	0.212399549	0.411193583	0.680930593	0.925970727	Mrpl52
ENSMUSG00000010435	0	NA	NA	NA	NA	NA	Spaca7
ENSMUSG00000010453	272.4578912	-0.156758928	0.151438509	-1.035132537	0.300607019	0.741692605	Kansl3
ENSMUSG00000010461	214.1321904	0.363688529	0.145781966	2.494742933	0.012604841	0.168113273	Eya4
ENSMUSG00000010476	163.4569889	0.014211344	0.118801923	0.119622168	0.904782458	0.986244932	Ebf3
ENSMUSG00000010492	0.116889491	-0.74668731	3.055656972	-0.244362282	0.806950251	NA	Uckl1os
ENSMUSG00000010505	1.768787729	-2.304355516	1.168306043	-1.972390307	0.048565068	0.34298362	Myt1
ENSMUSG00000010517	115.7644197	-0.354154323	0.170302731	-2.079557506	0.037566138	0.303584537	Faf1
ENSMUSG00000010529	0	NA	NA	NA	NA	NA	Gm266
ENSMUSG00000010538	5.897363362	0.072505888	0.500180597	0.144959418	0.884742913	0.980562735	Tsacc
ENSMUSG00000010554	111.2433365	-0.422322205	0.22307594	-1.893176846	0.058334356	0.381950938	Mettl16
ENSMUSG00000010592	0.224751407	0.586773207	2.76849961	0.211946285	0.832148941	NA	Dazl
ENSMUSG00000010601	0.05456955	0.295247971	3.055656972	0.096623402	0.923025472	NA	Apol7a
ENSMUSG00000010607	20.92878394	0.055132176	0.32173693	0.171357936	0.863942328	0.973708266	Pigyl
ENSMUSG00000010608	1401.398405	0.000329031	0.068214667	0.00482347	0.996151443	0.999439196	Rbm25
ENSMUSG00000010609	72.23297428	-0.956890038	0.410398142	-2.331613965	0.019721009	0.215848315	Psen2
ENSMUSG00000010651	0.980884604	2.453375224	2.263182889	1.084037545	0.278348152	NA	Acaa1b
ENSMUSG00000010660	50.56454031	-0.328630638	0.239888197	-1.369932502	0.170707973	0.599288215	Plcd1
ENSMUSG00000010663	222.6091478	-0.126080131	0.090257994	-1.396886024	0.162447848	0.588375704	Fads1
ENSMUSG00000010721	37.14769786	0.935413051	0.400913205	2.333205893	0.019637342	0.215653988	Lmbr1
ENSMUSG00000010751	15.5463527	-0.400900444	0.566094464	-0.708186477	0.478829463	0.845282956	Tnfrsf22
ENSMUSG00000010755	185.389589	0.561395102	0.248946139	2.255086595	0.024127894	0.240170534	Cars
ENSMUSG00000010760	0	NA	NA	NA	NA	NA	Phlda2
ENSMUSG00000010796	0	NA	NA	NA	NA	NA	Asz1
ENSMUSG00000010797	0	NA	NA	NA	NA	NA	Wnt2
ENSMUSG00000010803	0.121331281	0.615842466	3.055656972	0.201541754	0.840274984	NA	Gabra1
ENSMUSG00000010825	0.362800758	0.060143922	2.193924291	0.027413855	0.978129648	NA	Grid2ip
ENSMUSG00000010830	0.119594903	-0.065422422	3.055656972	-0.021410264	0.982918386	NA	Kdelr3
ENSMUSG00000010841	0	NA	NA	NA	NA	NA	Cfap97d1
ENSMUSG00000010911	15.39140391	0.359032829	0.465657255	0.771023805	0.440692822	0.827969152	Apip
ENSMUSG00000010914	62.38010069	0.25019331	0.206357064	1.212429105	0.225348165	0.665188631	Pdhx
ENSMUSG00000010936	150.8439081	-0.129594856	0.120001355	-1.079944941	0.280166699	0.72276711	Vac14
ENSMUSG00000011008	2.169087164	3.647964502	1.528744901	2.386248026	0.017021267	0.197428212	Mcoln2
ENSMUSG00000011034	0	NA	NA	NA	NA	NA	Slc5a1
ENSMUSG00000011052	0	NA	NA	NA	NA	NA	NA
ENSMUSG00000011096	88.21323833	0.300596994	0.258698022	1.161960932	0.245251335	0.685630648	Akt1s1
ENSMUSG00000011114	44.12204528	0.106520666	0.202734359	0.5254199	0.599291323	0.895684845	Tbrg1
ENSMUSG00000011118	0	NA	NA	NA	NA	NA	Panx3
ENSMUSG00000011148	44.28428405	0.490364075	0.226843115	2.161688154	0.030642221	0.272994079	Adssl1
ENSMUSG00000011154	0.363558602	1.382200784	2.573774105	0.537032672	0.591245046	NA	Cfap161
ENSMUSG00000011158	259.1736061	-0.029028489	0.079597446	-0.364691217	0.715341915	0.936931842	Brf1
ENSMUSG00000011171	0.060436043	-0.386016918	3.055656972	-0.126328616	0.899471805	NA	Vipr2
ENSMUSG00000011179	47.91066932	-0.012957513	0.155524304	-0.083315037	0.933601044	0.990192462	Odc1
ENSMUSG00000011254	23.8394234	0.362081538	0.432143562	0.837873268	0.402101884	0.807449451	Thg1l
ENSMUSG00000011256	32.88323008	0.456919895	0.669154603	0.682831581	0.494713271	0.852126266	Adam19
ENSMUSG00000011257	170.6008026	-0.1492433	0.139613724	-1.068972991	0.28508184	0.726187672	Pabpc4
ENSMUSG00000011263	3.862799908	1.013817061	0.667833468	1.518068665	0.12899709	0.534840678	Exoc3l2
ENSMUSG00000011267	4.612427061	0.282733354	0.65873744	0.429204926	0.667774099	0.921110888	Zfp296
ENSMUSG00000011305	0.16987002	-1.107357703	3.055656972	-0.362395947	0.717056168	NA	Plin5
ENSMUSG00000011306	66.42163626	0.021109704	0.168805339	0.125053534	0.900481169	0.984720155	Sugp1
ENSMUSG00000011349	0	NA	NA	NA	NA	NA	Dmrtc2
ENSMUSG00000011350	0.186120325	0.255172074	3.055656972	0.083508089	0.933447546	NA	Gm5893
ENSMUSG00000011382	89.16858487	-0.182350301	0.187746287	-0.971259159	0.331419241	0.766442238	Dhdh
ENSMUSG00000011427	93.51825675	-0.194548594	0.115658236	-1.68209892	0.09254966	0.465483356	Zfp790
ENSMUSG00000011463	0.436556396	2.171271542	3.025689402	0.717612171	0.472996451	NA	Cpb1
ENSMUSG00000011486	0	NA	NA	NA	NA	NA	Slc25a41
ENSMUSG00000011589	0	NA	NA	NA	NA	NA	Fsd1
ENSMUSG00000011632	0	NA	NA	NA	NA	NA	Pinlyp
ENSMUSG00000011658	54.88741281	-0.141900883	0.231879728	-0.611958984	0.540564895	0.868839403	Fuz
ENSMUSG00000011751	2.632171404	1.451817481	0.99419635	1.460292508	0.1442097	0.559632656	Sptbn4
ENSMUSG00000011752	153.9746974	0.465903487	0.099931184	4.662243227	3.13E-06	0.000307657	Pgam1
ENSMUSG00000011831	296.0947246	-0.322664553	0.162680859	-1.98342052	0.047320477	0.338026016	Evi5
ENSMUSG00000011832	84.6619674	0.195675766	0.203081727	0.963532119	0.335280554	0.76757875	Evi5l
ENSMUSG00000011837	17.65625003	0.214882172	0.289036325	0.743443483	0.457213227	0.834841505	Snapc2
ENSMUSG00000011877	227.316773	0.274773891	0.139255192	1.973168022	0.048476422	0.342843421	Git1
ENSMUSG00000011884	151.8857502	0.351770554	0.162077833	2.170380415	0.029978039	0.26953087	Gltp
ENSMUSG00000011958	343.6103025	0.501331502	0.126322137	3.968674963	7.23E-05	0.004241172	Bnip2
ENSMUSG00000011960	223.2019764	0.29410217	0.209108532	1.406457057	0.159588448	0.585120202	Ccnt1
ENSMUSG00000012017	46.39250632	0.005620696	0.244183542	0.023018325	0.981635656	0.998127034	Scarf2
ENSMUSG00000012042	0	NA	NA	NA	NA	NA	4930579F01Rik
ENSMUSG00000012076	66.21174892	-0.074806183	0.152639231	-0.490084903	0.624073821	0.904433221	Brms1l
ENSMUSG00000012114	250.6283867	-0.065647643	0.067860564	-0.967390175	0.33334902	0.766886393	Med15
ENSMUSG00000012117	84.18501523	-0.113188202	0.283167201	-0.399722149	0.689361177	0.928622463	Dhdds
ENSMUSG00000012123	0.49587683	0.719939153	1.888213246	0.381280639	0.702995018	NA	Crybg2
ENSMUSG00000012126	11.81224962	-1.605257396	0.756986002	-2.120590594	0.03395627	0.289606502	Ubxn11
ENSMUSG00000012187	0.053208037	-0.386016918	3.055656972	-0.126328616	0.899471805	NA	Mogat1
ENSMUSG00000012211	1.93375285	-0.507756817	0.988981589	-0.513413822	0.607661879	0.89916397	Tex22
ENSMUSG00000012282	0	NA	NA	NA	NA	NA	Wnt8a
ENSMUSG00000012296	64.10548964	0.117720272	0.211362165	0.556960003	0.577554757	0.886531391	Tjap1
ENSMUSG00000012350	0.713820918	-1.222842544	1.831251198	-0.66776341	0.504284627	NA	Ehf
ENSMUSG00000012396	0.465937574	1.701759179	2.102883175	0.809250461	0.418371095	NA	Nanog
ENSMUSG00000012405	263.3231123	0.078856108	0.120967465	0.651878649	0.51447946	0.8598876	Rpl15
ENSMUSG00000012422	102.6050258	-0.260405134	0.204996346	-1.27029159	0.203980783	0.640024488	Tmem167
ENSMUSG00000012428	0.351421567	0.463454131	2.521721359	0.18378483	0.854182257	NA	Steap4
ENSMUSG00000012429	69.79181255	0.068779459	0.150920907	0.455731818	0.648582839	0.913601095	Mplkip
ENSMUSG00000012443	13.03849493	1.333195099	0.440285738	3.028022448	0.002461598	0.058330701	Kif11
ENSMUSG00000012483	8.447855691	-0.630259851	0.458777644	-1.373780653	0.169509789	0.597580961	Rpa3
ENSMUSG00000012519	5.83099931	-0.498517382	0.766588931	-0.650306002	0.515494581	0.860321573	Mlkl
ENSMUSG00000012520	0	NA	NA	NA	NA	NA	Phox2b
ENSMUSG00000012535	240.0686892	0.003705444	0.166686574	0.02223001	0.982264479	0.998127034	Tnpo3
ENSMUSG00000012609	86.07723863	0.142633025	0.349906986	0.407631259	0.683544411	0.926493288	Ttll5
ENSMUSG00000012640	421.5208693	-0.155270504	0.138005292	-1.125105429	0.260544361	0.703013669	Zfp715
ENSMUSG00000012705	0	NA	NA	NA	NA	NA	Retn
ENSMUSG00000012777	0.224087178	-0.105498319	3.055656972	-0.034525577	0.972458047	NA	Acp4
ENSMUSG00000012819	311.633743	-0.072731337	0.184975435	-0.393194574	0.694175777	0.930141486	Cdh23
ENSMUSG00000012848	251.6883663	0.326321067	0.121805511	2.679033682	0.007383497	0.121352155	Rps5
ENSMUSG00000012889	0.11831772	0.615842466	3.055656972	0.201541754	0.840274984	NA	Podnl1
ENSMUSG00000013033	79.35833294	0.406963008	0.512611357	0.793901661	0.427252683	0.819283173	Adgrl1
ENSMUSG00000013076	190.9617016	0.073157747	0.208246825	0.351303058	0.725361001	0.941516536	Amotl1
ENSMUSG00000013083	0	NA	NA	NA	NA	NA	2200002J24Rik
ENSMUSG00000013089	630.0247007	-0.133825408	0.145060312	-0.922550119	0.3562417	0.782734145	Etv5
ENSMUSG00000013091	0	NA	NA	NA	NA	NA	Tmem190
ENSMUSG00000013150	10.93766822	0.697359369	0.534546091	1.304582302	0.192035118	0.626563219	Gfod2
ENSMUSG00000013155	4.745820265	0.21940764	0.471659678	0.465182102	0.641801055	0.911470082	Enkd1
ENSMUSG00000013158	0	NA	NA	NA	NA	NA	4933405L10Rik
ENSMUSG00000013160	146.4349034	-0.084938094	0.108141845	-0.78543226	0.432200172	0.821355398	Atp6v0d1
ENSMUSG00000013236	540.331084	-0.141234516	0.104597965	-1.350260643	0.176932392	0.604920237	Ptprs
ENSMUSG00000013275	57.32290143	-0.185312044	0.24105517	-0.76875366	0.442039563	0.828381421	Slc41a1
ENSMUSG00000013338	0.069558659	-0.386016918	3.055656972	-0.126328616	0.899471805	NA	Fer1l4
ENSMUSG00000013353	0.17747658	0.94775693	3.055016401	0.310229736	0.75638626	NA	4931406B18Rik
ENSMUSG00000013367	0.279575898	-0.466174438	2.239849032	-0.208127616	0.835129325	NA	Iglon5
ENSMUSG00000013415	0.288701814	-0.466174536	2.223364122	-0.209670801	0.833924617	NA	Igf2bp1
ENSMUSG00000013418	0.618799638	0.810420052	2.124530046	0.381458504	0.702863057	NA	B4galnt2
ENSMUSG00000013419	24.14234914	0.193469787	0.276796741	0.698959775	0.48457717	0.847953332	Zfp651
ENSMUSG00000013465	123.6872899	-0.312848774	0.19277764	-1.622847826	0.104621939	0.492112734	Nelfb
ENSMUSG00000013483	0.418382083	0.402851533	2.136547429	0.188552581	0.850443501	NA	Card14
ENSMUSG00000013495	100.5436154	-0.282239976	0.155805245	-1.81149214	0.070064705	0.412827156	Tmem175
ENSMUSG00000013523	3.356172376	0.173206864	0.863647116	0.200552819	0.841048253	0.969392719	Bcas1
ENSMUSG00000013539	136.1092828	0.337505023	0.184194212	1.832332401	0.066901913	0.404994565	Tango2
ENSMUSG00000013562	1.13202801	1.369459882	1.3298921	1.029752626	0.303126145	NA	4833413E03Rik
ENSMUSG00000013584	4.451517008	-1.256881035	0.727769068	-1.727032778	0.084161777	0.447158041	Aldh1a2
ENSMUSG00000013593	209.2806826	-0.156522485	0.138478927	-1.13029822	0.258350584	0.699347013	Ndufs2
ENSMUSG00000013611	0	NA	NA	NA	NA	NA	Snx31
ENSMUSG00000013622	90.24724071	-0.128083248	0.256313555	-0.499713128	0.617277087	0.902105319	Atraid
ENSMUSG00000013629	191.4816606	0.346631891	0.427113595	0.811568386	0.417039338	0.815983331	Cad
ENSMUSG00000013643	0	NA	NA	NA	NA	NA	Lypd8
ENSMUSG00000013646	102.5928259	-0.359163635	0.507782405	-0.707318001	0.479368882	0.845941202	Sh3bp5l
ENSMUSG00000013653	0	NA	NA	NA	NA	NA	1810065E05Rik
ENSMUSG00000013662	156.7646468	0.046692288	0.126054729	0.370412824	0.71107492	0.935275898	Atad1
ENSMUSG00000013663	931.8843782	-0.11278454	0.104447317	-1.079822282	0.280221327	0.72276711	Pten
ENSMUSG00000013668	0	NA	NA	NA	NA	NA	4933402N03Rik
ENSMUSG00000013698	475.711135	0.181244666	0.106561249	1.700849677	0.088971218	0.457530229	Pea15a
ENSMUSG00000013701	58.30181681	0.008332133	0.205845855	0.040477536	0.967712416	0.996613011	Timm23
ENSMUSG00000013707	163.520494	0.059333228	0.132650934	0.447288433	0.654666818	0.915786264	Tnfaip8l2
ENSMUSG00000013736	101.3640625	-0.064850762	0.267043278	-0.242847387	0.808123625	0.963571513	Trnt1
ENSMUSG00000013766	3.432262154	-0.434301732	0.766758052	-0.566413004	0.571113056	0.884044435	Ly6g6e
ENSMUSG00000013787	334.8360782	0.220944457	0.14877035	1.485137704	0.13750735	0.548630328	Ehmt2
ENSMUSG00000013822	19.30474158	0.206116159	0.308711831	0.667665243	0.504347301	0.856256356	Elof1
ENSMUSG00000013833	62.53153386	0.239084417	0.265595967	0.900180901	0.368023988	0.789323485	Med16
ENSMUSG00000013846	35.57699168	0.285351263	0.259316211	1.10039886	0.271158375	0.712493649	St3gal1
ENSMUSG00000013858	268.3799665	0.023740037	0.07839429	0.302828655	0.762020445	0.950364337	Tmem259
ENSMUSG00000013878	95.70676928	-0.329153529	0.185877743	-1.770806571	0.076592873	0.427769908	Rnf170
ENSMUSG00000013921	11.23761448	0.487308197	0.738874056	0.659528092	0.509556713	0.858205403	Clip3
ENSMUSG00000013928	0.05915886	0.295247971	3.055656972	0.096623402	0.923025472	NA	1700020L13Rik
ENSMUSG00000013936	11.78231892	0.137458619	0.528666572	0.260010045	0.794856025	0.959026121	Myl2
ENSMUSG00000013973	113.0935968	0.058920916	0.191885127	0.307063485	0.758795051	0.949416225	Dedd
ENSMUSG00000013974	0.808741735	2.587029916	1.557582392	1.660926529	0.096728203	NA	Mcemp1
ENSMUSG00000013997	73.19859993	-0.133806139	0.230800681	-0.579747591	0.562084845	0.879517031	Nit1
ENSMUSG00000014030	4.577843225	2.031119441	1.859844164	1.092091198	0.274793018	0.717620218	Pax5
ENSMUSG00000014039	110.9908868	0.111883074	0.301912124	0.370581586	0.710949199	0.935275898	Prdm15
ENSMUSG00000014074	114.2871377	-0.199414198	0.210540224	-0.947154872	0.343559867	0.776385063	Rnf168
ENSMUSG00000014075	26.55685694	-0.32713187	0.243929032	-1.341094444	0.179889791	0.610286422	Dynlt2b
ENSMUSG00000014077	80.59593912	0.460199184	0.221931385	2.073610198	0.038115527	0.30605008	Chp1
ENSMUSG00000014104	0	NA	NA	NA	NA	NA	Sval2
ENSMUSG00000014158	67.56441042	0.593650547	0.249553352	2.378852224	0.017366637	0.200013988	Trpv4
ENSMUSG00000014164	48.60303942	-0.045032374	0.195441385	-0.230413709	0.81777031	0.965757022	Klhl3
ENSMUSG00000014177	55.14917532	-0.372174868	0.246693004	-1.508655945	0.131386729	0.538919887	Tvp23b
ENSMUSG00000014195	689.8103285	-0.098540546	0.105864141	-0.930820823	0.351946257	0.781486886	Dnajc7
ENSMUSG00000014198	22.03966738	0.071143286	0.276960893	0.256871232	0.797278179	0.959828171	Zfp385c
ENSMUSG00000014226	86.79618621	0.060226144	0.220593237	0.273018997	0.784838612	0.956572194	Cacybp
ENSMUSG00000014232	83.34564903	-0.064858432	0.233279529	-0.27802882	0.780990236	0.955139879	Cluap1
ENSMUSG00000014243	5.870645888	0.188472532	0.582811487	0.323385067	0.746403637	0.947950506	Zswim7
ENSMUSG00000014245	22.62146389	-0.088524629	0.324874229	-0.272488925	0.785246106	0.956666764	Pigl
ENSMUSG00000014294	43.22083325	0.335865087	0.227543629	1.476046987	0.139931279	0.553331245	Ndufa2
ENSMUSG00000014301	15.84332519	-0.535447672	0.401867023	-1.332400124	0.182728741	0.615149549	Pam16
ENSMUSG00000014303	6.076547848	-0.366165543	0.898334963	-0.407604688	0.683563922	0.926493288	Glis2
ENSMUSG00000014313	158.1278007	0.281287838	0.120897449	2.3266648	0.019983113	0.217919415	Cox6c
ENSMUSG00000014329	1.311527436	-0.366757906	1.382822698	-0.265224101	0.79083683	NA	Bicc1
ENSMUSG00000014349	167.176942	-0.012436167	0.123295339	-0.100864855	0.919657742	0.987682601	Ube2z
ENSMUSG00000014351	0	NA	NA	NA	NA	NA	Gip
ENSMUSG00000014353	253.6404745	-0.084420804	0.108625819	-0.777170703	0.437058065	0.824180335	Tmem87b
ENSMUSG00000014355	439.1545278	-0.118334224	0.163554633	-0.72351496	0.469363566	0.840028599	Anapc1
ENSMUSG00000014361	2773.512445	-0.317704818	0.051383878	-6.182966873	6.29E-10	1.81E-07	Mertk
ENSMUSG00000014402	161.9273078	-0.081388241	0.115140296	-0.706861491	0.479652557	0.846069536	Tsg101
ENSMUSG00000014418	278.2046737	-0.240907103	0.318489823	-0.756404399	0.449406771	0.831878252	Hps5
ENSMUSG00000014426	263.0865911	-0.067949225	0.088490203	-0.76787286	0.442562723	0.828381421	Map3k4
ENSMUSG00000014444	414.4784323	-0.259291637	0.197335597	-1.313962822	0.188858716	0.622355446	Piezo1
ENSMUSG00000014453	0.29774111	0.969435685	2.21958047	0.43676528	0.662281581	NA	Blk
ENSMUSG00000014470	148.3061155	-0.097584834	0.170491094	-0.572374962	0.567067975	0.881522206	Rnf166
ENSMUSG00000014496	41.49704522	-0.405602503	0.264002427	-1.536358995	0.124450358	0.526906541	Ankrd28
ENSMUSG00000014498	287.5123836	0.092410038	0.090744154	1.018358029	0.30850784	0.747932661	Ankrd52
ENSMUSG00000014503	0.849413973	-1.776516495	1.752555066	-1.013672283	0.310739154	NA	Pkd2l2
ENSMUSG00000014504	66.4281972	-0.120110693	0.221551443	-0.542134553	0.587725817	0.890581151	Srp19
ENSMUSG00000014529	0	NA	NA	NA	NA	NA	Tmbim7
ENSMUSG00000014542	0	NA	NA	NA	NA	NA	Clec4f
ENSMUSG00000014543	0	NA	NA	NA	NA	NA	Klra17
ENSMUSG00000014547	151.0907589	-0.195777478	0.111881868	-1.749858858	0.080142672	0.437463703	Wdfy2
ENSMUSG00000014550	159.2772677	0.441381425	0.180188874	2.449548722	0.014303536	0.180025004	Rbsn
ENSMUSG00000014551	105.4178604	0.223265678	0.251032192	0.889390623	0.373793183	0.794631607	Mrps25
ENSMUSG00000014554	53.93803241	0.197341851	0.224746021	0.87806605	0.379907876	0.79615177	Dguok
ENSMUSG00000014592	42.18390562	0.187788203	0.301744649	0.622341453	0.533717369	0.867702022	Camta1
ENSMUSG00000014599	159.6291475	1.151893645	0.255448917	4.509291556	6.50E-06	0.000575432	Csf1
ENSMUSG00000014601	129.7848455	-0.210728354	0.116820466	-1.803865042	0.071252466	0.414996348	Strip1
ENSMUSG00000014602	32.63619586	0.716290963	0.703659127	1.017951641	0.308700938	0.747985306	Kif1a
ENSMUSG00000014603	1.162391084	1.299859714	1.213633578	1.071047916	0.284147885	NA	Alx3
ENSMUSG00000014606	134.7395477	-0.144922928	0.180547892	-0.802684128	0.422157329	0.81832638	Slc25a11
ENSMUSG00000014609	0	NA	NA	NA	NA	NA	Chrne
ENSMUSG00000014633	11.4999588	2.259143973	0.426105911	5.30183674	1.15E-07	1.80E-05	Cmc2
ENSMUSG00000014668	121.6738388	0.066468207	0.176686007	0.376193948	0.706772714	0.933736787	Chfr
ENSMUSG00000014686	0.218278198	1.337079257	3.051426029	0.43818177	0.661254523	NA	Ceacam16
ENSMUSG00000014704	0.056453448	-0.386016918	3.055656972	-0.126328616	0.899471805	NA	Hoxa2
ENSMUSG00000014725	0.121665936	-0.74668731	3.055656972	-0.244362282	0.806950251	NA	Adam28
ENSMUSG00000014747	0.106416075	-0.74668731	3.055656972	-0.244362282	0.806950251	NA	Ankrd53
ENSMUSG00000014748	201.3203916	-0.437870115	0.20308626	-2.156079463	0.031077461	0.274934388	Tex261
ENSMUSG00000014763	232.3867081	0.163433053	0.095726787	1.707286517	0.087768811	0.453481896	Fam120b
ENSMUSG00000014767	142.7858936	0.057886557	0.179032334	0.323330179	0.746445201	0.947950506	Tbp
ENSMUSG00000014769	110.5557574	0.027927806	0.143341003	0.194834735	0.845522329	0.970549277	Psmb1
ENSMUSG00000014771	24.71496892	0.246981879	0.292784896	0.843560861	0.398914843	0.80641427	Pdcd2
ENSMUSG00000014773	11.01985438	0.278761144	0.602945582	0.462332178	0.643843127	0.91225998	Dll1
ENSMUSG00000014776	1.052719047	0.707578728	1.291661717	0.547804985	0.583825815	NA	Nol3
ENSMUSG00000014778	399.1556065	-0.008664084	0.149266888	-0.058044244	0.953713386	0.993754236	Fhod1
ENSMUSG00000014782	1.139563807	-0.567922523	1.383539991	-0.410485079	0.681450147	NA	Plekhg4
ENSMUSG00000014786	12.20458215	0.517699644	0.293198678	1.7656957	0.077446915	0.430609454	Slc9a5
ENSMUSG00000014791	7.931605043	-0.292159906	0.47567886	-0.614195691	0.53908602	0.868839403	Elmo3
ENSMUSG00000014813	0.069400489	0.295247971	3.055656972	0.096623402	0.923025472	NA	Stc1
ENSMUSG00000014837	9.9891375	-0.471714053	0.326258662	-1.44582844	0.148225327	0.567498005	Matcap1
ENSMUSG00000014846	2.543775354	0.570846922	0.884082273	0.645694343	0.518477325	0.860957324	Tppp3
ENSMUSG00000014850	88.23082932	0.611280014	0.331659025	1.843097785	0.065314735	0.399840635	Msh3
ENSMUSG00000014852	0.086665372	0.295247971	3.055656972	0.096623402	0.923025472	NA	Adamts13
ENSMUSG00000014856	36.64582834	0.304015712	0.222579272	1.365876119	0.17197785	0.600706873	Tmem208
ENSMUSG00000014859	185.9651745	-0.096127874	0.105586012	-0.910422434	0.362599771	0.786414792	E2f4
ENSMUSG00000014867	315.8861904	-0.133496447	0.126195211	-1.057856677	0.290120789	0.730480956	Surf4
ENSMUSG00000014873	144.7897709	-0.035320555	0.206460299	-0.17107674	0.864163425	0.973763585	Surf2
ENSMUSG00000014905	125.4578589	-0.143116499	0.127443368	-1.122981137	0.261445506	0.703369713	Dnajb9
ENSMUSG00000014907	40.98248687	0.210323156	0.213221653	0.986406179	0.323933834	0.758638847	Naf1
ENSMUSG00000014932	129.7780001	-0.304512183	0.12120445	-2.51238451	0.011991835	0.163578512	Yes1
ENSMUSG00000014956	344.882931	-0.300306575	0.132090317	-2.273494248	0.022996412	0.23377201	Ppp1cb
ENSMUSG00000014959	191.2751427	0.05060255	0.250189474	0.20225691	0.839715884	0.969092411	Gorasp2
ENSMUSG00000014980	43.20956751	0.020774277	0.318288764	0.065268647	0.947960105	0.991878475	Tsen15
ENSMUSG00000015001	0	NA	NA	NA	NA	NA	Oc90
ENSMUSG00000015002	305.6804893	-0.132789228	0.149514587	-0.888135605	0.374467812	0.794807848	Efr3a
ENSMUSG00000015013	20.37512553	-0.030452936	0.287884547	-0.105781766	0.915755504	0.986982639	Trappc2l
ENSMUSG00000015016	39.14159696	-0.372915627	0.230538211	-1.617587057	0.10575162	0.493851364	Acsf3
ENSMUSG00000015023	137.6872137	0.280909985	0.117992711	2.380740152	0.017277895	0.199476298	Ddx19a
ENSMUSG00000015027	43.69995391	0.255356333	0.203662009	1.253824085	0.209905953	0.647740744	Galns
ENSMUSG00000015053	1.507054988	0.404692382	1.279289176	0.316341598	0.75174324	0.949416225	Gata2
ENSMUSG00000015083	1.593884112	-3.071155905	1.172368162	-2.619617288	0.00880285	0.136102796	C8g
ENSMUSG00000015085	0.053208037	-0.386016918	3.055656972	-0.126328616	0.899471805	NA	Entpd2
ENSMUSG00000015087	396.7155305	-0.064362958	0.304920332	-0.211081229	0.832823888	0.967160906	Rabl6
ENSMUSG00000015090	25.98970338	0.658493295	0.635876021	1.035568686	0.300403407	0.74164736	Ptgds
ENSMUSG00000015092	111.7409263	0.06481829	0.136317114	0.475496348	0.634433236	0.908129373	Edf1
ENSMUSG00000015093	0.055590142	0.295247971	3.055656972	0.096623402	0.923025472	NA	Clic3
ENSMUSG00000015094	1.221877253	1.975345046	1.734415459	1.138911116	0.254740229	NA	Npdc1
ENSMUSG00000015095	120.4657861	0.373728392	0.234679913	1.592502687	0.1112718	0.503374649	Fbxw5
ENSMUSG00000015112	13.93475239	-0.094782196	0.442497579	-0.214198225	0.83039248	0.966556749	Slc25a13
ENSMUSG00000015120	406.997648	0.060743898	0.119627056	0.507777256	0.611609562	0.9009665	Ube2i
ENSMUSG00000015126	25.08157302	0.087767342	0.295874677	0.296636885	0.766743748	0.950975889	Tsr3
ENSMUSG00000015127	106.6516522	0.452006452	0.300696268	1.503199407	0.13278763	0.540661182	Unkl
ENSMUSG00000015133	550.5979321	-0.017068492	0.119376697	-0.142980096	0.886305901	0.980860539	Lrrk1
ENSMUSG00000015134	0.479001037	1.154115785	2.09772621	0.550174651	0.582199588	NA	Aldh1a3
ENSMUSG00000015143	134.4889594	0.065005464	0.173435741	0.374810081	0.707801716	0.934204267	Actn1
ENSMUSG00000015149	231.8085412	-0.256296356	0.154346315	-1.660527853	0.09680831	0.474710255	Sirt2
ENSMUSG00000015165	678.2843017	-0.117059207	0.097012004	-1.206646618	0.227568266	0.66687047	Hnrnpl
ENSMUSG00000015176	162.6316651	-0.085862474	0.109957408	-0.780870303	0.43487878	0.82288734	Nolc1
ENSMUSG00000015189	244.0516737	-0.501555808	0.25356826	-1.977991285	0.04792969	0.340264384	Casd1
ENSMUSG00000015202	38.66156769	-0.019962767	0.227115062	-0.087897153	0.92995842	0.98969854	Cnksr3
ENSMUSG00000015214	92.4968916	0.443625681	0.251470322	1.76412738	0.077710536	0.43127328	Mtmr1
ENSMUSG00000015217	2.670128997	2.078104561	1.011862123	2.053742811	0.040000591	0.314635937	Hmgb3
ENSMUSG00000015222	21.51320556	-0.694118699	0.841865361	-0.824500842	0.409655038	0.81197832	Map2
ENSMUSG00000015224	4.412091951	1.160329467	0.608918661	1.905557409	0.056707652	0.375980537	Cyp2j9
ENSMUSG00000015242	0.056453448	-0.386016918	3.055656972	-0.126328616	0.899471805	NA	Nipsnap3a
ENSMUSG00000015243	3182.125995	-0.182839329	0.090157846	-2.02799132	0.042561134	0.324124837	Abca1
ENSMUSG00000015247	35.2958447	0.088790365	0.342381749	0.259331479	0.795379494	0.959122059	Nipsnap3b
ENSMUSG00000015289	12.24190494	0.031824774	0.441739187	0.072044263	0.942566683	0.991472305	Lage3
ENSMUSG00000015290	35.64330516	-0.208461762	0.262705684	-0.793518277	0.427475925	0.819383661	Ubl4a
ENSMUSG00000015291	394.6553244	-0.25202889	0.095527881	-2.638275721	0.00833288	0.131280178	Gdi1
ENSMUSG00000015305	114.3960441	0.651271038	0.259848769	2.506346445	0.012198603	0.164718178	Sash1
ENSMUSG00000015312	6.323890623	0.24344977	0.699284962	0.348141006	0.72773429	0.942130147	Gadd45b
ENSMUSG00000015314	90.10584927	-0.108586399	0.222771697	-0.487433547	0.625951125	0.90477942	Slamf6
ENSMUSG00000015316	29.07316793	-0.171079887	0.260345718	-0.657125797	0.511100033	0.858659455	Slamf1
ENSMUSG00000015335	24.27499443	-0.053962037	0.255737417	-0.21100564	0.832882871	0.967160906	Zdhhc12
ENSMUSG00000015337	6.244139857	0.013364296	0.471609685	0.02833762	0.977392876	0.99799044	Endog
ENSMUSG00000015340	350.0430025	1.226852196	0.310145176	3.955735225	7.63E-05	0.004370712	Cybb
ENSMUSG00000015341	123.2552364	0.143169947	0.110681679	1.293528869	0.195828206	0.631814309	Golga7
ENSMUSG00000015342	15.02541699	-0.199012314	0.261706175	-0.760441797	0.446990547	0.831264536	Xk
ENSMUSG00000015354	0.40559942	1.452534767	2.138578958	0.679205583	0.497007611	NA	Pcolce2
ENSMUSG00000015355	140.8297427	0.516878953	0.110556607	4.675242539	2.94E-06	0.000292647	Cd48
ENSMUSG00000015357	113.9641149	-0.438658676	0.216003489	-2.030794396	0.042275856	0.322977169	Clpx
ENSMUSG00000015363	95.33524871	0.217797942	0.188165659	1.157479762	0.247076403	0.688421953	Trabd
ENSMUSG00000015365	0	NA	NA	NA	NA	NA	Mov10l1
ENSMUSG00000015377	26.56615836	0.317668996	0.242585382	1.309514171	0.190360241	0.624687436	Dennd6b
ENSMUSG00000015396	307.4298252	0.210614002	0.120524086	1.747484755	0.080553287	0.438424534	Cd83
ENSMUSG00000015401	0.363438202	1.240013939	2.142350334	0.578810067	0.562717338	NA	Cltrn
ENSMUSG00000015405	0	NA	NA	NA	NA	NA	Ace2
ENSMUSG00000015437	0.334943734	0.980087704	3.051371143	0.321195836	0.748061988	NA	Gzmb
ENSMUSG00000015441	0	NA	NA	NA	NA	NA	Gzmf
ENSMUSG00000015443	0	NA	NA	NA	NA	NA	Gzmn
ENSMUSG00000015451	12.8289335	1.285876991	1.042515349	1.233436988	0.217412772	0.6564092	C4a
ENSMUSG00000015452	10.92948241	-0.116385117	0.360308805	-0.323014912	0.746683948	0.948005928	Ager
ENSMUSG00000015461	182.4990843	-0.049287931	0.145764132	-0.338134836	0.73526158	0.944312764	Atf6b
ENSMUSG00000015467	7.241463944	0.04609525	0.537332905	0.085785273	0.931637113	0.989709355	Egfl8
ENSMUSG00000015468	117.2681031	-0.563279848	0.63333786	-0.889382877	0.373797344	0.794631607	Notch4
ENSMUSG00000015474	97.54524226	0.601667764	0.302801143	1.987006248	0.046921704	0.336463503	Ppt2
ENSMUSG00000015476	1.534133596	-0.789219671	0.975137911	-0.809341594	0.418318688	0.816115586	Prrt1
ENSMUSG00000015478	25.10977573	0.177909451	0.302365741	0.588391564	0.556269499	0.877622676	Rnf5
ENSMUSG00000015484	0	NA	NA	NA	NA	NA	Fam163a
ENSMUSG00000015488	21.36042514	-0.254615203	0.300834668	-0.846362571	0.397350512	0.80641427	Cacfd1
ENSMUSG00000015501	94.33961126	0.476740064	0.34658781	1.375524616	0.16896886	0.596647618	Hivep2
ENSMUSG00000015519	0.350052012	0.619418001	3.051371109	0.202996613	0.839137679	NA	2310057J18Rik
ENSMUSG00000015522	329.7883045	0.11087243	0.148366694	0.747286516	0.45489063	0.834252503	Arnt
ENSMUSG00000015533	0	NA	NA	NA	NA	NA	Itga2
ENSMUSG00000015536	60.10029484	-0.02899337	0.29115553	-0.099580352	0.920677493	0.987755741	Mocs2
ENSMUSG00000015542	43.66112062	-0.017567674	0.256667247	-0.068445328	0.94543114	0.9918135	Nat9
ENSMUSG00000015568	276.5762902	2.570782487	0.230095913	11.172656	5.55E-29	2.77E-25	Lpl
ENSMUSG00000015575	109.2736847	0.235458889	0.15668358	1.50276684	0.13289918	0.540968047	Atp6v0e
ENSMUSG00000015579	0	NA	NA	NA	NA	NA	Nkx2-5
ENSMUSG00000015597	312.1897825	0.036748712	0.179893798	0.204280037	0.838134669	0.968905061	Zfp318
ENSMUSG00000015599	8.251830924	-0.421320483	0.448350304	-0.939712717	0.34736494	0.779212786	Ttbk1
ENSMUSG00000015605	91.9923042	-0.084775422	0.136210455	-0.622385569	0.533688367	0.867702022	Srf
ENSMUSG00000015619	0.656875778	2.759256232	2.741134743	1.006610944	0.314121773	NA	Gata3
ENSMUSG00000015627	0	NA	NA	NA	NA	NA	Gata5
ENSMUSG00000015647	14.07717275	-0.195858707	1.281045249	-0.152889765	0.878485208	0.978778772	Lama5
ENSMUSG00000015652	0.163708649	0.94775693	3.055016401	0.310229736	0.75638626	NA	Steap1
ENSMUSG00000015653	4.773485481	-0.561367944	1.146348342	-0.489701013	0.624345485	0.904433221	Steap2
ENSMUSG00000015656	2992.891784	-0.227293065	0.211908287	-1.072601115	0.283450124	0.725530081	Hspa8
ENSMUSG00000015659	65.88334225	-0.080552364	0.315307002	-0.255472804	0.798357946	0.960440539	Serac1
ENSMUSG00000015665	0	NA	NA	NA	NA	NA	Awat1
ENSMUSG00000015668	24.11028495	-0.222959461	0.271164663	-0.822229042	0.410946553	0.812861679	Pdzd11
ENSMUSG00000015671	72.56021783	-0.118843742	0.173753212	-0.683980118	0.49398772	0.851982139	Psma2
ENSMUSG00000015672	22.5221234	-0.132980298	0.328088612	-0.405318237	0.685243603	0.927130318	Mrpl32
ENSMUSG00000015697	303.0400439	0.087222563	0.103020983	0.846648522	0.39719106	0.80641427	Setdb1
ENSMUSG00000015702	16.80357225	0.941742996	0.465641539	2.022463455	0.043128495	0.325558253	Anxa9
ENSMUSG00000015709	5.39560843	0.767601026	0.644282222	1.191404945	0.233494652	0.670999385	Arnt2
ENSMUSG00000015711	35.36460196	-0.57471583	0.288639446	-1.991120194	0.046467675	0.334813594	Prune1
ENSMUSG00000015714	248.7701855	-0.099611209	0.118337819	-0.841752952	0.399926252	0.806922725	Cers2
ENSMUSG00000015721	0	NA	NA	NA	NA	NA	Nlrp5
ENSMUSG00000015733	1425.653798	-0.084778972	0.069973737	-1.211582744	0.225672143	0.665514159	Capza2
ENSMUSG00000015745	747.1479631	-0.156874771	0.094824184	-1.654375128	0.098051317	0.477824393	Plekho1
ENSMUSG00000015747	122.4531559	0.784440419	0.748898622	1.047458756	0.294888045	0.734444637	Vps45
ENSMUSG00000015748	105.1467692	-0.279757089	0.189938457	-1.472882819	0.140782636	0.554781546	Prpf3
ENSMUSG00000015749	147.1883837	-0.111744688	0.143395209	-0.779277696	0.43581615	0.822986275	Anp32e
ENSMUSG00000015750	151.393388	-0.224061533	0.282124233	-0.794194567	0.427082171	0.819283173	Aph1a
ENSMUSG00000015755	920.8666941	-0.155441911	0.094013372	-1.653402144	0.098249047	0.478320254	Tab2
ENSMUSG00000015757	184.2023842	-0.032109455	0.103322882	-0.310768092	0.755976929	0.949416225	Ppil4
ENSMUSG00000015759	67.23717097	-0.188226005	0.179669986	-1.047620746	0.294813375	0.734444637	Cnih1
ENSMUSG00000015766	79.73082811	-0.136076605	0.297848951	-0.456864477	0.647768458	0.913228309	Eps8
ENSMUSG00000015776	191.9211822	-0.323424962	0.195132058	-1.65746708	0.097425079	0.475966528	Med22
ENSMUSG00000015787	0	NA	NA	NA	NA	NA	Abo
ENSMUSG00000015790	59.86457905	0.341992066	0.217666735	1.571172855	0.116142503	0.512226126	Surf1
ENSMUSG00000015804	118.089037	-0.076057616	0.215468265	-0.352987554	0.724097771	0.940817396	Med28
ENSMUSG00000015806	57.20249375	0.227476473	0.272832963	0.833757295	0.404417765	0.808722308	Qdpr
ENSMUSG00000015812	1.277039012	1.161937643	1.251823385	0.928196148	0.353305832	NA	Gnrh1
ENSMUSG00000015829	3.977391653	-1.914850154	0.831740639	-2.302220265	0.021322754	0.225297873	Tnr
ENSMUSG00000015837	371.3578048	0.236042811	0.143600957	1.643741217	0.100229668	0.481843656	Sqstm1
ENSMUSG00000015839	598.1610021	-0.007382747	0.070861872	-0.104185047	0.9170225	0.987099512	Nfe2l2
ENSMUSG00000015843	21.922863	2.948323586	0.432354352	6.819229579	9.15E-12	4.72E-09	Rxrg
ENSMUSG00000015846	266.8298791	-0.03141478	0.176894917	-0.177590067	0.859044926	0.972618245	Rxra
ENSMUSG00000015850	2.808931331	0.330113538	0.775573153	0.425638171	0.670371522	0.921968965	Adamtsl4
ENSMUSG00000015852	2989.22407	-0.5276745	0.08783393	-6.007638473	1.88E-09	4.69E-07	Fcrls
ENSMUSG00000015854	0.908110782	0.172303115	1.619198885	0.10641257	0.91525502	NA	Cd5l
ENSMUSG00000015869	148.4658658	-0.009317522	0.170482423	-0.054653855	0.956414232	0.993862057	Prpsap1
ENSMUSG00000015879	0.185843211	-1.107357703	3.055656972	-0.362395947	0.717056168	NA	Fam184b
ENSMUSG00000015880	9.395368235	-0.535403843	0.642808916	-0.832912907	0.40489385	0.808759913	Ncapg
ENSMUSG00000015882	249.9461683	0.125404906	0.279729987	0.448306982	0.653931662	0.91559284	Lcorl
ENSMUSG00000015889	125.7651863	0.083530949	0.102686888	0.813452924	0.415958426	0.815605827	Lta4h
ENSMUSG00000015890	0	NA	NA	NA	NA	NA	Amdhd1
ENSMUSG00000015932	239.4754858	-0.067360061	0.093417196	-0.721067035	0.470868272	0.840892443	Dstn
ENSMUSG00000015937	322.0965125	-0.061847447	0.098378993	-0.628665174	0.529568283	0.86647864	Macroh2a1
ENSMUSG00000015942	100.4309074	-0.297534664	0.175060929	-1.699606338	0.089204997	0.457845491	Gtf2ird2
ENSMUSG00000015943	18.42076804	-0.180227596	0.32230426	-0.559184653	0.576035706	0.886439712	Bola1
ENSMUSG00000015944	80.34352096	-0.184750607	0.372588468	-0.495857019	0.619995293	0.903475512	Castor2
ENSMUSG00000015947	843.1091601	0.23164971	0.120859015	1.916693685	0.055276858	0.370530472	Fcgr1
ENSMUSG00000015950	1591.649411	-0.16321312	0.083341565	-1.958363992	0.050187317	0.349940614	Ncf1
ENSMUSG00000015957	0	NA	NA	NA	NA	NA	Wnt11
ENSMUSG00000015961	130.0413908	-0.164331015	0.126220926	-1.301931618	0.192939763	0.628229428	Adss
ENSMUSG00000015962	0	NA	NA	NA	NA	NA	1700016C15Rik
ENSMUSG00000015966	0.172536304	0.94775693	3.055016401	0.310229736	0.75638626	NA	Il17rb
ENSMUSG00000015968	462.0321389	0.27746913	0.083994381	3.303424895	0.000955115	0.030975991	Cacna1d
ENSMUSG00000015970	1.158993257	-0.355527975	1.284508516	-0.276781329	0.781948018	NA	Chdh
ENSMUSG00000015971	75.82860302	0.096932619	0.146226239	0.662894839	0.507397907	0.857788483	Actr8
ENSMUSG00000015980	7.779285795	-0.669361197	0.606410939	-1.103807919	0.269676469	0.710347584	Lrrc27
ENSMUSG00000015981	0.511787989	-2.128521572	2.014822574	-1.05643127	0.290771226	NA	Stk32c
ENSMUSG00000015994	87.62333245	-0.198857409	0.137956757	-1.441447402	0.149458327	0.570148851	Fnta
ENSMUSG00000016018	211.9392699	-0.111431476	0.091097443	-1.223211891	0.221249675	0.659127275	Mtrex
ENSMUSG00000016024	3.044601054	-0.886176724	1.278511541	-0.69313158	0.488226981	0.849861637	Lbp
ENSMUSG00000016028	0.275619976	0.976408343	3.051426013	0.319984276	0.74898025	NA	Celsr1
ENSMUSG00000016087	672.9385899	-0.236086248	0.073553809	-3.20970797	0.001328699	0.039182203	Fli1
ENSMUSG00000016128	32.50014854	3.771259005	0.964595199	3.909680464	9.24E-05	0.005117577	Stard13
ENSMUSG00000016150	0.477944246	-1.462973249	1.591419732	-0.919288117	0.357944891	NA	Tenm1
ENSMUSG00000016179	0	NA	NA	NA	NA	NA	Camk1g
ENSMUSG00000016181	129.7019733	0.068492006	0.434630032	0.157586916	0.874782315	0.977859468	Utp25
ENSMUSG00000016194	0.361138621	-0.136618042	1.876284635	-0.072813068	0.941954871	NA	Hsd11b1
ENSMUSG00000016200	0.159624112	-1.107357703	3.055656972	-0.362395947	0.717056168	NA	Syt14
ENSMUSG00000016206	94.56913153	0.749878831	0.156820148	4.781776079	1.74E-06	0.000183922	H2-M3
ENSMUSG00000016239	190.6235088	-0.052059201	0.170666715	-0.305034295	0.760340033	0.949416225	Lonrf3
ENSMUSG00000016252	26.84451407	0.040205428	0.25769752	0.156017907	0.876018906	0.977985357	Atp5e
ENSMUSG00000016253	74.36380375	-0.025001699	0.267296446	-0.09353547	0.925478173	0.988411049	Nelfcd
ENSMUSG00000016255	1.996946093	-1.369405109	1.100364152	-1.244501747	0.213314957	0.651669783	Tubb1
ENSMUSG00000016256	1824.753688	0.248028831	0.061241285	4.050026563	5.12E-05	0.003244356	Ctsz
ENSMUSG00000016257	53.52058508	-0.036925929	0.177725107	-0.207769906	0.835408631	0.968230082	Prelid3b
ENSMUSG00000016262	0.24756115	1.475119464	3.048671479	0.483856485	0.628487725	NA	Sertad4
ENSMUSG00000016283	2.024588708	3.550416004	1.324878029	2.679805935	0.007366485	0.121352155	H2-M2
ENSMUSG00000016308	57.75038521	-0.53504677	0.271725077	-1.96907395	0.0489446	0.344687099	Ube2a
ENSMUSG00000016319	335.3028142	-0.00426615	0.109191545	-0.03907033	0.968834316	0.996768597	Slc25a5
ENSMUSG00000016327	0.889959007	-0.516806656	1.560121867	-0.33126044	0.74044777	NA	Atp1b4
ENSMUSG00000016344	27.23408973	0.221531909	0.367407123	0.602960301	0.546535099	0.872809899	Ppdpf
ENSMUSG00000016346	1.496214411	-0.115286801	1.213239445	-0.095023947	0.924295806	0.988328623	Kcnq2
ENSMUSG00000016349	3.231201084	-1.195170385	0.851860965	-1.403011095	0.160613531	0.586406993	Eef1a2
ENSMUSG00000016356	4.322827941	-0.63080479	1.015275683	-0.621313797	0.534393177	0.867702022	Col20a1
ENSMUSG00000016382	48.93080355	0.242073458	0.239928292	1.008940862	0.313002997	0.750914464	Pls3
ENSMUSG00000016386	0.204449634	-0.426092814	3.055656972	-0.139443929	0.889099361	NA	Mpped2
ENSMUSG00000016409	119.0634806	0.005475216	0.22350032	0.024497577	0.980455717	0.998127034	Nkap
ENSMUSG00000016427	16.78052881	0.160873012	0.300018609	0.53621011	0.591813347	0.892495597	Ndufa1
ENSMUSG00000016458	0.132786782	0.913508593	3.05520544	0.299000709	0.764939505	NA	Wt1
ENSMUSG00000016477	193.9112055	-0.323461108	0.263223789	-1.228844509	0.21913011	0.657432968	E2f3
ENSMUSG00000016481	244.3942433	0.122006192	0.141551649	0.861919966	0.388731561	0.80087165	Cr1l
ENSMUSG00000016487	67.28057347	0.472885032	0.229323938	2.062083163	0.039199819	0.311156025	Ppfibp1
ENSMUSG00000016493	28.8408997	-0.618597428	0.522807739	-1.183221636	0.23672132	0.675294879	Cd46
ENSMUSG00000016494	500.4508381	0.288946185	0.136348905	2.119167628	0.034076303	0.290133717	Cd34
ENSMUSG00000016495	244.4877252	0.203098154	0.102143308	1.988364766	0.046771363	0.335707462	Plgrkt
ENSMUSG00000016496	56.42313797	0.468347985	0.185601112	2.523411529	0.01162223	0.160003649	Cd274
ENSMUSG00000016498	0.062172421	0.295247971	3.055656972	0.096623402	0.923025472	NA	Pdcd1lg2
ENSMUSG00000016503	61.80107923	0.32187465	0.126597384	2.542506317	0.011006061	0.154799267	Gtf3a
ENSMUSG00000016510	71.02148189	-0.283621341	0.27493555	-1.031592097	0.302263244	0.743200373	Mtif3
ENSMUSG00000016520	47.17554688	0.252115111	0.288631029	0.87348582	0.382398332	0.797520094	Lnx2
ENSMUSG00000016524	0	NA	NA	NA	NA	NA	Il19
ENSMUSG00000016526	0.418114354	2.145307932	2.435322786	0.880913177	0.378364815	NA	Dyrk3
ENSMUSG00000016528	332.6064807	0.247225635	0.145444866	1.699789361	0.089170553	0.457825874	Mapkapk2
ENSMUSG00000016529	1.036950204	1.466645908	1.383908061	1.059785653	0.289242125	NA	Il10
ENSMUSG00000016534	1131.09323	-0.0969232	0.065336569	-1.483444899	0.137956246	0.548998097	Lamp2
ENSMUSG00000016541	191.1884616	-0.015502618	0.094173267	-0.164618031	0.869244638	0.975974511	Atxn10
ENSMUSG00000016552	9.199307926	0.598598226	0.428902413	1.395651338	0.162819515	0.588672426	Foxred2
ENSMUSG00000016554	242.8152584	-0.055954582	0.10557078	-0.530019598	0.596098343	0.894536418	Eif3d
ENSMUSG00000016559	1623.121425	0.081918836	0.235968459	0.347160107	0.728471039	0.942241587	H3f3b
ENSMUSG00000016619	152.9997505	0.047106136	0.121121713	0.3889157	0.697338508	0.930781034	Nup50
ENSMUSG00000016624	39.09651312	1.685756776	0.633123898	2.662601715	0.007753913	0.124573742	Phf21b
ENSMUSG00000016626	0	NA	NA	NA	NA	NA	Nlrp14
ENSMUSG00000016637	13.53798092	-0.061584998	0.33275512	-0.185076034	0.853169399	0.971620985	Ift27
ENSMUSG00000016664	743.9314697	-0.166369561	0.06389223	-2.603909132	0.009216719	0.140039801	Pacsin2
ENSMUSG00000016756	68.57627166	-0.915019723	0.610434763	-1.498963981	0.133882976	0.542593042	Cmah
ENSMUSG00000016757	29.62963637	-0.288443215	0.3223082	-0.894929805	0.370824613	0.791463068	Ttll12
ENSMUSG00000016758	1.140613812	-0.27515678	1.169337796	-0.235309917	0.813968198	NA	Bik
ENSMUSG00000016763	35.09514721	-0.06530684	0.28092309	-0.232472312	0.81617119	0.965546405	Scube1
ENSMUSG00000016831	345.3289723	0.103719269	0.121972367	0.85035054	0.395130226	0.804962046	Tox4
ENSMUSG00000016833	25.09331884	0.639441144	0.520667915	1.22811705	0.219403031	0.657507265	Mrps18c
ENSMUSG00000016918	12.75364283	-0.534905618	1.246901561	-0.428987848	0.667932068	0.921135877	Sulf1
ENSMUSG00000016921	639.6018431	-0.025244378	0.071112387	-0.354992692	0.722595066	0.940090396	Srsf6
ENSMUSG00000016933	577.1423015	-0.034958821	0.134459806	-0.259994581	0.794867954	0.959026121	Plcg1
ENSMUSG00000016940	96.78271671	0.138225003	0.191404948	0.722160031	0.470196094	0.840350134	Kctd2
ENSMUSG00000016942	0	NA	NA	NA	NA	NA	Tmprss6
ENSMUSG00000016946	67.72495586	-0.449636834	0.217728006	-2.065130906	0.038910616	0.309607567	Kctd5
ENSMUSG00000016982	0	NA	NA	NA	NA	NA	Pom121l2
ENSMUSG00000016984	74.81119131	0.067779799	0.135720888	0.4994058	0.617493534	0.902105319	Etaa1
ENSMUSG00000016995	3.543719067	1.448809913	0.745003917	1.944701068	0.051810967	0.356477573	Matn4
ENSMUSG00000016998	0	NA	NA	NA	NA	NA	Svs4
ENSMUSG00000017000	0	NA	NA	NA	NA	NA	Svs6
ENSMUSG00000017002	0.17747658	0.94775693	3.055016401	0.310229736	0.75638626	NA	Slpi
ENSMUSG00000017003	0	NA	NA	NA	NA	NA	Svs3a
ENSMUSG00000017004	0	NA	NA	NA	NA	NA	Svs5
ENSMUSG00000017007	0.587407169	1.488262987	2.407845718	0.618089014	0.536516663	NA	Rbpjl
ENSMUSG00000017009	94.62848978	0.041836529	0.324493215	0.128928825	0.897413968	0.984101235	Sdc4
ENSMUSG00000017049	0	NA	NA	NA	NA	NA	Ccdc70
ENSMUSG00000017057	332.44059	-0.176944525	0.072499965	-2.440615318	0.014662264	0.182224029	Il13ra1
ENSMUSG00000017064	0	NA	NA	NA	NA	NA	Prl5a1
ENSMUSG00000017119	457.4287075	0.239898835	0.167972843	1.428200122	0.153234266	0.575389358	Nbr1
ENSMUSG00000017132	153.0802178	0.086486923	0.194544779	0.444560493	0.656637403	0.916253474	Cyth1
ENSMUSG00000017144	5.697492157	2.862086709	0.987281468	2.898957189	0.00374406	0.076892092	Rnd3
ENSMUSG00000017146	19.18628691	0.934179169	0.618172664	1.511194564	0.130738887	0.537516013	Brca1
ENSMUSG00000017165	0	NA	NA	NA	NA	NA	Gast
ENSMUSG00000017167	6.236230069	0.251014175	0.48992816	0.512348942	0.608406818	0.899465078	Cntnap1
ENSMUSG00000017176	27.14667968	0.206395203	0.303592639	0.679842581	0.496604142	0.852727603	Nt5c3b
ENSMUSG00000017188	21.41798205	-0.072800535	0.235750044	-0.308803908	0.757470696	0.949416225	Coa3
ENSMUSG00000017195	0.111180283	0.615842466	3.055656972	0.201541754	0.840274984	NA	Zpbp2
ENSMUSG00000017204	0	NA	NA	NA	NA	NA	Gsdma
ENSMUSG00000017210	110.9023832	-0.220155035	0.258617538	-0.851276507	0.394615772	0.804891517	Med24
ENSMUSG00000017211	0.043984961	0.295247971	3.055656972	0.096623402	0.923025472	NA	Gsdma2
ENSMUSG00000017221	171.4114394	-0.020201936	0.115516653	-0.174883326	0.861171312	0.973229065	Psmd3
ENSMUSG00000017264	238.4524416	-0.174144271	0.126337427	-1.378406029	0.168077963	0.595534841	Exosc10
ENSMUSG00000017286	109.5498556	-0.871168207	0.36878153	-2.362288062	0.018162523	0.2061867	Glod4
ENSMUSG00000017288	95.76422719	0.237385436	0.240114921	0.988632589	0.322842935	0.758075231	Vps53
ENSMUSG00000017291	1192.437973	-0.113685552	0.05362256	-2.120106775	0.033997042	0.289788923	Taok1
ENSMUSG00000017299	58.2543974	-0.137508982	0.230467574	-0.596652186	0.550739622	0.875897957	Dnttip1
ENSMUSG00000017300	0	NA	NA	NA	NA	NA	Tnnc2
ENSMUSG00000017307	27.47573352	-0.034502505	0.315339595	-0.109413804	0.912874286	0.986511272	Acot8
ENSMUSG00000017309	0.05915886	0.295247971	3.055656972	0.096623402	0.923025472	NA	Cd300lg
ENSMUSG00000017310	0	NA	NA	NA	NA	NA	Spint4
ENSMUSG00000017311	0	NA	NA	NA	NA	NA	Pyy
ENSMUSG00000017314	0.750828082	1.531211676	1.273980476	1.201911414	0.229397852	NA	Mpp2
ENSMUSG00000017316	0	NA	NA	NA	NA	NA	Ppy
ENSMUSG00000017344	10.50174389	1.674007023	0.624578836	2.680217333	0.007357437	0.121352155	Vtn
ENSMUSG00000017376	163.871091	-0.062750997	0.200590588	-0.312831214	0.7544089	0.949416225	Nlk
ENSMUSG00000017386	3.523711588	-1.335090937	0.825609127	-1.617098083	0.105857111	0.493851364	Traf4
ENSMUSG00000017390	14.79268458	0.087755317	0.29312524	0.299378235	0.764651467	0.950793452	Aldoc
ENSMUSG00000017400	6.478038993	1.580956064	1.969333382	0.80278742	0.422097615	0.81832638	Stac2
ENSMUSG00000017404	729.1089059	0.361763937	0.079841142	4.531046617	5.87E-06	0.000528619	Rpl19
ENSMUSG00000017405	6.672752614	0.061784672	0.714700509	0.086448339	0.931110022	0.989709355	Nek8
ENSMUSG00000017412	1.821755794	-0.625775588	0.933158848	-0.670599212	0.502475885	0.855347484	Cacnb4
ENSMUSG00000017417	342.9061697	-0.125531885	0.149460812	-0.839898316	0.400965402	0.807410064	Plxdc1
ENSMUSG00000017418	72.45993401	-0.181615413	0.203249593	-0.893558555	0.37155813	0.791686049	Arl5b
ENSMUSG00000017421	616.5580186	0.020386807	0.092779701	0.219733486	0.826078724	0.966556749	Zfp207
ENSMUSG00000017428	170.1495019	0.009129753	0.160393697	0.056920894	0.95460821	0.993862057	Psmd11
ENSMUSG00000017446	1.017498053	1.140218524	1.307757672	0.871888232	0.383269354	NA	C1qtnf1
ENSMUSG00000017453	0.106416075	-0.74668731	3.055656972	-0.244362282	0.806950251	NA	Pipox
ENSMUSG00000017466	1328.509825	0.068817559	0.07968078	0.863665731	0.387771544	0.800836814	Timp2
ENSMUSG00000017478	326.5498128	0.149822678	0.16531361	0.90629367	0.364780435	0.787831211	Zc3h18
ENSMUSG00000017485	459.9481338	0.035815744	0.121415019	0.294986106	0.768004494	0.951792293	Top2b
ENSMUSG00000017491	0.119594903	-0.065422422	3.055656972	-0.021410264	0.982918386	NA	Rarb
ENSMUSG00000017493	175.0339343	0.223591602	0.197046515	1.134714829	0.256494822	0.696920134	Igfbp4
ENSMUSG00000017499	2.468311823	1.503842018	0.784757237	1.916314939	0.05532502	0.37059336	Cdc6
ENSMUSG00000017548	204.9367452	0.083587755	0.212747747	0.392896077	0.69439624	0.930141486	Suz12
ENSMUSG00000017550	49.59255107	-0.053994843	0.346141634	-0.155990606	0.876040426	0.977985357	Atad5
ENSMUSG00000017561	359.2498694	0.062907426	0.126978355	0.495418502	0.620304737	0.903475512	Crlf3
ENSMUSG00000017588	0.055590142	0.295247971	3.055656972	0.096623402	0.923025472	NA	Krt27
ENSMUSG00000017607	25.61199629	1.013628511	0.40001171	2.533997098	0.011276967	0.157131339	Tns4
ENSMUSG00000017615	117.0976989	0.108260955	0.125298686	0.864023062	0.387575222	0.800836814	Tnfaip1
ENSMUSG00000017631	599.3636694	-0.053942729	0.130970808	-0.41186834	0.680435927	0.925882159	Abr
ENSMUSG00000017639	24.18797204	1.514732038	0.319841558	4.735882507	2.18E-06	0.000223347	Rab11fip4
ENSMUSG00000017652	12.45206633	1.299122472	0.7437956	1.746612203	0.080704629	0.438609563	Cd40
ENSMUSG00000017664	199.9403681	-0.140902237	0.179642236	-0.784349163	0.432835259	0.821859279	Slc35c2
ENSMUSG00000017667	26.22265184	0.231298827	0.264700408	0.873813641	0.38221975	0.797344424	Zfp334
ENSMUSG00000017670	192.8854765	-0.464912362	0.174878529	-2.658487378	0.007849229	0.125299882	Elmo2
ENSMUSG00000017677	845.6310812	0.005940474	0.068409728	0.086836687	0.930801326	0.989709355	Wsb1
ENSMUSG00000017679	70.02628993	-0.093708177	0.228533079	-0.410042071	0.681775086	0.926493288	Ttpal
ENSMUSG00000017686	208.917647	-0.032628773	0.128371966	-0.254173665	0.799361395	0.960934417	Rhot1
ENSMUSG00000017688	0	NA	NA	NA	NA	NA	Hnf4g
ENSMUSG00000017692	1.794561459	-0.296589828	1.034451908	-0.286712051	0.774332809	0.953272993	Rhbdl3
ENSMUSG00000017697	4.461637748	-0.557007997	0.636866271	-0.874607468	0.381787523	0.797284624	Ada
ENSMUSG00000017707	7639.304406	-0.223085118	0.051896633	-4.298643393	1.72E-05	0.001302586	Serinc3
ENSMUSG00000017713	60.17234195	0.129367975	0.258786287	0.499902745	0.617143559	0.902105319	Tha1
ENSMUSG00000017715	178.1446107	-0.167456328	0.114121021	-1.467357422	0.142278851	0.557445256	Pgs1
ENSMUSG00000017716	9.757357566	2.278904328	0.663828536	3.432971326	0.000597005	0.022203545	Birc5
ENSMUSG00000017718	24.53024699	-0.530532866	0.353772452	-1.499644371	0.133706548	0.5420762	Afmid
ENSMUSG00000017720	0.170124858	-1.107357703	3.055656972	-0.362395947	0.717056168	NA	Trp53tg5
ENSMUSG00000017721	193.6507319	-0.049705467	0.152246369	-0.326480479	0.744060857	0.947113687	Pigt
ENSMUSG00000017723	0.386748887	1.441399388	3.037939167	0.474466179	0.63516751	NA	Wfdc2
ENSMUSG00000017724	4.060454533	3.223647641	0.759429037	4.244830633	2.19E-05	0.001573546	Etv4
ENSMUSG00000017733	0	NA	NA	NA	NA	NA	Eppin
ENSMUSG00000017734	17.05216003	0.635251121	0.604245784	1.05131246	0.293115106	0.732346917	Dbndd2
ENSMUSG00000017737	23.23201612	-0.712101539	0.528170564	-1.348241623	0.177580681	0.606304811	Mmp9
ENSMUSG00000017740	5.641049615	0.536355915	0.770058989	0.696512764	0.486107767	0.849079704	Slc12a5
ENSMUSG00000017747	76.9100951	-0.414313554	0.205032169	-2.020724629	0.043308279	0.325670834	Ghdc
ENSMUSG00000017754	61.47460304	0.385494404	0.29398505	1.311272135	0.189765839	0.623558035	Pltp
ENSMUSG00000017756	157.6483365	-0.05801049	0.143900985	-0.403127821	0.686854195	0.927488897	Slc12a7
ENSMUSG00000017760	1882.737896	0.088317515	0.076006002	1.161980802	0.245243263	0.685630648	Ctsa
ENSMUSG00000017764	19.52437791	-0.053846656	0.295279362	-0.182358347	0.855301512	0.972189113	Zswim1
ENSMUSG00000017765	68.53823183	-0.156990597	0.299767359	-0.52370811	0.600481574	0.896006991	Slc12a4
ENSMUSG00000017767	3.327912473	0.203885279	1.113036714	0.183179293	0.854657341	0.971942455	Spata25
ENSMUSG00000017774	277.1424223	-0.309316837	0.213677978	-1.447584069	0.147733409	0.566204005	Myo1c
ENSMUSG00000017776	326.6720139	-0.060808723	0.158301039	-0.38413344	0.700879548	0.932562149	Crk
ENSMUSG00000017778	52.6974525	-0.331015677	0.302173618	-1.095448632	0.273320138	0.715430979	Cox7c
ENSMUSG00000017781	374.5774045	0.087517145	0.111332968	0.786084726	0.431817852	0.82112007	Pitpna
ENSMUSG00000017801	55.05838107	-0.255507009	0.299584625	-0.852870902	0.3937309	0.804507058	Mlx
ENSMUSG00000017802	129.9027454	0.096493075	0.154646671	0.623958303	0.53265497	0.867702022	Retreg3
ENSMUSG00000017817	0	NA	NA	NA	NA	NA	Jph2
ENSMUSG00000017830	83.52527634	1.112427055	0.244814856	4.543952408	5.52E-06	0.000503312	Dhx58
ENSMUSG00000017831	155.6535672	0.017543964	0.111563748	0.157255058	0.875043838	0.977985357	Rab5a
ENSMUSG00000017832	0	NA	NA	NA	NA	NA	Hspb9
ENSMUSG00000017837	59.3373878	0.332387714	0.216772992	1.533344684	0.12519095	0.528438707	Nkiras2
ENSMUSG00000017843	316.1090842	-0.045461917	0.090000269	-0.505130897	0.613466902	0.901242375	Ppp2r5c
ENSMUSG00000017858	86.92068884	0.162389837	0.16657523	0.974873855	0.329622837	0.764297616	Ift52
ENSMUSG00000017861	11.10896671	1.172084012	0.7704124	1.521372204	0.12816646	0.534062638	Mybl2
ENSMUSG00000017868	0.414463272	0.916902965	2.166281263	0.423261273	0.672104646	NA	Sgk2
ENSMUSG00000017897	2.296168895	2.192053494	1.396740325	1.569406606	0.116553226	0.512676457	Eya2
ENSMUSG00000017922	0	NA	NA	NA	NA	NA	Prl3c1
ENSMUSG00000017929	111.5262561	0.232528158	0.492954301	0.471703274	0.6371386	0.909445384	B4galt5
ENSMUSG00000017943	2.923324492	1.169623309	0.641880318	1.822182853	0.068427245	0.408242517	Gdap1l1
ENSMUSG00000017950	0.05456955	0.295247971	3.055656972	0.096623402	0.923025472	NA	Hnf4a
ENSMUSG00000017969	0.43208486	0.607259905	2.143360273	0.283321434	0.776930448	NA	Ptgis
ENSMUSG00000017978	0.404843676	2.058362074	2.090677303	0.984543177	0.324848513	NA	Cadps2
ENSMUSG00000017999	173.0107161	0.144340427	0.115733263	1.247181866	0.212330821	0.650284501	Ddx27
ENSMUSG00000018001	300.1074245	-0.282383966	0.263337744	-1.072326216	0.283573535	0.725530081	Cyth3
ENSMUSG00000018008	2367.450167	-0.151735782	0.048642277	-3.119421873	0.001812063	0.047613629	Cyth4
ENSMUSG00000018012	11.60285577	-0.361961266	0.438032691	-0.82633391	0.408614703	0.811219422	Rac3
ENSMUSG00000018040	153.9101118	-0.028160539	0.300537046	-0.093700724	0.925346895	0.988411049	Rrp7a
ENSMUSG00000018042	92.94186326	0.216567394	0.173681878	1.246919925	0.21242686	0.650284501	Cyb5r3
ENSMUSG00000018068	79.94870202	-1.095688212	0.285856226	-3.833004535	0.000126588	0.006527338	Ints2
ENSMUSG00000018076	932.3289021	0.043367009	0.200783335	0.215989088	0.828996253	0.966556749	Med13l
ENSMUSG00000018102	97.65303545	0.282238636	0.194398869	1.451853281	0.146542405	0.563372461	H2bc4
ENSMUSG00000018126	1.894206285	1.028397643	1.776697886	0.578825276	0.562707075	0.879840355	Baiap2l2
ENSMUSG00000018143	47.39413418	-0.004430257	0.194798648	-0.022742751	0.981855475	0.998127034	Mafk
ENSMUSG00000018160	466.6517868	0.015010867	0.19593151	0.076612825	0.938931556	0.991472305	Med1
ENSMUSG00000018166	8.879501935	1.106158337	0.506382733	2.184431388	0.028930564	0.264550985	Erbb3
ENSMUSG00000018167	227.8121148	-0.280378149	0.16333875	-1.716543993	0.086062523	0.450128629	Stard3
ENSMUSG00000018168	3.229896284	1.296140297	1.459152564	0.888282918	0.374388586	0.794807848	Ikzf3
ENSMUSG00000018169	135.731834	-0.031567666	0.178682209	-0.176669331	0.859768132	0.972704763	Mfng
ENSMUSG00000018171	234.0782924	0.271323551	0.243864214	1.112600928	0.265879862	0.706779032	Vmp1
ENSMUSG00000018189	52.68261981	-0.76935596	0.257795321	-2.984367431	0.002841653	0.063792125	Uchl5
ENSMUSG00000018196	79.76031069	0.395562095	0.336599877	1.175170053	0.239926689	0.67942409	Glrx2
ENSMUSG00000018199	119.5736031	0.033034565	0.168868668	0.19562282	0.844905397	0.970437167	Ro60
ENSMUSG00000018209	604.7511531	0.026292886	0.209827072	0.125307404	0.900280191	0.984716449	Stk4
ENSMUSG00000018211	0	NA	NA	NA	NA	NA	Wfdc15b
ENSMUSG00000018217	524.9346085	-0.093819443	0.14998833	-0.625511617	0.531635326	0.867565047	Pmp22
ENSMUSG00000018238	19.56213569	-0.330904601	0.370561912	-0.892980607	0.371867558	0.791880339	Gdf9
ENSMUSG00000018239	12.92397355	-0.136666091	0.265285984	-0.515165138	0.606437628	0.898276254	Zcchc10
ENSMUSG00000018259	0	NA	NA	NA	NA	NA	Prl8a2
ENSMUSG00000018263	0.053208037	-0.386016918	3.055656972	-0.126328616	0.899471805	NA	Tbx5
ENSMUSG00000018286	97.34549427	0.036332942	0.184361761	0.197074176	0.843769491	0.970236398	Psmb6
ENSMUSG00000018287	111.6104375	-0.020058006	0.21007308	-0.095481087	0.923932712	0.988328623	Spag7
ENSMUSG00000018293	594.4550074	-0.08376698	0.067712627	-1.237095411	0.216051663	0.655553801	Pfn1
ENSMUSG00000018322	168.3584396	0.098788973	0.093586966	1.055584744	0.291157974	0.730999642	Tomm34
ENSMUSG00000018326	368.8172917	-0.091104159	0.097765353	-0.931865494	0.351406042	0.781486886	Ywhab
ENSMUSG00000018334	124.9047655	0.333867198	0.256450677	1.301876847	0.192958488	0.628229428	Ksr1
ENSMUSG00000018339	24.55224027	0.178046796	0.396456053	0.449095922	0.653362462	0.91559284	Gpx3
ENSMUSG00000018340	125.6670319	0.127043241	0.119423886	1.063800928	0.287418891	0.727794913	Anxa6
ENSMUSG00000018341	17.14067942	0.423403358	0.324109951	1.30635717	0.191431124	0.625708232	Il12rb2
ENSMUSG00000018347	60.00229273	0.151868109	0.171389486	0.886099332	0.375564003	0.794807848	Zkscan6
ENSMUSG00000018362	61.97766843	-0.01718896	0.176955872	-0.097136986	0.922617609	0.988222302	Kpna2
ENSMUSG00000018363	238.2655841	-0.03570488	0.124147345	-0.287600835	0.773652306	0.953084249	Smurf2
ENSMUSG00000018372	140.6862317	-0.400315499	0.549453939	-0.728569713	0.46626491	0.838604376	Cep95
ENSMUSG00000018377	175.5899158	-0.03097448	0.127098786	-0.243703984	0.807460088	0.963551422	Vezf1
ENSMUSG00000018378	1.209579902	0.412254385	1.210321436	0.340615619	0.73339297	NA	Cuedc1
ENSMUSG00000018379	405.7249203	0.217586198	0.188503936	1.154279337	0.248385665	0.689110053	Srsf1
ENSMUSG00000018381	1345.126462	-0.190748417	0.092999877	-2.051060968	0.04026101	0.314658838	Abi3
ENSMUSG00000018387	16.55579657	-0.257044123	0.382679632	-0.671695333	0.501777673	0.854645476	Shroom1
ENSMUSG00000018395	70.85265777	0.194569125	0.304361633	0.639269551	0.522647593	0.862581612	Kif3a
ENSMUSG00000018398	212.1970084	0.036214441	0.127351471	0.284366096	0.776129839	0.953851021	Septin8
ENSMUSG00000018401	207.3739064	-0.202949673	0.211066302	-0.961544649	0.336278387	0.76799546	Mtmr4
ENSMUSG00000018405	25.09622602	0.962457112	0.355256576	2.709188732	0.006744796	0.11364811	Mrm1
ENSMUSG00000018411	3.901800262	-0.414065228	0.714161085	-0.579792482	0.562054568	0.879517031	Mapt
ENSMUSG00000018412	546.0450678	-0.152338128	0.112701621	-1.351694207	0.176473159	0.604191466	Kansl1
ENSMUSG00000018415	53.53758897	-0.314602839	0.246665696	-1.275421934	0.202159939	0.638328649	Gid4
ENSMUSG00000018417	322.3301876	-0.092425396	0.18637901	-0.495900244	0.619964794	0.903475512	Myo1b
ENSMUSG00000018425	81.29838361	0.126201981	0.349570892	0.361019708	0.718084715	0.938304162	Dhx40
ENSMUSG00000018427	60.8514212	0.039472398	0.175678137	0.224685885	0.822223646	0.966246624	Ypel2
ENSMUSG00000018428	73.9596677	0.205577086	0.171992384	1.195268545	0.231982125	0.669570783	Akap1
ENSMUSG00000018433	119.2317971	0.055205075	0.153314532	0.360077248	0.718789367	0.938466291	Nol11
ENSMUSG00000018442	148.7997645	-0.293025773	0.209033929	-1.401809622	0.160972104	0.586582162	Derl2
ENSMUSG00000018446	83.35244242	0.079731225	0.152508551	0.522798391	0.60111456	0.896252253	C1qbp
ENSMUSG00000018449	39.6658153	0.471242304	0.232028939	2.030963489	0.042258698	0.322977169	Rpain
ENSMUSG00000018451	0.28803372	-0.1668198	2.257994028	-0.073879646	0.941106152	NA	6330403K07Rik
ENSMUSG00000018459	48.29895877	-0.425607322	0.258520071	-1.64632216	0.099697449	0.481141564	Slc13a3
ENSMUSG00000018470	5.537760165	-1.425842521	0.532246675	-2.67891297	0.007386159	0.121352155	Kcnab3
ENSMUSG00000018474	352.5453327	0.186521728	0.175112273	1.065155086	0.286805755	0.727772036	Chd3
ENSMUSG00000018476	235.1171364	-0.473515215	0.155427559	-3.046533181	0.002314969	0.055751906	Kdm6b
ENSMUSG00000018479	0	NA	NA	NA	NA	NA	Chct1
ENSMUSG00000018481	208.8174041	-0.228903941	0.135488141	-1.689475838	0.091128278	0.462791743	Appbp2
ENSMUSG00000018486	0	NA	NA	NA	NA	NA	Wnt9b
ENSMUSG00000018500	0.05456955	0.295247971	3.055656972	0.096623402	0.923025472	NA	Adora2b
ENSMUSG00000018501	1265.774473	-0.085232152	0.104534858	-0.815346702	0.414873883	0.814547528	Ncor1
ENSMUSG00000018507	178.785806	-0.014138714	0.123743462	-0.114258273	0.909033059	0.986244932	Trpv2
ENSMUSG00000018509	12.19121857	-0.968780978	0.627086306	-1.544892574	0.12237225	0.522142554	Cenpv
ENSMUSG00000018537	12.48284155	-0.828466731	0.54606032	-1.517170726	0.129223585	0.535014699	Pcgf2
ENSMUSG00000018541	77.02386809	-0.094042314	0.191494674	-0.491096237	0.623358383	0.904433221	Cwc25
ENSMUSG00000018543	0	NA	NA	NA	NA	NA	1700001P01Rik
ENSMUSG00000018547	275.2368368	0.030174631	0.138067722	0.218549493	0.827001	0.966556749	Pip4k2b
ENSMUSG00000018548	84.93329369	-0.130795206	0.340466404	-0.384164794	0.70085631	0.932562149	Trim37
ENSMUSG00000018554	0.05456955	0.295247971	3.055656972	0.096623402	0.923025472	NA	Ybx2
ENSMUSG00000018559	88.87862612	-0.134168518	0.243995054	-0.549882123	0.582400227	0.888316471	Ctdnep1
ENSMUSG00000018565	31.91327583	-0.799336053	0.28028464	-2.851872488	0.004346253	0.085164916	Elp5
ENSMUSG00000018566	0.469649261	-2.011870734	2.92940934	-0.686783751	0.492219011	NA	Slc2a4
ENSMUSG00000018567	233.3139784	0.118344151	0.143448554	0.824993679	0.40937518	0.811638816	Gabarap
ENSMUSG00000018569	0.159624112	-1.107357703	3.055656972	-0.362395947	0.717056168	NA	Cldn7
ENSMUSG00000018570	2.924590463	0.894836532	1.103634258	0.810808948	0.417475395	0.815983331	2810408A11Rik
ENSMUSG00000018572	157.6442743	0.223639321	0.187448359	1.19307164	0.232841317	0.670204809	Phf23
ENSMUSG00000018574	79.42673546	-0.24890566	0.208245357	-1.195251909	0.231988623	0.669570783	Acadvl
ENSMUSG00000018581	1.771135369	-0.273065466	1.408287136	-0.193898999	0.846254967	0.970555208	Dnah11
ENSMUSG00000018583	328.7146859	-0.053432282	0.114711855	-0.465795643	0.641361784	0.911315192	G3bp1
ENSMUSG00000018585	44.05291542	0.526601297	0.214212347	2.458314398	0.013959091	0.177619038	Atox1
ENSMUSG00000018589	0	NA	NA	NA	NA	NA	Glra2
ENSMUSG00000018593	4724.604815	-0.329959433	0.05876658	-5.614746251	1.97E-08	3.98E-06	Sparc
ENSMUSG00000018595	0	NA	NA	NA	NA	NA	Glra4
ENSMUSG00000018599	23.7713156	-0.052007833	0.245818361	-0.211570174	0.83244238	0.967118349	Mief2
ENSMUSG00000018604	0.357828783	1.886564568	3.035083622	0.621585697	0.534214328	NA	Tbx3
ENSMUSG00000018620	0	NA	NA	NA	NA	NA	Mmp20
ENSMUSG00000018623	0	NA	NA	NA	NA	NA	Mmp7
ENSMUSG00000018634	0	NA	NA	NA	NA	NA	Crhr1
ENSMUSG00000018648	0.48771711	0.698543787	2.092301824	0.333863776	0.738482356	NA	Dusp14
ENSMUSG00000018651	38.38915015	-0.453574146	0.316520005	-1.433003093	0.151856953	0.573812159	Tada2a
ENSMUSG00000018654	1046.945382	-0.288142638	0.099205064	-2.904515409	0.003678221	0.076004422	Ikzf1
ENSMUSG00000018656	0.03859832	0.295247971	3.055656972	0.096623402	0.923025472	NA	Tcaf3
ENSMUSG00000018659	62.75522279	0.304701708	0.239055596	1.274606046	0.202448716	0.638328649	Pnpo
ENSMUSG00000018661	159.4729062	-0.114887071	0.193015752	-0.595221219	0.551695609	0.876277875	Cog1
ENSMUSG00000018666	192.6855185	0.06999436	0.13578635	0.5154742	0.606221694	0.898276254	Cbx1
ENSMUSG00000018669	115.2936786	-0.348758067	0.207000685	-1.684816005	0.092024076	0.464138968	Cdk5rap3
ENSMUSG00000018672	15.97631297	-0.382020996	0.336406389	-1.13559376	0.256126622	0.696841999	Copz2
ENSMUSG00000018677	77.39887372	0.1415834	0.213146917	0.664252629	0.506528634	0.85757868	Slc25a39
ENSMUSG00000018678	99.03413259	-0.269853881	0.126435264	-2.134324504	0.032816227	0.28362117	Sp2
ENSMUSG00000018697	165.5708752	-0.146141538	0.10338679	-1.413541681	0.157496515	0.582025753	Aatf
ENSMUSG00000018698	0.055590142	0.295247971	3.055656972	0.096623402	0.923025472	NA	Lhx1
ENSMUSG00000018707	2913.129193	-0.085947419	0.081606737	-1.053190241	0.29225381	0.73166221	Dync1h1
ENSMUSG00000018727	0.202514523	-0.426092814	3.055656972	-0.139443929	0.889099361	NA	Cpsf4l
ENSMUSG00000018733	49.02810312	-1.701883223	0.464701118	-3.662317899	0.000249943	0.011255735	Pex12
ENSMUSG00000018736	145.3567477	0.135405501	0.201498376	0.671993013	0.501588144	0.854501286	Ndel1
ENSMUSG00000018740	23.84870415	-0.557299423	0.285093981	-1.954791965	0.05060763	0.351432734	Slc25a35
ENSMUSG00000018750	529.2126763	-0.181435673	0.281691569	-0.644093374	0.519514887	0.861391252	Zbtb4
ENSMUSG00000018752	25.50625964	0.455490585	0.444160801	1.025508293	0.305123414	0.745713988	Tnfsfm13
ENSMUSG00000018761	53.4740932	0.14102299	0.220109856	0.640693664	0.521721731	0.862083141	Mpdu1
ENSMUSG00000018765	185.4636375	0.268195325	0.20248778	1.32450129	0.185336615	0.618657675	Fxr2
ENSMUSG00000018770	46.81683829	-0.008705251	0.193329665	-0.045028016	0.964084978	0.996117789	Atp5g3
ENSMUSG00000018774	1111.36355	0.162287085	0.063819835	2.542894161	0.010993852	0.154773153	Cd68
ENSMUSG00000018776	0.060436043	-0.386016918	3.055656972	-0.126328616	0.899471805	NA	Slc35g3
ENSMUSG00000018796	178.1968658	0.018228914	0.218168664	0.083554227	0.933410861	0.990192462	Acsl1
[truncated: 43,707 more rows]
