# Supplementary material for: Influenza A infection accelerates disease-associated microglia formation during physiological aging
Source: bioRxiv. 2025 Dec 14:2025.12.11.693336. Preprint. [Version 1] doi: 10.64898/2025.12.11.693336 (PMC12710644; doi:10.64898/2025.12.11.693336)
Supplement: Supplement 11 — Extended Data 3. Marker genes for mouse and human imaging spatial transcriptomics clusters (related to Fig. 2) and mouse and human 10X genomics Xenium panel genes. [file media-11.xlsx]

## Sheet: Mouse Spatial Marker Genes
p_val

## Sheet: Human Spatial Marker Genes
p_val

## Sheet: Mouse Xenium Panel
Gene

## Sheet: Human Xenium Panel
Gene
