# Supplementary material for: Influenza A infection accelerates disease-associated microglia formation during physiological aging
Source: bioRxiv. 2025 Dec 14:2025.12.11.693336. Preprint. [Version 1] doi: 10.64898/2025.12.11.693336 (PMC12710644; doi:10.64898/2025.12.11.693336)
Supplement: Supplement 12 — Extended Data 4. Pairwise differential expression analysis (DEA) results, and k-means gene assignment from bulk RNA-seq of microglia from depletion and repopulation experiments during aging. [file media-12.xlsx]

## Sheet: k-Means Genes
ensembl_gene_id	cluster	external_gene_name
ENSMUSG00000000318	1	Clec10a
ENSMUSG00000000753	1	Serpinf1
ENSMUSG00000000915	1	Hip1r
ENSMUSG00000001016	1	Ilf2
ENSMUSG00000001506	1	Col1a1
ENSMUSG00000002249	1	Tead3
ENSMUSG00000002265	1	Peg3
ENSMUSG00000002870	1	Mcm2
ENSMUSG00000002944	1	Cd36
ENSMUSG00000002985	1	Apoe
ENSMUSG00000003420	1	Fcgrt
ENSMUSG00000003484	1	Cyp4f18
ENSMUSG00000003617	1	Cp
ENSMUSG00000004099	1	Dnmt1
ENSMUSG00000004356	1	Utp20
ENSMUSG00000004768	1	Rab23
ENSMUSG00000005397	1	Nid1
ENSMUSG00000007030	1	Vwa7
ENSMUSG00000007097	1	Atp1a2
ENSMUSG00000008845	1	Cd163
ENSMUSG00000009687	1	Fxyd5
ENSMUSG00000010476	1	Ebf3
ENSMUSG00000011148	1	Adssl1
ENSMUSG00000011256	1	Adam19
ENSMUSG00000012017	1	Scarf2
ENSMUSG00000013936	1	Myl2
ENSMUSG00000015090	1	Ptgds
ENSMUSG00000015305	1	Sash1
ENSMUSG00000015340	1	Cybb
ENSMUSG00000016239	1	Lonrf3
ENSMUSG00000016283	1	H2-M2
ENSMUSG00000016756	1	Cmah
ENSMUSG00000017754	1	Pltp
ENSMUSG00000017756	1	Slc12a7
ENSMUSG00000018339	1	Gpx3
ENSMUSG00000018428	1	Akap1
ENSMUSG00000018800	1	Abca5
ENSMUSG00000019256	1	Ahr
ENSMUSG00000019814	1	Ltv1
ENSMUSG00000019874	1	Fabp7
ENSMUSG00000019990	1	Pde7b
ENSMUSG00000020044	1	Timp3
ENSMUSG00000020053	1	Igf1
ENSMUSG00000020057	1	Dram1
ENSMUSG00000020070	1	Rufy2
ENSMUSG00000020133	1	2310011J03Rik
ENSMUSG00000020250	1	Txnrd1
ENSMUSG00000020358	1	Hnrnpab
ENSMUSG00000020444	1	Guk1
ENSMUSG00000020491	1	2810021J22Rik
ENSMUSG00000020650	1	Bcap29
ENSMUSG00000020681	1	Ace
ENSMUSG00000020876	1	Snx11
ENSMUSG00000021003	1	Galc
ENSMUSG00000021209	1	Ppp4r4
ENSMUSG00000021281	1	Tnfaip2
ENSMUSG00000021322	1	Aoah
ENSMUSG00000021508	1	Cxcl14
ENSMUSG00000021676	1	Iqgap2
ENSMUSG00000021704	1	Mtx3
ENSMUSG00000021728	1	Emb
ENSMUSG00000021822	1	Plau
ENSMUSG00000021886	1	Gpr65
ENSMUSG00000021895	1	Arhgef3
ENSMUSG00000021936	1	Mapk8
ENSMUSG00000022091	1	Sorbs3
ENSMUSG00000022150	1	Dab2
ENSMUSG00000022351	1	Sqle
ENSMUSG00000022371	1	Col14a1
ENSMUSG00000022434	1	Fam118a
ENSMUSG00000022504	1	Ciita
ENSMUSG00000022548	1	Apod
ENSMUSG00000022565	1	Plec
ENSMUSG00000022673	1	Mcm4
ENSMUSG00000022837	1	Iqcb1
ENSMUSG00000022957	1	Itsn1
ENSMUSG00000023045	1	Soat2
ENSMUSG00000023088	1	Abcc1
ENSMUSG00000023089	1	Ndufa5
ENSMUSG00000023274	1	Cd4
ENSMUSG00000023349	1	Clec4n
ENSMUSG00000023809	1	Rps6ka2
ENSMUSG00000023913	1	Pla2g7
ENSMUSG00000023940	1	Sgo1
ENSMUSG00000024036	1	Slc37a1
ENSMUSG00000024053	1	Emilin2
ENSMUSG00000024066	1	Xdh
ENSMUSG00000024302	1	Dtna
ENSMUSG00000024379	1	Tslp
ENSMUSG00000024401	1	Tnf
ENSMUSG00000024610	1	Cd74
ENSMUSG00000024672	1	Ms4a7
ENSMUSG00000024742	1	Fen1
ENSMUSG00000025037	1	Maoa
ENSMUSG00000025044	1	Msr1
ENSMUSG00000025092	1	Hspa12a
ENSMUSG00000025150	1	Cbr2
ENSMUSG00000025159	1	Mms19
ENSMUSG00000025203	1	Scd2
ENSMUSG00000025279	1	Dnase1l3
ENSMUSG00000025321	1	Itgb8
ENSMUSG00000025366	1	Esyt1
ENSMUSG00000025402	1	Nab2
ENSMUSG00000025464	1	Paox
ENSMUSG00000025474	1	Tubgcp2
ENSMUSG00000025650	1	Col7a1
ENSMUSG00000025780	1	Itih5
ENSMUSG00000025912	1	Mybl1
ENSMUSG00000026043	1	Col3a1
ENSMUSG00000026185	1	Igfbp5
ENSMUSG00000026193	1	Fn1
ENSMUSG00000026315	1	Serpinb8
ENSMUSG00000026355	1	Mcm6
ENSMUSG00000026357	1	Rgs18
ENSMUSG00000026434	1	Nucks1
ENSMUSG00000026536	1	Ifi211
ENSMUSG00000026548	1	Slamf9
ENSMUSG00000026615	1	Eprs
ENSMUSG00000026712	1	Mrc1
ENSMUSG00000026770	1	Il2ra
ENSMUSG00000026879	1	Gsn
ENSMUSG00000026904	1	Slc4a10
ENSMUSG00000026938	1	Fcna
ENSMUSG00000027004	1	Frzb
ENSMUSG00000027009	1	Itga4
ENSMUSG00000027122	1	Arl14ep
ENSMUSG00000027195	1	Hsd17b12
ENSMUSG00000027219	1	Slc28a2
ENSMUSG00000027276	1	Jag1
ENSMUSG00000027303	1	Ptpra
ENSMUSG00000027318	1	Adam33
ENSMUSG00000027322	1	Siglec1
ENSMUSG00000027342	1	Pcna
ENSMUSG00000027435	1	Cd93
ENSMUSG00000027624	1	Epb41l1
ENSMUSG00000027628	1	Aar2
ENSMUSG00000027642	1	Rpn2
ENSMUSG00000027714	1	Exosc9
ENSMUSG00000027737	1	Slc7a11
ENSMUSG00000027748	1	Trpc4
ENSMUSG00000027750	1	Postn
ENSMUSG00000027775	1	Mfsd1
ENSMUSG00000027940	1	Tpm3
ENSMUSG00000027962	1	Vcam1
ENSMUSG00000028028	1	Alpk1
ENSMUSG00000028629	1	Exo5
ENSMUSG00000028656	1	Cap1
ENSMUSG00000028763	1	Hspg2
ENSMUSG00000028933	1	Xrcc2
ENSMUSG00000029084	1	Cd38
ENSMUSG00000029163	1	Emilin1
ENSMUSG00000029328	1	Hnrnpdl
ENSMUSG00000029373	1	Pf4
ENSMUSG00000029401	1	Rilpl2
ENSMUSG00000029449	1	Rhof
ENSMUSG00000029455	1	Aldh2
ENSMUSG00000029468	1	P2rx7
ENSMUSG00000029484	1	Anxa3
ENSMUSG00000029661	1	Col1a2
ENSMUSG00000029761	1	Cald1
ENSMUSG00000029777	1	Gars
ENSMUSG00000030088	1	Aldh1l1
ENSMUSG00000030091	1	Nup210
ENSMUSG00000030123	1	Plxnd1
ENSMUSG00000030149	1	Klrk1
ENSMUSG00000030162	1	Olr1
ENSMUSG00000030187	1	Klra2
ENSMUSG00000030214	1	Plbd1
ENSMUSG00000030329	1	Pianp
ENSMUSG00000030726	1	Pold3
ENSMUSG00000030750	1	Nsmce1
ENSMUSG00000030978	1	Rrm1
ENSMUSG00000031079	1	Zfp300
ENSMUSG00000031150	1	Ccdc120
ENSMUSG00000031167	1	Rbm3
ENSMUSG00000031340	1	Gabre
ENSMUSG00000031355	1	Arhgap6
ENSMUSG00000031402	1	Mpp1
ENSMUSG00000031451	1	Gas6
ENSMUSG00000031488	1	Rab11fip1
ENSMUSG00000031494	1	Cd209a
ENSMUSG00000031502	1	Col4a1
ENSMUSG00000031596	1	Slc7a2
ENSMUSG00000031673	1	Cdh11
ENSMUSG00000031938	1	4931406C07Rik
ENSMUSG00000032186	1	Tmod2
ENSMUSG00000032194	1	Kank2
ENSMUSG00000032198	1	Dock6
ENSMUSG00000032332	1	Col12a1
ENSMUSG00000032725	1	Folr2
ENSMUSG00000032826	1	Ank2
ENSMUSG00000033102	1	Cdc14b
ENSMUSG00000033308	1	Dpyd
ENSMUSG00000033581	1	Igf2bp2
ENSMUSG00000033793	1	Atp6v1h
ENSMUSG00000033855	1	Ston1
ENSMUSG00000033955	1	Tnks1bp1
ENSMUSG00000033965	1	Slc16a2
ENSMUSG00000034101	1	Ctnnd1
ENSMUSG00000034329	1	Brip1
ENSMUSG00000034573	1	Ptpn13
ENSMUSG00000034591	1	Slc41a2
ENSMUSG00000034593	1	Myo5a
ENSMUSG00000034751	1	Mast4
ENSMUSG00000034795	1	Ccdc122
ENSMUSG00000034858	1	Fam214a
ENSMUSG00000034926	1	Dhcr24
ENSMUSG00000034951	1	Cog7
ENSMUSG00000035049	1	Rrp12
ENSMUSG00000035125	1	Gcfc2
ENSMUSG00000035273	1	Hpse
ENSMUSG00000035274	1	Tpbg
ENSMUSG00000035373	1	Ccl7
ENSMUSG00000035493	1	Tgfbi
ENSMUSG00000035640	1	Cbarp
ENSMUSG00000036103	1	Colec12
ENSMUSG00000036206	1	Sh3bp4
ENSMUSG00000036249	1	Rbm43
ENSMUSG00000036594	1	H2-Aa
ENSMUSG00000036611	1	Eepd1
ENSMUSG00000036854	1	Hspb6
ENSMUSG00000037071	1	Scd1
ENSMUSG00000037242	1	Clic4
ENSMUSG00000037260	1	Hgsnat
ENSMUSG00000037355	1	Uvssa
ENSMUSG00000037362	1	Ccn3
ENSMUSG00000037370	1	Enpp1
ENSMUSG00000037411	1	Serpine1
ENSMUSG00000037816	1	Fbxw17
ENSMUSG00000037966	1	Ninj1
ENSMUSG00000038179	1	Slamf7
ENSMUSG00000038416	1	Cdc16
ENSMUSG00000038587	1	Akap12
ENSMUSG00000038679	1	Trps1
ENSMUSG00000038806	1	Sde2
ENSMUSG00000038886	1	Man2a2
ENSMUSG00000039047	1	Pigk
ENSMUSG00000039062	1	Anpep
ENSMUSG00000039109	1	F13a1
ENSMUSG00000039193	1	Nlrc4
ENSMUSG00000039218	1	Srrm2
ENSMUSG00000039497	1	Dse
ENSMUSG00000039542	1	Ncam1
ENSMUSG00000039579	1	Grin3a
ENSMUSG00000039699	1	Batf2
ENSMUSG00000039716	1	Dock3
ENSMUSG00000039997	1	Ifi203
ENSMUSG00000040249	1	Lrp1
ENSMUSG00000040322	1	Slc25a24
ENSMUSG00000040522	1	Tlr8
ENSMUSG00000040613	1	Apobec1
ENSMUSG00000040710	1	St8sia4
ENSMUSG00000040711	1	Sh3pxd2b
ENSMUSG00000040950	1	Mgl2
ENSMUSG00000040987	1	Mill2
ENSMUSG00000040997	1	Abhd4
ENSMUSG00000041058	1	Wwp1
ENSMUSG00000041075	1	Fzd7
ENSMUSG00000041202	1	Pla2g2d
ENSMUSG00000041245	1	Wnk3
ENSMUSG00000041362	1	Shtn1
ENSMUSG00000041607	1	Mbp
ENSMUSG00000041697	1	Cox6a1
ENSMUSG00000042104	1	Uggt2
ENSMUSG00000042351	1	Grap2
ENSMUSG00000042406	1	Atf4
ENSMUSG00000042632	1	Pla2g6
ENSMUSG00000043858	1
ENSMUSG00000044026	1	Slc35g1
ENSMUSG00000045193	1	Cirbp
ENSMUSG00000045410	1	Akr1e1
ENSMUSG00000045502	1	Hcar2
ENSMUSG00000045903	1	Npas4
ENSMUSG00000046434	1	Hnrnpa1
ENSMUSG00000046546	1	Fam43a
ENSMUSG00000047238	1	Mageh1
ENSMUSG00000047735	1	Samd9l
ENSMUSG00000047747	1	Rnf150
ENSMUSG00000047945	1	Marcksl1
ENSMUSG00000048445	1	Ccdc57
ENSMUSG00000048612	1	Myof
ENSMUSG00000048865	1	Arhgap30
ENSMUSG00000049037	1	Clec4a1
ENSMUSG00000049134	1	Nrap
ENSMUSG00000049436	1	Upk1b
ENSMUSG00000049553	1	Polr1a
ENSMUSG00000049723	1	Mmp12
ENSMUSG00000050270	1	Tmem220
ENSMUSG00000050844	1	1700020N01Rik
ENSMUSG00000050953	1	Gja1
ENSMUSG00000050994	1	Adgb
ENSMUSG00000051065	1	Mb21d2
ENSMUSG00000051747	1	Ttn
ENSMUSG00000051906	1	Cd209f
ENSMUSG00000051984	1	Sec31b
ENSMUSG00000052397	1	Ezr
ENSMUSG00000052609	1	Plekhg3
ENSMUSG00000052675	1	Zfp112
ENSMUSG00000053063	1	Clec12a
ENSMUSG00000053687	1	Dpep2
ENSMUSG00000054203	1	Ifi205
ENSMUSG00000054920	1	Klhl5
ENSMUSG00000055546	1	Timd4
ENSMUSG00000055675	1	Kbtbd11
ENSMUSG00000055782	1	Abcd2
ENSMUSG00000055833	1	1700034H15Rik
ENSMUSG00000055897	1	Ppp4r1l-ps
ENSMUSG00000056737	1	Capg
ENSMUSG00000057191	1	AB124611
ENSMUSG00000057329	1	Bcl2
ENSMUSG00000057337	1	Chst3
ENSMUSG00000057531	1	Dtnbp1
ENSMUSG00000058317	1	Ube2e2
ENSMUSG00000059336	1	Slc14a1
ENSMUSG00000059586	1	Nsmce2
ENSMUSG00000060275	1	Nrg2
ENSMUSG00000060586	1	H2-Eb1
ENSMUSG00000060591	1	Ifitm2
ENSMUSG00000061306	1	Slc38a10
ENSMUSG00000061353	1	Cxcl12
ENSMUSG00000061981	1	Flot2
ENSMUSG00000062794	1	Zfp599
ENSMUSG00000062937	1	Mtap
ENSMUSG00000062980	1	Cped1
ENSMUSG00000063564	1	Col23a1
ENSMUSG00000063849	1	Ppcdc
ENSMUSG00000064030	1	Pym1
ENSMUSG00000064043	1	Trerf1
ENSMUSG00000064080	1	Fbln2
ENSMUSG00000064179	1	Tnnt1
ENSMUSG00000065987	1	Cd209b
ENSMUSG00000066677	1	Ifi208
ENSMUSG00000066687	1	Zbtb16
ENSMUSG00000066829	1	Zfp810
ENSMUSG00000067148	1	Polr1c
ENSMUSG00000068036	1	Afdn
ENSMUSG00000068220	1	Lgals1
ENSMUSG00000068739	1	Sars
ENSMUSG00000068740	1	Celsr2
ENSMUSG00000069516	1	Lyz2
ENSMUSG00000070436	1	Serpinh1
ENSMUSG00000071847	1	Apcdd1
ENSMUSG00000073418	1	C4b
ENSMUSG00000073421	1	H2-Ab1
ENSMUSG00000073678	1	Pgap1
ENSMUSG00000073791	1	Efcab7
ENSMUSG00000074141	1	Il4i1
ENSMUSG00000074582	1	Arfgef2
ENSMUSG00000074677	1	Sirpb1c
ENSMUSG00000074874	1	Ctla2b
ENSMUSG00000076617	1	Ighm
ENSMUSG00000078122	1	F630028O10Rik
ENSMUSG00000078763	1	Slfn1
ENSMUSG00000079038	1	D130040H23Rik
ENSMUSG00000079168	1	Cd209g
ENSMUSG00000079298	1	Klrb1b
ENSMUSG00000079457	1	Gm7609
ENSMUSG00000080316	1	Spaca6
ENSMUSG00000085148	1	Mir22hg
ENSMUSG00000085492	1	Trmt61b
ENSMUSG00000086008	1	Gm8817
ENSMUSG00000086564	1	Cd101
ENSMUSG00000087107	1	AI662270
ENSMUSG00000089672	1
ENSMUSG00000090207	1	4930524O07Rik
ENSMUSG00000090272	1	Mndal
ENSMUSG00000096054	1	Syne1
ENSMUSG00000096687	1	Mfsd4b4
ENSMUSG00000096974	1	Gm26881
ENSMUSG00000097365	1	C030034L19Rik
ENSMUSG00000097586	1	Gm26528
ENSMUSG00000098108	1	Gm27008
ENSMUSG00000099375	1	Gm28187
ENSMUSG00000099398	1	Ms4a14
ENSMUSG00000100029	1	D7Ertd128e
ENSMUSG00000101389	1	Ms4a4a
ENSMUSG00000103332	1	Pcdhga2
ENSMUSG00000105383	1
ENSMUSG00000107278	1	Gm42600
ENSMUSG00000000278	2	Scpep1
ENSMUSG00000000290	2	Itgb2
ENSMUSG00000000555	2	Itga5
ENSMUSG00000000594	2	Gm2a
ENSMUSG00000000673	2	Haao
ENSMUSG00000000957	2	Mmp14
ENSMUSG00000000982	2	Ccl3
ENSMUSG00000001120	2	Pcbp3
ENSMUSG00000001127	2	Araf
ENSMUSG00000001249	2	Hpn
ENSMUSG00000001403	2	Ube2c
ENSMUSG00000001472	2	Tcf25
ENSMUSG00000001985	2	Grik3
ENSMUSG00000002020	2	Ltbp2
ENSMUSG00000002835	2	Chaf1a
ENSMUSG00000003226	2	Ranbp2
ENSMUSG00000003363	2	Pld3
ENSMUSG00000003418	2	St8sia6
ENSMUSG00000004110	2	Cacna1e
ENSMUSG00000004207	2	Psap
ENSMUSG00000004552	2	Ctse
ENSMUSG00000004677	2	Myo9b
ENSMUSG00000004707	2	Ly9
ENSMUSG00000004709	2	Cd244a
ENSMUSG00000004891	2	Nes
ENSMUSG00000005672	2	Kit
ENSMUSG00000006219	2	Fblim1
ENSMUSG00000006731	2	B4galnt1
ENSMUSG00000006800	2	Sulf2
ENSMUSG00000007080	2	Pole
ENSMUSG00000008540	2	Mgst1
ENSMUSG00000008575	2	Nfib
ENSMUSG00000009185	2	Ccl8
ENSMUSG00000009585	2	Apobec3
ENSMUSG00000010461	2	Eya4
ENSMUSG00000012443	2	Kif11
ENSMUSG00000014158	2	Trpv4
ENSMUSG00000014599	2	Csf1
ENSMUSG00000015355	2	Cd48
ENSMUSG00000015396	2	Cd83
ENSMUSG00000015568	2	Lpl
ENSMUSG00000015837	2	Sqstm1
ENSMUSG00000015843	2	Rxrg
ENSMUSG00000015968	2	Cacna1d
ENSMUSG00000016256	2	Ctsz
ENSMUSG00000016495	2	Plgrkt
ENSMUSG00000016496	2	Cd274
ENSMUSG00000016528	2	Mapkapk2
ENSMUSG00000017344	2	Vtn
ENSMUSG00000017631	2	Abr
ENSMUSG00000017639	2	Rab11fip4
ENSMUSG00000017737	2	Mmp9
ENSMUSG00000018341	2	Il12rb2
ENSMUSG00000018819	2	Lsp1
ENSMUSG00000018920	2	Cxcl16
ENSMUSG00000018930	2	Ccl4
ENSMUSG00000019726	2	Lyst
ENSMUSG00000019823	2	Mical1
ENSMUSG00000019838	2	Slc16a10
ENSMUSG00000019866	2	Crybg1
ENSMUSG00000019899	2	Lama2
ENSMUSG00000019943	2	Atp2b1
ENSMUSG00000020027	2	Socs2
ENSMUSG00000020176	2	Grb10
ENSMUSG00000020189	2	Osbpl8
ENSMUSG00000020330	2	Hmmr
ENSMUSG00000020340	2	Cyfip2
ENSMUSG00000020532	2	Acaca
ENSMUSG00000020604	2	Arsg
ENSMUSG00000020644	2	Id2
ENSMUSG00000020658	2	Efr3b
ENSMUSG00000020841	2	Cpd
ENSMUSG00000020914	2	Top2a
ENSMUSG00000021109	2	Hif1a
ENSMUSG00000021196	2	Pfkp
ENSMUSG00000021242	2	Npc2
ENSMUSG00000021273	2	Fdft1
ENSMUSG00000021360	2	Gcnt2
ENSMUSG00000021477	2	Ctsl
ENSMUSG00000021701	2	Plk2
ENSMUSG00000021708	2	Rasgrf2
ENSMUSG00000021782	2	Dlg5
ENSMUSG00000021830	2	Txndc16
ENSMUSG00000021866	2	Anxa11
ENSMUSG00000021930	2	Spryd7
ENSMUSG00000021939	2	Ctsb
ENSMUSG00000021996	2	Esd
ENSMUSG00000022014	2	Epsti1
ENSMUSG00000022021	2	Diaph3
ENSMUSG00000022186	2	Oxct1
ENSMUSG00000022246	2	Rai14
ENSMUSG00000022272	2	Myo10
ENSMUSG00000022295	2	Atp6v1c1
ENSMUSG00000022453	2	Naga
ENSMUSG00000022463	2	Srebf2
ENSMUSG00000022564	2	Grina
ENSMUSG00000022636	2	Alcam
ENSMUSG00000022803	2	Popdc2
ENSMUSG00000022887	2	Masp1
ENSMUSG00000022945	2	Chaf1b
ENSMUSG00000022987	2	Zfp641
ENSMUSG00000023078	2	Cxcl13
ENSMUSG00000023505	2	Cdca3
ENSMUSG00000023707	2	Ogfod2
ENSMUSG00000024014	2	Pim1
ENSMUSG00000024044	2	Epb41l3
ENSMUSG00000024049	2	Myom1
ENSMUSG00000024056	2	Ndc80
ENSMUSG00000024121	2	Atp6v0c
ENSMUSG00000024164	2	C3
ENSMUSG00000024232	2	Bambi
ENSMUSG00000024300	2	Myo1f
ENSMUSG00000024513	2	Mbd2
ENSMUSG00000024529	2	Lox
ENSMUSG00000024661	2	Fth1
ENSMUSG00000024695	2	Zfp91
ENSMUSG00000024781	2	Lipa
ENSMUSG00000024833	2	Pola2
ENSMUSG00000024887	2	Asah2
ENSMUSG00000025190	2	Got1
ENSMUSG00000025227	2	Mfsd13a
ENSMUSG00000025369	2	Smarcc2
ENSMUSG00000025372	2	Baiap2
ENSMUSG00000025545	2	Clybl
ENSMUSG00000025574	2	Tk1
ENSMUSG00000025579	2	Gaa
ENSMUSG00000025586	2	Cpeb1
ENSMUSG00000025795	2	Rassf3
ENSMUSG00000025810	2	Nrp1
ENSMUSG00000025854	2	Fam20c
ENSMUSG00000026177	2	Slc11a1
ENSMUSG00000026198	2	Abcb6
ENSMUSG00000026234	2	Ncl
ENSMUSG00000026285	2	Pdcd1
ENSMUSG00000026399	2	Cd55
ENSMUSG00000026437	2	Cdk18
ENSMUSG00000026600	2	Soat1
ENSMUSG00000026605	2	Cenpf
ENSMUSG00000026610	2	Esrrg
ENSMUSG00000026622	2	Nek2
ENSMUSG00000026656	2	Fcgr2b
ENSMUSG00000026672	2	Optn
ENSMUSG00000026683	2	Nuf2
ENSMUSG00000026728	2	Vim
ENSMUSG00000026773	2	Pfkfb3
ENSMUSG00000026970	2	Rbms1
ENSMUSG00000027376	2	Prom2
ENSMUSG00000027469	2	Tpx2
ENSMUSG00000027506	2	Tpd52
ENSMUSG00000027514	2	Zbp1
ENSMUSG00000027533	2	Fabp5
ENSMUSG00000027555	2	Car13
ENSMUSG00000027639	2	Samhd1
ENSMUSG00000027698	2	Nceh1
ENSMUSG00000027712	2	Anxa5
ENSMUSG00000027864	2	Ptgfrn
ENSMUSG00000027901	2	Dennd2d
ENSMUSG00000028063	2	Lmna
ENSMUSG00000028068	2	Iqgap3
ENSMUSG00000028121	2	Bcar3
ENSMUSG00000028238	2	Atp6v0d2
ENSMUSG00000028268	2	Gbp3
ENSMUSG00000028270	2	Gbp2
ENSMUSG00000028274	2	Rngtt
ENSMUSG00000028327	2	Stra6l
ENSMUSG00000028362	2	Tnfsf8
ENSMUSG00000028433	2	Ubap2
ENSMUSG00000028444	2	Cntfr
ENSMUSG00000028459	2	Cd72
ENSMUSG00000028518	2	Prkaa2
ENSMUSG00000028691	2	Prdx1
ENSMUSG00000028692	2	Akr1a1
ENSMUSG00000028864	2	Hgf
ENSMUSG00000028873	2	Cdca8
ENSMUSG00000028874	2	Fgr
ENSMUSG00000029090	2	Adgra3
ENSMUSG00000029156	2	Sgcb
ENSMUSG00000029165	2	Agbl5
ENSMUSG00000029304	2	Spp1
ENSMUSG00000029309	2	Sparcl1
ENSMUSG00000029333	2
ENSMUSG00000029413	2	Naaa
ENSMUSG00000029415	2	Sdad1
ENSMUSG00000029470	2	P2rx4
ENSMUSG00000029561	2	Oasl2
ENSMUSG00000029598	2	Plbd2
ENSMUSG00000029705	2	Cux1
ENSMUSG00000029816	2	Gpnmb
ENSMUSG00000029819	2	Npy
ENSMUSG00000029822	2	Osbpl3
ENSMUSG00000029823	2	Luc7l2
ENSMUSG00000029838	2	Ptn
ENSMUSG00000029994	2	Anxa4
ENSMUSG00000030096	2	Slc6a6
ENSMUSG00000030103	2	Bhlhe40
ENSMUSG00000030156	2	Cd69
ENSMUSG00000030157	2	Clec2d
ENSMUSG00000030342	2	Cd9
ENSMUSG00000030536	2	Iqgap1
ENSMUSG00000030551	2	Nr2f2
ENSMUSG00000030657	2	Xylt1
ENSMUSG00000030659	2	Nucb2
ENSMUSG00000030677	2	Kif22
ENSMUSG00000030757	2	Zkscan2
ENSMUSG00000030785	2	Cox6a2
ENSMUSG00000030789	2	Itgax
ENSMUSG00000030867	2	Plk1
ENSMUSG00000031004	2	Mki67
ENSMUSG00000031207	2	Msn
ENSMUSG00000031266	2	Gla
ENSMUSG00000031304	2	Il2rg
ENSMUSG00000031327	2	Chic1
ENSMUSG00000031375	2	Bgn
ENSMUSG00000031447	2	Lamp1
ENSMUSG00000031497	2	Tnfsf13b
ENSMUSG00000031608	2	Galnt7
ENSMUSG00000031659	2	Adcy7
ENSMUSG00000031765	2	Mt1
ENSMUSG00000031802	2	Phxr4
ENSMUSG00000031838	2	Ifi30
ENSMUSG00000031995	2	St14
ENSMUSG00000031996	2	Aplp2
ENSMUSG00000032024	2	Clmp
ENSMUSG00000032193	2	Ldlr
ENSMUSG00000032218	2	Ccnb2
ENSMUSG00000032220	2	Myo1e
ENSMUSG00000032231	2	Anxa2
ENSMUSG00000032254	2	Kif23
ENSMUSG00000032400	2	Zwilch
ENSMUSG00000032489	2	Kif9
ENSMUSG00000032536	2	Trak1
ENSMUSG00000032548	2	Slco2a1
ENSMUSG00000032555	2	Topbp1
ENSMUSG00000032602	2	Slc25a20
ENSMUSG00000032718	2	Mansc1
ENSMUSG00000032786	2	Alas1
ENSMUSG00000032841	2	Prr5l
ENSMUSG00000032911	2	Cspg4
ENSMUSG00000033082	2	Clec1a
ENSMUSG00000033207	2	Mamdc2
ENSMUSG00000033350	2	Chst2
ENSMUSG00000033467	2	Crlf2
ENSMUSG00000033538	2	Casp4
ENSMUSG00000034009	2	Rxfp1
ENSMUSG00000034118	2	Tpst1
ENSMUSG00000034156	2	Tspoap1
ENSMUSG00000034243	2	Golgb1
ENSMUSG00000034311	2	Kif4
ENSMUSG00000034317	2	Trim59
ENSMUSG00000034413	2	Neurl1b
ENSMUSG00000034574	2	Daam1
ENSMUSG00000034854	2	Mfsd12
ENSMUSG00000034902	2	Pip5k1c
ENSMUSG00000034947	2	Tmem106a
ENSMUSG00000034993	2	Vat1
ENSMUSG00000035004	2	Igsf6
ENSMUSG00000035284	2	Vps13c
ENSMUSG00000035352	2	Ccl12
ENSMUSG00000035385	2	Ccl2
ENSMUSG00000035513	2	Ntng2
ENSMUSG00000035929	2	H2-Q4
ENSMUSG00000036053	2	Fmnl2
ENSMUSG00000036067	2	Slc2a6
ENSMUSG00000036499	2	Eea1
ENSMUSG00000036617	2	Etl4
ENSMUSG00000036693	2	Nop14
ENSMUSG00000036768	2	Kif15
ENSMUSG00000036777	2	Anln
ENSMUSG00000036875	2	Dna2
ENSMUSG00000036894	2	Rap2b
ENSMUSG00000037016	2	Frem2
ENSMUSG00000037280	2	Galnt6
ENSMUSG00000037313	2	Tacc3
ENSMUSG00000037376	2	Trmt6
ENSMUSG00000037466	2	Tedc1
ENSMUSG00000037474	2	Dtl
ENSMUSG00000037572	2	Wdhd1
ENSMUSG00000037679	2	Inf2
ENSMUSG00000037697	2	Ddhd1
ENSMUSG00000037788	2	Vopp1
ENSMUSG00000038034	2	Igsf8
ENSMUSG00000038147	2	Cd84
ENSMUSG00000038156	2	Spon1
ENSMUSG00000038354	2	Ankrd35
ENSMUSG00000038379	2	Ttk
ENSMUSG00000038390	2	Gpr162
ENSMUSG00000038467	2	Chmp4b
ENSMUSG00000038619	2	Ensa
ENSMUSG00000038642	2	Ctss
ENSMUSG00000038776	2	Ephx1
ENSMUSG00000038943	2	Prc1
ENSMUSG00000039126	2	Prune2
ENSMUSG00000039153	2	Runx2
ENSMUSG00000039191	2	Rbpj
ENSMUSG00000039313	2	Minar1
ENSMUSG00000039713	2	Plekhg5
ENSMUSG00000039783	2	Kmo
ENSMUSG00000039891	2	Txlnb
ENSMUSG00000039899	2	Fgl2
ENSMUSG00000039934	2	Gsap
ENSMUSG00000039942	2	Ptger4
ENSMUSG00000040152	2	Thbs1
ENSMUSG00000040209	2	Zfp704
ENSMUSG00000040479	2	Dgkz
ENSMUSG00000040483	2	Xaf1
ENSMUSG00000040528	2	Milr1
ENSMUSG00000040537	2	Adam22
ENSMUSG00000040612	2	Ildr2
ENSMUSG00000040852	2	Plekhh2
ENSMUSG00000040907	2	Atp1a3
ENSMUSG00000041064	2	Pif1
ENSMUSG00000041390	2	Mdfic
ENSMUSG00000041552	2	Ptchd1
ENSMUSG00000041695	2	Kcnj2
ENSMUSG00000042029	2	Ncapg2
ENSMUSG00000042129	2	Rassf4
ENSMUSG00000042349	2	Ikbke
ENSMUSG00000042529	2	Kcnj12
ENSMUSG00000042622	2	Maff
ENSMUSG00000042770	2	Hebp1
ENSMUSG00000042997	2	Nhlrc3
ENSMUSG00000043943	2	Naalad2
ENSMUSG00000043953	2	Ccrl2
ENSMUSG00000044338	2	Aplnr
ENSMUSG00000044350	2	Lacc1
ENSMUSG00000044453	2	Ffar1
ENSMUSG00000044626	2	Liph
ENSMUSG00000044703	2	Phf11a
ENSMUSG00000044708	2	Kcnj10
ENSMUSG00000045328	2	Cenpe
ENSMUSG00000045382	2	Cxcr4
ENSMUSG00000045594	2	Glb1
ENSMUSG00000045932	2	Ifit2
ENSMUSG00000046223	2	Plaur
ENSMUSG00000046805	2	Mpeg1
ENSMUSG00000046879	2	Irgm1
ENSMUSG00000047180	2	Neurl3
ENSMUSG00000047534	2	Mis18bp1
ENSMUSG00000047798	2	Cd300lf
ENSMUSG00000048126	2	Col6a3
ENSMUSG00000048327	2	Ckap2l
ENSMUSG00000048458	2	Inka2
ENSMUSG00000049100	2	Pcdh10
ENSMUSG00000049744	2	Arhgap15
ENSMUSG00000049988	2	Lrrc25
ENSMUSG00000050335	2	Lgals3
ENSMUSG00000050640	2	Tmem150c
ENSMUSG00000050708	2	Ftl1
ENSMUSG00000051378	2	Kif18b
ENSMUSG00000051457	2	Spn
ENSMUSG00000052125	2	F730043M19Rik
ENSMUSG00000052688	2	Rab7b
ENSMUSG00000052920	2	Prkg1
ENSMUSG00000053004	2	Hrh1
ENSMUSG00000053007	2	Creb5
ENSMUSG00000053173	2	Rpl18-ps2
ENSMUSG00000053318	2	Slamf8
ENSMUSG00000053799	2	Exoc6
ENSMUSG00000054072	2	Iigp1
ENSMUSG00000054836	2	Elp6
ENSMUSG00000054843	2	Atrnl1
ENSMUSG00000055737	2	Ghr
ENSMUSG00000056116	2	H2-T22
ENSMUSG00000056145	2	AI504432
ENSMUSG00000056215	2	Lrguk
ENSMUSG00000056258	2	Kcnq3
ENSMUSG00000056367	2	Actr3b
ENSMUSG00000056498	2	Tmem154
ENSMUSG00000057135	2	Scimp
ENSMUSG00000057315	2	Arhgap24
ENSMUSG00000058818	2	Pirb
ENSMUSG00000059142	2	Zfp945
ENSMUSG00000059326	2	Csf2ra
ENSMUSG00000060771	2	Tsga10
ENSMUSG00000061232	2	H2-K1
ENSMUSG00000061991	2	H2ac10
ENSMUSG00000062082	2	Cd200r4
ENSMUSG00000062310	2	Glrp1
ENSMUSG00000062585	2	Cnr2
ENSMUSG00000062593	2	Gm49339
ENSMUSG00000063286	2	Gvin-ps7
ENSMUSG00000063428	2	Ddo
ENSMUSG00000063458	2	Lrmda
ENSMUSG00000064341	2	mt-Nd1
ENSMUSG00000064363	2	mt-Nd4
ENSMUSG00000064367	2	mt-Nd5
ENSMUSG00000064368	2	mt-Nd6
ENSMUSG00000065701	2	Rny1
ENSMUSG00000067212	2	H2-T23
ENSMUSG00000067235	2	H2-Q10
ENSMUSG00000068129	2	Cst7
ENSMUSG00000068245	2	Phf11d
ENSMUSG00000068267	2	Cenpb
ENSMUSG00000068748	2	Ptprz1
ENSMUSG00000068823	2	Csde1
ENSMUSG00000069267	2	H3c2
ENSMUSG00000069893	2	9930111J21Rik1
ENSMUSG00000070034	2	Sp110
ENSMUSG00000070047	2	Fat1
ENSMUSG00000070390	2	Nlrp1b
ENSMUSG00000070605	2	Zfp992
ENSMUSG00000071451	2	Psmg4
ENSMUSG00000071713	2	Csf2rb
ENSMUSG00000071714	2	Csf2rb2
ENSMUSG00000072082	2	Ccnf
ENSMUSG00000072621	2	Slfn10-ps
ENSMUSG00000072812	2
ENSMUSG00000073489	2	Ifi204
ENSMUSG00000073490	2	Ifi207
ENSMUSG00000073491	2	Ifi213
ENSMUSG00000073555	2	Gm4951
ENSMUSG00000073902	2	Gvin3
ENSMUSG00000074093	2	Svip
ENSMUSG00000074146	2	4930579C12Rik
ENSMUSG00000074151	2	Nlrc5
ENSMUSG00000074785	2	Plxnc1
ENSMUSG00000074802	2	Gas2l3
ENSMUSG00000075010	2	AW112010
ENSMUSG00000075415	2	Fnbp1
ENSMUSG00000076433	2	Cep295nl
ENSMUSG00000076441	2	Ass1
ENSMUSG00000078502	2	Zfp268
ENSMUSG00000078773	2	Rad54b
ENSMUSG00000078945	2	Naip2
ENSMUSG00000079057	2	Cyp4v3
ENSMUSG00000079084	2	Ccdc82
ENSMUSG00000079293	2	Clec7a
ENSMUSG00000079363	2	Gbp4
ENSMUSG00000079491	2	H2-T10
ENSMUSG00000081208	2	Gm11400
ENSMUSG00000082292	2	Gm12250
ENSMUSG00000084821	2	Gm15880
ENSMUSG00000085037	2	4933421O10Rik
ENSMUSG00000085977	2	Gm5970
ENSMUSG00000089929	2	Bcl2a1b
ENSMUSG00000090841	2	Myl6
ENSMUSG00000090942	2	F830016B08Rik
ENSMUSG00000092274	2	Neat1
ENSMUSG00000096954	2
ENSMUSG00000096971	2	4930556M19Rik
ENSMUSG00000097122	2
ENSMUSG00000097194	2	9330175E14Rik
ENSMUSG00000097295	2	Hmgb1-ps8
ENSMUSG00000097321	2	1700028E10Rik
ENSMUSG00000097415	2	AU020206
ENSMUSG00000097572	2	Gm26797
ENSMUSG00000097705	2	Gm26740
ENSMUSG00000097855	2	A930007I19Rik
ENSMUSG00000098055	2	Gm26947
ENSMUSG00000099930	2	Gm2396
ENSMUSG00000102748	2	Pcdhgb2
ENSMUSG00000102813	2	Gm37795
ENSMUSG00000102856	2	Gm37084
ENSMUSG00000103174	2	Gm37168
ENSMUSG00000103520	2	1110025M09Rik
ENSMUSG00000103567	2	Pcdhga5
ENSMUSG00000103677	2	Pcdhga4
ENSMUSG00000103793	2	Pcdhga6
ENSMUSG00000104291	2	A130071D04Rik
ENSMUSG00000104346	2	Pcdhga3
ENSMUSG00000104713	2	Gbp6
ENSMUSG00000105107	2	Gm43412
ENSMUSG00000105504	2	Gbp5
ENSMUSG00000105703	2	Gm43305
ENSMUSG00000105753	2	Gm43847
ENSMUSG00000106734	2	Gm20559
ENSMUSG00000000078	3	Klf6
ENSMUSG00000000881	3	Dlg3
ENSMUSG00000001034	3	Mapk7
ENSMUSG00000001082	3	Mfsd10
ENSMUSG00000001930	3	Vwf
ENSMUSG00000001998	3	Ap4e1
ENSMUSG00000003032	3	Klf4
ENSMUSG00000003545	3	Fosb
ENSMUSG00000004071	3	Cdip1
ENSMUSG00000004789	3	Dlst
ENSMUSG00000004814	3	Ccl24
ENSMUSG00000004952	3	Rasa4
ENSMUSG00000006205	3	Htra1
ENSMUSG00000006445	3	Epha2
ENSMUSG00000006586	3	Runx1t1
ENSMUSG00000007038	3	Neu1
ENSMUSG00000007656	3	Arpp19
ENSMUSG00000009741	3	Ubp1
ENSMUSG00000011179	3	Odc1
ENSMUSG00000012350	3	Ehf
ENSMUSG00000013089	3	Etv5
ENSMUSG00000014198	3	Zfp385c
ENSMUSG00000014602	3	Kif1a
ENSMUSG00000015806	3	Qdpr
ENSMUSG00000015829	3	Tnr
ENSMUSG00000015944	3	Castor2
ENSMUSG00000016494	3	Cd34
ENSMUSG00000016559	3	H3f3b
ENSMUSG00000017718	3	Afmid
ENSMUSG00000017999	3	Ddx27
ENSMUSG00000018126	3	Baiap2l2
ENSMUSG00000018143	3	Mafk
ENSMUSG00000018927	3	Ccl6
ENSMUSG00000019124	3	Scrn1
ENSMUSG00000019320	3	Noxo1
ENSMUSG00000019810	3	Fuca2
ENSMUSG00000019828	3	Grm1
ENSMUSG00000019850	3	Tnfaip3
ENSMUSG00000019960	3	Dusp6
ENSMUSG00000020077	3	Srgn
ENSMUSG00000020120	3	Plek
ENSMUSG00000020175	3	Rab36
ENSMUSG00000020241	3	Col6a2
ENSMUSG00000020333	3	Acsl6
ENSMUSG00000020423	3	Btg2
ENSMUSG00000020538	3	Srebf1
ENSMUSG00000020902	3	Ntn1
ENSMUSG00000021025	3	Nfkbia
ENSMUSG00000021036	3	Sptlc2
ENSMUSG00000021134	3	Srsf5
ENSMUSG00000021250	3	Fos
ENSMUSG00000021638	3	Ocln
ENSMUSG00000021824	3	Ap3m1
ENSMUSG00000021880	3	Rnase6
ENSMUSG00000021987	3	Mtmr6
ENSMUSG00000022199	3	Slc22a17
ENSMUSG00000022425	3	Enpp2
ENSMUSG00000022462	3	Slc38a2
ENSMUSG00000022489	3	Pde1b
ENSMUSG00000022544	3	Eef2kmt
ENSMUSG00000022749	3	Tbc1d23
ENSMUSG00000022858	3	Tra2b
ENSMUSG00000022893	3	Adamts1
ENSMUSG00000022895	3	Ets2
ENSMUSG00000022912	3	Pros1
ENSMUSG00000023009	3	Nckap5l
ENSMUSG00000023050	3	Map3k12
ENSMUSG00000023348	3	Trip6
ENSMUSG00000023800	3	Tiam2
ENSMUSG00000024325	3	Ring1
ENSMUSG00000024436	3	Mrps18b
ENSMUSG00000024524	3	Gnal
ENSMUSG00000024691	3	Fam111a
ENSMUSG00000024750	3	Zfand5
ENSMUSG00000024772	3	Ehd1
ENSMUSG00000024829	3	Mrpl21
ENSMUSG00000025083	3	Afap1l2
ENSMUSG00000025558	3	Dock9
ENSMUSG00000025701	3	Alox5
ENSMUSG00000025804	3	Ccr1
ENSMUSG00000025956	3	Mettl21a
ENSMUSG00000026321	3	Tnfrsf11a
ENSMUSG00000026407	3	Cacna1s
ENSMUSG00000027221	3	Chst1
ENSMUSG00000027254	3	Map1a
ENSMUSG00000027305	3	Ndufaf1
ENSMUSG00000027351	3	Spred1
ENSMUSG00000027358	3	Bmp2
ENSMUSG00000027399	3	Il1a
ENSMUSG00000027615	3	Hps3
ENSMUSG00000027660	3	Skil
ENSMUSG00000028214	3	Gem
ENSMUSG00000028339	3	Col15a1
ENSMUSG00000028394	3	Pole3
ENSMUSG00000028456	3	Unc13b
ENSMUSG00000028487	3	Bnc2
ENSMUSG00000028546	3	Elavl4
ENSMUSG00000028637	3	Ccdc30
ENSMUSG00000028641	3	P3h1
ENSMUSG00000028680	3	Plk3
ENSMUSG00000028684	3	Urod
ENSMUSG00000028868	3	Wasf2
ENSMUSG00000028886	3	Eya3
ENSMUSG00000028914	3	Casp9
ENSMUSG00000028945	3	Rheb
ENSMUSG00000029036	3	Atad3a
ENSMUSG00000029213	3	Commd8
ENSMUSG00000029310	3	Nudt9
ENSMUSG00000029442	3	Wdr66
ENSMUSG00000029570	3	Lfng
ENSMUSG00000029648	3	Flt1
ENSMUSG00000029752	3	Asns
ENSMUSG00000029771	3	Irf5
ENSMUSG00000029810	3	Tmem176b
ENSMUSG00000029925	3	Tbxas1
ENSMUSG00000030031	3	Kbtbd8
ENSMUSG00000030057	3	Cnbp
ENSMUSG00000030302	3	Atp2b2
ENSMUSG00000030365	3	Clec2i
ENSMUSG00000030428	3	Ttyh1
ENSMUSG00000030589	3	Rasgrp4
ENSMUSG00000030689	3	Ino80e
ENSMUSG00000030787	3	Lyve1
ENSMUSG00000030830	3	Itgal
ENSMUSG00000030869	3	Ndufab1
ENSMUSG00000030942	3	Thumpd1
ENSMUSG00000031078	3	Cttn
ENSMUSG00000031557	3	Plekha2
ENSMUSG00000031791	3	Tmem38a
ENSMUSG00000031982	3	Arv1
ENSMUSG00000032014	3	Oaf
ENSMUSG00000032020	3	Ubash3b
ENSMUSG00000032258	3	Lca5
ENSMUSG00000032322	3	Pstpip1
ENSMUSG00000032440	3	Tgfbr2
ENSMUSG00000032501	3	Trib1
ENSMUSG00000032519	3	Slc25a38
ENSMUSG00000033032	3	Afap1l1
ENSMUSG00000033149	3	Phldb2
ENSMUSG00000033352	3	Map2k4
ENSMUSG00000033450	3	Tagap
ENSMUSG00000033809	3	Alg3
ENSMUSG00000034041	3	Lyl1
ENSMUSG00000034109	3	Golim4
ENSMUSG00000034168	3	Irf2bpl
ENSMUSG00000034484	3	Snx2
ENSMUSG00000034488	3	Edil3
ENSMUSG00000035295	3	Wdr38
ENSMUSG00000035356	3	Nfkbiz
ENSMUSG00000035509	3	Fbxl21
ENSMUSG00000035914	3	Cd276
ENSMUSG00000035967	3	Ints6l
ENSMUSG00000036181	3	H1f2
ENSMUSG00000036461	3	Elf1
ENSMUSG00000036478	3	Btg1
ENSMUSG00000037251	3	Pomk
ENSMUSG00000037455	3	Slc18b1
ENSMUSG00000037548	3	H2-DMb2
ENSMUSG00000037553	3	Zdhhc18
ENSMUSG00000037649	3	H2-DMa
ENSMUSG00000037820	3	Tgm2
ENSMUSG00000037904	3	Ankrd9
ENSMUSG00000037905	3	Bri3bp
ENSMUSG00000038388	3	Pals2
ENSMUSG00000038418	3	Egr1
ENSMUSG00000038816	3	Ctnnal1
ENSMUSG00000038975	3	Rabggtb
ENSMUSG00000039004	3	Bmp6
ENSMUSG00000039018	3	Mtg1
ENSMUSG00000039239	3	Tgfb2
ENSMUSG00000039270	3	Megf9
ENSMUSG00000039630	3	Hnrnpu
ENSMUSG00000039831	3	Arhgap29
ENSMUSG00000039910	3	Cited2
ENSMUSG00000040195	3	Nemp1
ENSMUSG00000040435	3	Ppp1r15a
ENSMUSG00000040466	3	Blvrb
ENSMUSG00000040473	3	Cfap69
ENSMUSG00000040751	3	Lat2
ENSMUSG00000041559	3	Fmod
ENSMUSG00000042178	3	Armc5
ENSMUSG00000042510	3	AA986860
ENSMUSG00000042644	3	Itpr3
ENSMUSG00000042851	3	Zc3h6
ENSMUSG00000043008	3	Klhl6
ENSMUSG00000043061	3	Tmem18
ENSMUSG00000043279	3	Trim56
ENSMUSG00000043415	3	Otud1
ENSMUSG00000043822	3	Adamtsl5
ENSMUSG00000044092	3	C130050O18Rik
ENSMUSG00000044147	3	Arf6
ENSMUSG00000044197	3	Gpr146
ENSMUSG00000044786	3	Zfp36
ENSMUSG00000044827	3	Tlr1
ENSMUSG00000045349	3	Sh2d5
ENSMUSG00000047246	3	H2bc6
ENSMUSG00000047419	3	Cmya5
ENSMUSG00000047434	3	Xxylt1
ENSMUSG00000047959	3	Kcna3
ENSMUSG00000048440	3	Cyp4f16
ENSMUSG00000048621	3	Gm6377
ENSMUSG00000048874	3	Phf3
ENSMUSG00000049044	3	Rapgef4
ENSMUSG00000049103	3	Ccr2
ENSMUSG00000049336	3	Tenm2
ENSMUSG00000050677	3	Ccdc96
ENSMUSG00000050944	3	Efcab5
ENSMUSG00000051212	3	Gpr183
ENSMUSG00000051391	3	Ywhag
ENSMUSG00000051456	3	Hspb3
ENSMUSG00000052387	3	Trpm3
ENSMUSG00000052605	3	Isoc2b
ENSMUSG00000052684	3	Jun
ENSMUSG00000052698	3	Tln2
ENSMUSG00000052837	3	Junb
ENSMUSG00000053560	3	Ier2
ENSMUSG00000054342	3	Kcnn4
ENSMUSG00000054364	3	Rhob
ENSMUSG00000055065	3	Ddx17
ENSMUSG00000055148	3	Klf2
ENSMUSG00000055320	3	Tead1
ENSMUSG00000055541	3	Lair1
ENSMUSG00000056313	3	Tcim
ENSMUSG00000056708	3	Ier5
ENSMUSG00000056771	3	Gm10010
ENSMUSG00000057103	3	Nat8f1
ENSMUSG00000057265	3	Bbof1
ENSMUSG00000057375	3	Yipf1
ENSMUSG00000057722	3	Lepr
ENSMUSG00000057835	3	Zfp119a
ENSMUSG00000058427	3	Cxcl2
ENSMUSG00000060176	3	Kif27
ENSMUSG00000061808	3	Ttr
ENSMUSG00000062031	3	Pgghg
ENSMUSG00000062157	3	Ifnlr1
ENSMUSG00000062825	3	Actg1
ENSMUSG00000063234	3	Gpr84
ENSMUSG00000063856	3	Gpx1
ENSMUSG00000069135	3	Cep43
ENSMUSG00000069170	3	Adgrv1
ENSMUSG00000069171	3	Nr2f1
ENSMUSG00000069273	3	H3c6
ENSMUSG00000069515	3	Lyz1
ENSMUSG00000069763	3	Tmem100
ENSMUSG00000069833	3	Ahnak
ENSMUSG00000070348	3	Ccnd1
ENSMUSG00000070371	3	Prss36
ENSMUSG00000070524	3	Fcrlb
ENSMUSG00000070814	3	Zswim9
ENSMUSG00000071076	3	Jund
ENSMUSG00000071637	3	Cebpd
ENSMUSG00000071984	3	Fndc1
ENSMUSG00000072825	3	Cep170b
ENSMUSG00000072844	3	G530011O06Rik
ENSMUSG00000072889	3	Nfxl1
ENSMUSG00000073485	3	H3f3aos
ENSMUSG00000074529	3	Zfp972
ENSMUSG00000074570	3	Cass4
ENSMUSG00000075014	3	Gm10800
ENSMUSG00000075015	3	Gm10801
ENSMUSG00000078202	3	Nrarp
ENSMUSG00000078768	3	Zfp566
ENSMUSG00000079056	3	Kcnip3
ENSMUSG00000079164	3	Tlr5
ENSMUSG00000079407	3	1700110I01Rik
ENSMUSG00000079419	3	Ms4a6c
ENSMUSG00000079511	3	Gm42688
ENSMUSG00000079547	3	H2-DMb1
ENSMUSG00000084628	3
ENSMUSG00000087231	3	E230016M11Rik
ENSMUSG00000087366	3	Junos
ENSMUSG00000089669	3	Tnfsf13
ENSMUSG00000089797	3	Gm16118
ENSMUSG00000089865	3	Gm44503
ENSMUSG00000089999	3	Gm6485
ENSMUSG00000090952	3	Gm17251
ENSMUSG00000091050	3	9330020H09Rik
ENSMUSG00000091071	3	1700030C10Rik
ENSMUSG00000091405	3	H4c14
ENSMUSG00000091462	3	Gm17084
ENSMUSG00000092528	3	Nlrp1c-ps
ENSMUSG00000093465	3	Gm20682
ENSMUSG00000095186	3	Gm10718
ENSMUSG00000095280	3
ENSMUSG00000095547	3	Gm10719
ENSMUSG00000096010	3	H4f16
ENSMUSG00000096210	3	H1f0
ENSMUSG00000096957	3	E230013L22Rik
ENSMUSG00000097284	3
ENSMUSG00000097296	3	Gm26532
ENSMUSG00000097558	3	Gm26902
ENSMUSG00000097654	3	Gm26714
ENSMUSG00000097729	3	2310015A10Rik
ENSMUSG00000098557	3	Kctd12
ENSMUSG00000100502	3	Gm28286
ENSMUSG00000101268	3	2010310C07Rik
ENSMUSG00000101856	3	1700096K18Rik
ENSMUSG00000102380	3	Gm38140
ENSMUSG00000102543	3	Pcdhgc5
ENSMUSG00000103593	3	Gm37352
ENSMUSG00000104877	3	Gm42651
ENSMUSG00000105359	3	Rpl21-ps10
ENSMUSG00000105378	3	Gm42515
ENSMUSG00000106978	3	N4bp2os
ENSMUSG00000000149	4	Gna12
ENSMUSG00000000562	4	Adora3
ENSMUSG00000001416	4	Cct3
ENSMUSG00000001741	4	Il16
ENSMUSG00000001761	4	Smo
ENSMUSG00000001774	4	Chordc1
ENSMUSG00000001995	4	Sipa1l2
ENSMUSG00000002028	4	Kmt2a
ENSMUSG00000002897	4	Il17ra
ENSMUSG00000003178	4
ENSMUSG00000003316	4	Glg1
ENSMUSG00000003814	4	Calr
ENSMUSG00000003847	4	Nfat5
ENSMUSG00000004460	4	Dnajb11
ENSMUSG00000004500	4	Zfp324
ENSMUSG00000004665	4	Cnn2
ENSMUSG00000004846	4	Plod3
ENSMUSG00000004933	4	Matk
ENSMUSG00000004951	4	Hspb1
ENSMUSG00000004980	4	Hnrnpa2b1
ENSMUSG00000005312	4	Ubqln1
ENSMUSG00000005469	4	Prkaca
ENSMUSG00000005483	4	Dnajb1
ENSMUSG00000006010	4	Odr4
ENSMUSG00000007880	4	Arid1a
ENSMUSG00000008333	4	Snrpb2
ENSMUSG00000009013	4	Dynll1
ENSMUSG00000009073	4	Nf2
ENSMUSG00000010175	4	Prox1
ENSMUSG00000010663	4	Fads1
ENSMUSG00000011831	4	Evi5
ENSMUSG00000013419	4	Zfp651
ENSMUSG00000014226	4	Cacybp
ENSMUSG00000014353	4	Tmem87b
ENSMUSG00000014867	4	Surf4
ENSMUSG00000015656	4	Hspa8
ENSMUSG00000015755	4	Tab2
ENSMUSG00000015869	4	Prpsap1
ENSMUSG00000016619	4	Nup50
ENSMUSG00000018076	4	Med13l
ENSMUSG00000018965	4	Ywhah
ENSMUSG00000019437	4	Tlcd1
ENSMUSG00000019820	4	Utrn
ENSMUSG00000019907	4	Ppp1r12a
ENSMUSG00000019916	4	P4ha1
ENSMUSG00000020048	4	Hsp90b1
ENSMUSG00000020173	4	Cobl
ENSMUSG00000020198	4	Ap3d1
ENSMUSG00000020220	4	Vps13d
ENSMUSG00000020288	4	Ahsa2
ENSMUSG00000020387	4	Jade2
ENSMUSG00000020432	4	Tcn2
ENSMUSG00000020482	4	Ccdc117
ENSMUSG00000020520	4	Galnt10
ENSMUSG00000020571	4	Pdia6
ENSMUSG00000020640	4	Itsn2
ENSMUSG00000020709	4	Adap2
ENSMUSG00000020719	4	Ddx5
ENSMUSG00000020781	4	Tsen54
ENSMUSG00000020783	4	Ncbp3
ENSMUSG00000020849	4	Ywhae
ENSMUSG00000020898	4	Ctc1
ENSMUSG00000020932	4	Gfap
ENSMUSG00000021037	4	Ahsa1
ENSMUSG00000021061	4	Sptb
ENSMUSG00000021069	4	Pygl
ENSMUSG00000021270	4	Hsp90aa1
ENSMUSG00000021314	4	Amph
ENSMUSG00000021327	4	Zkscan3
ENSMUSG00000021366	4	Hivep1
ENSMUSG00000021457	4	Syk
ENSMUSG00000021559	4	Dapk1
ENSMUSG00000021686	4	Ap3b1
ENSMUSG00000021687	4	Scamp1
ENSMUSG00000021945	4	Zmym2
ENSMUSG00000022048	4	Dpysl2
ENSMUSG00000022100	4	Xpo7
ENSMUSG00000022136	4	Dnajc3
ENSMUSG00000022139	4	Mbnl2
ENSMUSG00000022141	4	Nipbl
ENSMUSG00000022228	4	Zscan26
ENSMUSG00000022263	4	Trio
ENSMUSG00000022360	4	Atad2
ENSMUSG00000022378	4	Cyrib
ENSMUSG00000022403	4	St13
ENSMUSG00000022521	4	Crebbp
ENSMUSG00000022641	4	Bbx
ENSMUSG00000022701	4	Ccdc191
ENSMUSG00000022742	4	Cpox
ENSMUSG00000022799	4	Arhgap31
ENSMUSG00000022905	4	Kpna1
ENSMUSG00000023026	4	Dip2b
ENSMUSG00000023048	4	Prr13
ENSMUSG00000023150	4	Ivns1abp
ENSMUSG00000023272	4	Creld2
ENSMUSG00000023495	4	Pcbp4
ENSMUSG00000023932	4	Cdc5l
ENSMUSG00000023944	4	Hsp90ab1
ENSMUSG00000023952	4	Gtpbp2
ENSMUSG00000023973	4	Cnpy3
ENSMUSG00000023979	4	Guca1b
ENSMUSG00000024052	4	Lpin2
ENSMUSG00000024070	4	Prkd3
ENSMUSG00000024097	4	Srsf7
ENSMUSG00000024219	4	Anks1
ENSMUSG00000024290	4	Rock1
ENSMUSG00000024381	4	Bin1
ENSMUSG00000024451	4	Arap3
ENSMUSG00000024515	4	Smad4
ENSMUSG00000024533	4	Spire1
ENSMUSG00000024544	4	Ldlrad4
ENSMUSG00000024597	4	Slc12a2
ENSMUSG00000024712	4	Rfk
ENSMUSG00000024921	4	Smarca2
ENSMUSG00000024960	4	Plcb3
ENSMUSG00000024966	4	Stip1
ENSMUSG00000025025	4	Mxi1
ENSMUSG00000025173	4	Wdr45b
ENSMUSG00000025220	4	Oga
ENSMUSG00000025232	4	Hexa
ENSMUSG00000025745	4	Hadha
ENSMUSG00000025757	4	Hspa4l
ENSMUSG00000025809	4	Itgb1
ENSMUSG00000025816	4	Sec61a2
ENSMUSG00000025823	4	Pdia4
ENSMUSG00000025915	4	Sgk3
ENSMUSG00000025921	4	Rdh10
ENSMUSG00000025958	4	Creb1
ENSMUSG00000025986	4	Slc39a10
ENSMUSG00000026004	4	Kansl1l
ENSMUSG00000026339	4	Ccdc93
ENSMUSG00000026365	4	Cfh
ENSMUSG00000026473	4	Glul
ENSMUSG00000026504	4	Sdccag8
ENSMUSG00000026657	4	Frmd4a
ENSMUSG00000026814	4	Eng
ENSMUSG00000026864	4	Hspa5
ENSMUSG00000027130	4	Slc12a6
ENSMUSG00000027184	4	Caprin1
ENSMUSG00000027193	4	Api5
ENSMUSG00000027203	4	Dut
ENSMUSG00000027339	4	Rassf2
ENSMUSG00000027424	4	Mgme1
ENSMUSG00000027488	4	Snta1
ENSMUSG00000027500	4	Stmn2
ENSMUSG00000027508	4	Pag1
ENSMUSG00000027665	4	Pik3ca
ENSMUSG00000027680	4	Fxr1
ENSMUSG00000027695	4	Pld1
ENSMUSG00000027722	4	Spata5
ENSMUSG00000027942	4	4933434E20Rik
ENSMUSG00000027947	4	Il6ra
ENSMUSG00000028034	4	Fubp1
ENSMUSG00000028159	4	Dapp1
ENSMUSG00000028163	4	Nfkb1
ENSMUSG00000028184	4	Adgrl2
ENSMUSG00000028402	4	Mpdz
ENSMUSG00000028410	4	Dnaja1
ENSMUSG00000028782	4	Adgrb2
ENSMUSG00000028995	4	Fam126a
ENSMUSG00000028999	4	Rint1
ENSMUSG00000029060	4	Mib2
ENSMUSG00000029204	4	Rhoh
ENSMUSG00000029426	4	Scarb2
ENSMUSG00000029467	4	Atp2a2
ENSMUSG00000029518	4	Rab35
ENSMUSG00000029657	4	Hsph1
ENSMUSG00000029701	4	Rbm28
ENSMUSG00000029723	4	Tsc22d4
ENSMUSG00000029765	4	Plxna4
ENSMUSG00000029772	4	Ahcyl2
ENSMUSG00000029817	4	Tra2a
ENSMUSG00000029913	4	Prdm5
ENSMUSG00000030007	4	Cct7
ENSMUSG00000030016	4	Zfp638
ENSMUSG00000030055	4	Rab43
ENSMUSG00000030276	4	Ttll3
ENSMUSG00000030357	4	Fkbp4
ENSMUSG00000030410	4	Dmwd
ENSMUSG00000030435	4	U2af2
ENSMUSG00000030451	4	Herc2
ENSMUSG00000030754	4	Copb1
ENSMUSG00000030847	4	Bag3
ENSMUSG00000030871	4	Ears2
ENSMUSG00000031072	4	LTO1
ENSMUSG00000031210	4	Gpr165
ENSMUSG00000031217	4	Efnb1
ENSMUSG00000031232	4	Magt1
ENSMUSG00000031245	4	Hmgn5
ENSMUSG00000031299	4	Pdha1
ENSMUSG00000031333	4	Abcb7
ENSMUSG00000031540	4	Kat6a
ENSMUSG00000031600	4	Vps37a
ENSMUSG00000031660	4	Brd7
ENSMUSG00000031709	4	Tbc1d9
ENSMUSG00000031731	4	Ap1g1
ENSMUSG00000031903	4	Pla2g15
ENSMUSG00000032050	4	Rdx
ENSMUSG00000032066	4	Bco2
ENSMUSG00000032115	4	Hyou1
ENSMUSG00000032122	4	Slc37a2
ENSMUSG00000032249	4	Anp32a
ENSMUSG00000032280	4	Tle3
ENSMUSG00000032300	4	1700017B05Rik
ENSMUSG00000032312	4	Csk
ENSMUSG00000032316	4	Clk3
ENSMUSG00000032384	4	Csnk1g1
ENSMUSG00000032470	4	Mras
ENSMUSG00000032504	4	Pdcd6ip
ENSMUSG00000032557	4	Uba5
ENSMUSG00000032570	4	Atp2c1
ENSMUSG00000032842	4	Abcc10
ENSMUSG00000032846	4	Zswim6
ENSMUSG00000032915	4	Adgre4
ENSMUSG00000033004	4	Mycbp2
ENSMUSG00000033009	4	Ogfod1
ENSMUSG00000033039	4	Micall1
ENSMUSG00000033857	4	Engase
ENSMUSG00000033902	4	Mapkbp1
ENSMUSG00000034107	4	Ano7
ENSMUSG00000034126	4	Pomt2
ENSMUSG00000034248	4	Slc25a37
ENSMUSG00000034342	4	Cbl
ENSMUSG00000034557	4	Zfyve9
ENSMUSG00000034560	4	Washc4
ENSMUSG00000034792	4	Gna15
ENSMUSG00000035161	4	Ints6
ENSMUSG00000035283	4	Adrb1
ENSMUSG00000035697	4	Arhgap45
ENSMUSG00000035954	4	Dock4
ENSMUSG00000036040	4	Adamtsl2
ENSMUSG00000036158	4	Prickle1
ENSMUSG00000036550	4	Cnot1
ENSMUSG00000037013	4	Ss18
ENSMUSG00000037119	4	Fam91a1
ENSMUSG00000037257	4	Aagab
ENSMUSG00000037347	4	Chst7
ENSMUSG00000037458	4	Azin1
ENSMUSG00000037487	4	Ubr5
ENSMUSG00000037617	4	Spag1
ENSMUSG00000037664	4	Cdkn1c
ENSMUSG00000037681	4	Esyt3
ENSMUSG00000037824	4	Tspan14
ENSMUSG00000037926	4	Ssh2
ENSMUSG00000037933	4	Bicd2
ENSMUSG00000038002	4	Cramp1
ENSMUSG00000038060	4	Dlec1
ENSMUSG00000038102	4	Trappc11
ENSMUSG00000038175	4	Mylip
ENSMUSG00000038608	4	Dock10
ENSMUSG00000038773	4	Kdm3b
ENSMUSG00000038872	4	Zfhx3
ENSMUSG00000038976	4	Ppp1r9b
ENSMUSG00000039089	4	L3mbtl3
ENSMUSG00000039115	4	Itga9
ENSMUSG00000039178	4	Tbc1d19
ENSMUSG00000039294	4	Cybc1
ENSMUSG00000039361	4	Picalm
ENSMUSG00000039410	4	Prdm16
ENSMUSG00000039473	4	Ubn1
ENSMUSG00000039621	4	Prex1
ENSMUSG00000039943	4	Plcb4
ENSMUSG00000039982	4	Dtx4
ENSMUSG00000040363	4	Bcor
ENSMUSG00000040407	4	Akap9
ENSMUSG00000040663	4	Clcf1
ENSMUSG00000040721	4	Zfhx2
ENSMUSG00000040723	4	Rcsd1
ENSMUSG00000040725	4	Hnrnpul1
ENSMUSG00000040865	4	Ino80d
ENSMUSG00000040940	4	Arhgef1
ENSMUSG00000041073	4	Nacad
ENSMUSG00000041117	4	Ccdc8
ENSMUSG00000041225	4	Arhgap12
ENSMUSG00000041264	4	Uspl1
ENSMUSG00000041341	4	Atg2b
ENSMUSG00000041417	4	Pik3r1
ENSMUSG00000041459	4	Tardbp
ENSMUSG00000041707	4	Tmem273
ENSMUSG00000041775	4	Mapk1ip1
ENSMUSG00000041797	4	Abca9
ENSMUSG00000041849	4	Card6
ENSMUSG00000041852	4	Tcf20
ENSMUSG00000042207	4	Kdm5b
ENSMUSG00000042228	4	Lyn
ENSMUSG00000042246	4	Tmc7
ENSMUSG00000042331	4	Specc1
ENSMUSG00000042625	4	Safb2
ENSMUSG00000042682	4	Selenok
ENSMUSG00000043336	4	Filip1l
ENSMUSG00000043940	4	Wdfy3
ENSMUSG00000043964	4	Orai3
ENSMUSG00000044950	4	Pwwp2a
ENSMUSG00000044952	4	Kctd21
ENSMUSG00000045636	4	Mtus1
ENSMUSG00000045763	4	Basp1
ENSMUSG00000046324	4	Ermp1
ENSMUSG00000046410	4	Kcnk6
ENSMUSG00000046691	4	Chtf8
ENSMUSG00000047153	4	Khnyn
ENSMUSG00000047248	4	C2cd3
ENSMUSG00000047388	4	Atmin
ENSMUSG00000048490	4	Nrip1
ENSMUSG00000048930	4	Tada3
ENSMUSG00000049288	4	Lix1l
ENSMUSG00000049327	4	Kmt5a
ENSMUSG00000050138	4	Kcnk12
ENSMUSG00000050530	4	Fam171a1
ENSMUSG00000051054	4	1700014D04Rik
ENSMUSG00000051495	4	Irf2bp2
ENSMUSG00000051499	4	Zfp786
ENSMUSG00000052085	4	Dock8
ENSMUSG00000052214	4	Opa3
ENSMUSG00000052928	4	Ctif
ENSMUSG00000053164	4	Gpr21
ENSMUSG00000053310	4	Nrgn
ENSMUSG00000053460	4	Ggcx
ENSMUSG00000053470	4	Kdm3a
ENSMUSG00000053580	4	Tanc2
ENSMUSG00000053617	4	Sh3pxd2a
ENSMUSG00000053907	4	Mat2a
ENSMUSG00000053965	4	Pde5a
ENSMUSG00000054517	4	Trim65
ENSMUSG00000054619	4	Mettl7a1
ENSMUSG00000054640	4	Slc8a1
ENSMUSG00000055013	4	Agap1
ENSMUSG00000055024	4	Ep300
ENSMUSG00000055184	4	Fam72a
ENSMUSG00000055485	4	Soga1
ENSMUSG00000055945	4	Prr18
ENSMUSG00000056069	4	Otulinl
ENSMUSG00000056608	4	Chd9
ENSMUSG00000056917	4	Sipa1
ENSMUSG00000056962	4	Jmjd6
ENSMUSG00000057672	4	Pkn1
ENSMUSG00000057842	4	Zfp595
ENSMUSG00000058099	4	Nfam1
ENSMUSG00000058239	4	Usf2
ENSMUSG00000059316	4	Slc27a4
ENSMUSG00000059659	4	Gm10069
ENSMUSG00000059839	4	Zfp874b
ENSMUSG00000059851	4	Kmt5c
ENSMUSG00000059975	4	Zfp74
ENSMUSG00000059981	4	Taok2
ENSMUSG00000060181	4	Slc35e3
ENSMUSG00000060261	4	Gtf2i
ENSMUSG00000060373	4	Hnrnpc
ENSMUSG00000060594	4	Layn
ENSMUSG00000060657	4	Marf1
ENSMUSG00000060862	4	Zbtb40
ENSMUSG00000061887	4	Ssbp3
ENSMUSG00000062078	4	Qk
ENSMUSG00000062209	4	Erbb4
ENSMUSG00000062901	4	Klhl24
ENSMUSG00000063253	4	Scoc
ENSMUSG00000064141	4	Zfp69
ENSMUSG00000065954	4	Tacc1
ENSMUSG00000066191	4	Anks6
ENSMUSG00000066306	4	Numa1
ENSMUSG00000067189	4	Gm7335
ENSMUSG00000069094	4	Pde7a
ENSMUSG00000070461	4	9230112E08Rik
ENSMUSG00000070544	4	Top1
ENSMUSG00000070709	4	Zfp974
ENSMUSG00000070808	4	Bicra
ENSMUSG00000071064	4	Zfp827
ENSMUSG00000071072	4	Ptges3
ENSMUSG00000071533	4	Pcnp
ENSMUSG00000072294	4	Klf12
ENSMUSG00000073478	4	D730003I15Rik
ENSMUSG00000073538	4	E330020D12Rik
ENSMUSG00000075595	4	Zfp652
ENSMUSG00000078671	4	Chd2
ENSMUSG00000078684	4	5830417I10Rik
ENSMUSG00000078908	4	Mon1b
ENSMUSG00000079003	4	Samd1
ENSMUSG00000079845	4	Xlr4a
ENSMUSG00000080928	4	Hmgb1-ps6
ENSMUSG00000081270	4	Gm11653
ENSMUSG00000086507	4	Adap2os
ENSMUSG00000086742	4	Gm16201
ENSMUSG00000090164	4	BC035044
ENSMUSG00000090877	4	Hspa1b
ENSMUSG00000091971	4	Hspa1a
ENSMUSG00000092417	4	Gpank1
ENSMUSG00000093798	4	Gm8355
ENSMUSG00000100370	4
ENSMUSG00000101964	4	Gm28693
ENSMUSG00000102642	4	A130048G24Rik
ENSMUSG00000102717	4	Gm37759
ENSMUSG00000103216	4	Gm37248
ENSMUSG00000103869	4	Gm37420
ENSMUSG00000104324	4	Gm37320
ENSMUSG00000104378	4	Gm37510
ENSMUSG00000105176	4	Gm43668
ENSMUSG00000107201	4	5930420M18Rik
ENSMUSG00000000202	5	Btbd17
ENSMUSG00000000244	5	Tspan32
ENSMUSG00000001151	5	Pcnt
ENSMUSG00000001288	5	Rarg
ENSMUSG00000001942	5	Siae
ENSMUSG00000003273	5	Car11
ENSMUSG00000003282	5	Plag1
ENSMUSG00000003541	5	Ier3
ENSMUSG00000004113	5	Cacna1b
ENSMUSG00000004567	5	Mcoln1
ENSMUSG00000004637	5	Wwox
ENSMUSG00000004730	5	Adgre1
ENSMUSG00000005045	5	Chd5
ENSMUSG00000005360	5	Slc1a3
ENSMUSG00000005583	5	Mef2c
ENSMUSG00000006395	5	Hyi
ENSMUSG00000006715	5	Gmnn
ENSMUSG00000007891	5	Ctsd
ENSMUSG00000010554	5	Mettl16
ENSMUSG00000012819	5	Cdh23
ENSMUSG00000013523	5	Bcas1
ENSMUSG00000014075	5	Dynlt2b
ENSMUSG00000015316	5	Slamf1
ENSMUSG00000015839	5	Nfe2l2
ENSMUSG00000017009	5	Sdc4
ENSMUSG00000017466	5	Timp2
ENSMUSG00000017667	5	Zfp334
ENSMUSG00000017760	5	Ctsa
ENSMUSG00000018774	5	Cd68
ENSMUSG00000019467	5	Arhgef25
ENSMUSG00000019471	5	Cdc37
ENSMUSG00000019791	5	Hint3
ENSMUSG00000019947	5	Arid5b
ENSMUSG00000020134	5	Peli1
ENSMUSG00000020143	5	Dock2
ENSMUSG00000020262	5	Adarb1
ENSMUSG00000020376	5	Rnf130
ENSMUSG00000020577	5	Tspan13
ENSMUSG00000020589	5	Cyria
ENSMUSG00000020593	5	Lpin1
ENSMUSG00000020605	5	Hs1bp3
ENSMUSG00000020609	5	Apob
ENSMUSG00000020649	5	Rrm2
ENSMUSG00000020889	5	Nr1d1
ENSMUSG00000021009	5	Ptpn21
ENSMUSG00000021108	5	Prkch
ENSMUSG00000021123	5	Rdh12
ENSMUSG00000021198	5	Unc79
ENSMUSG00000021245	5	Mlh3
ENSMUSG00000021287	5	Xrcc3
ENSMUSG00000021418	5	Rpp40
ENSMUSG00000021684	5	Pde8b
ENSMUSG00000021690	5	Jmy
ENSMUSG00000021710	5	Nln
ENSMUSG00000021775	5	Nr1d2
ENSMUSG00000021972	5	Hmbox1
ENSMUSG00000022010	5	Tsc22d1
ENSMUSG00000022033	5	Pbk
ENSMUSG00000022106	5	Rcbtb2
ENSMUSG00000022148	5	Fyb
ENSMUSG00000022394	5	L3mbtl2
ENSMUSG00000022561	5	Gpaa1
ENSMUSG00000022707	5	Gbe1
ENSMUSG00000022774	5	Ncbp2
ENSMUSG00000022788	5	Fgd4
ENSMUSG00000022807	5	Osbpl11
ENSMUSG00000022885	5	St6gal1
ENSMUSG00000022952	5	Runx1
ENSMUSG00000022960	5	Donson
ENSMUSG00000022961	5	Son
ENSMUSG00000022974	5	Paxbp1
ENSMUSG00000022995	5	Enah
ENSMUSG00000023036	5	Pcdhgc4
ENSMUSG00000023066	5	Rttn
ENSMUSG00000023826	5	Prkn
ENSMUSG00000023951	5	Vegfa
ENSMUSG00000024104	5	Washc2
ENSMUSG00000024383	5	Map3k2
ENSMUSG00000024423	5	Impact
ENSMUSG00000024644	5	Cndp2
ENSMUSG00000024909	5	Efemp2
ENSMUSG00000025006	5	Sorbs1
ENSMUSG00000025241	5	Fyco1
ENSMUSG00000025283	5	Sat1
ENSMUSG00000025351	5	Cd63
ENSMUSG00000025393	5	Atp5b
ENSMUSG00000025417	5	Pip4k2c
ENSMUSG00000025791	5	Pgm1
ENSMUSG00000025876	5	Unc5a
ENSMUSG00000025911	5	Adhfe1
ENSMUSG00000025969	5	Nrp2
ENSMUSG00000026069	5	Il1rl1
ENSMUSG00000026134	5	Prim2
ENSMUSG00000026249	5	Serpine2
ENSMUSG00000026303	5	Mlph
ENSMUSG00000026374	5	Tsn
ENSMUSG00000026457	5	Adipor1
ENSMUSG00000026564	5	Dusp27
ENSMUSG00000026578	5	Ccdc181
ENSMUSG00000026628	5	Atf3
ENSMUSG00000026630	5	Batf3
ENSMUSG00000026637	5	Traf5
ENSMUSG00000026675	5	Hsd17b7
ENSMUSG00000026739	5	Bmi1
ENSMUSG00000026829	5	Gbgt1
ENSMUSG00000026956	5	Uap1l1
ENSMUSG00000027082	5	Tfpi
ENSMUSG00000027207	5	Galk2
ENSMUSG00000027314	5	Dll4
ENSMUSG00000027323	5	Rad51
ENSMUSG00000028344	5	Invs
ENSMUSG00000028439	5	Fam219a
ENSMUSG00000028524	5	Sgip1
ENSMUSG00000028525	5	Pde4b
ENSMUSG00000028532	5	Cachd1
ENSMUSG00000028657	5	Ppt1
ENSMUSG00000028671	5	Gale
ENSMUSG00000028678	5	Kif2c
ENSMUSG00000028708	5	Mknk1
ENSMUSG00000028851	5	Nudc
ENSMUSG00000028927	5	Padi2
ENSMUSG00000028957	5	Per3
ENSMUSG00000028989	5	Angptl7
ENSMUSG00000029227	5	Fip1l1
ENSMUSG00000029313	5	Aff1
ENSMUSG00000029438	5	Bcl7a
ENSMUSG00000029735	5	Tpk1
ENSMUSG00000029781	5	Fkbp9
ENSMUSG00000030002	5	Dusp11
ENSMUSG00000030102	5	Itpr1
ENSMUSG00000030127	5	Cops7a
ENSMUSG00000030231	5	Plekha5
ENSMUSG00000030282	5	Cmas
ENSMUSG00000030340	5	Scnn1a
ENSMUSG00000030583	5	Sipa1l3
ENSMUSG00000030649	5	Anapc15
ENSMUSG00000030653	5	Gm45837
ENSMUSG00000030720	5	Cln3
ENSMUSG00000030779	5	Rbbp6
ENSMUSG00000030816	5	Rnf40
ENSMUSG00000030824	5	Nucb1
ENSMUSG00000030865	5	Chp2
ENSMUSG00000030894	5	Tpp1
ENSMUSG00000031098	5	Syt8
ENSMUSG00000031387	5	Renbp
ENSMUSG00000031523	5	Dlc1
ENSMUSG00000031537	5	Ikbkb
ENSMUSG00000031626	5	Sorbs2
ENSMUSG00000032076	5	Cadm1
ENSMUSG00000032261	5	Sh3bgrl2
ENSMUSG00000032554	5	Trf
ENSMUSG00000032560	5	Dnajc13
ENSMUSG00000033396	5	Spg11
ENSMUSG00000033653	5	Vps8
ENSMUSG00000033871	5	Ppargc1b
ENSMUSG00000034163	5	Zfc3h1
ENSMUSG00000034480	5	Diaph2
ENSMUSG00000034614	5	Pik3ip1
ENSMUSG00000034647	5	Ankrd12
ENSMUSG00000034652	5	Cd300a
ENSMUSG00000034656	5	Cacna1a
ENSMUSG00000034707	5	Gns
ENSMUSG00000035342	5	Lzts2
ENSMUSG00000035517	5	Tdrd7
ENSMUSG00000035992	5	Fnip1
ENSMUSG00000036097	5	Slf2
ENSMUSG00000036104	5	Rab3gap1
ENSMUSG00000036197	5	Gxylt1
ENSMUSG00000036211	5	H1f6
ENSMUSG00000036218	5	Pdzrn4
ENSMUSG00000036435	5	Exoc1
ENSMUSG00000036580	5	Spg20
ENSMUSG00000036585	5	Fgf1
ENSMUSG00000036820	5	Amdhd2
ENSMUSG00000036833	5	Pnpla7
ENSMUSG00000037306	5	Man1c1
ENSMUSG00000037447	5	Arid5a
ENSMUSG00000037531	5	Mrpl47
ENSMUSG00000037544	5	Dlgap5
ENSMUSG00000037646	5	Vps13b
ENSMUSG00000037801	5	Iqch
ENSMUSG00000038026	5	Kcnj9
ENSMUSG00000038079	5	Tmem237
ENSMUSG00000038168	5	P3h2
ENSMUSG00000038292	5	Kash5
ENSMUSG00000038564	5	Ift172
ENSMUSG00000038570	5	Saxo2
ENSMUSG00000038695	5	Josd2
ENSMUSG00000038708	5	Golga4
ENSMUSG00000039103	5	Nexn
ENSMUSG00000039206	5	Daglb
ENSMUSG00000039316	5	Rftn1
ENSMUSG00000039396	5	Neil3
ENSMUSG00000039585	5	Myo9a
ENSMUSG00000039623	5	Ap5z1
ENSMUSG00000039967	5	Zfp292
ENSMUSG00000039976	5	Tbc1d16
ENSMUSG00000040213	5	Kyat3
ENSMUSG00000040282	5	Cdin1
ENSMUSG00000040312	5	Cchcr1
ENSMUSG00000040552	5	C3ar1
ENSMUSG00000040557	5	Mettl27
ENSMUSG00000040651	5	Tasor
ENSMUSG00000040713	5	Creg1
ENSMUSG00000040841	5	Six5
ENSMUSG00000040842	5	Szrd1
ENSMUSG00000040963	5	Asgr2
ENSMUSG00000041132	5	N4bp2l1
ENSMUSG00000041236	5	Vps41
ENSMUSG00000041440	5	Gk5
ENSMUSG00000041488	5	Stx3
ENSMUSG00000041685	5	Fcho2
ENSMUSG00000042408	5	Zmym6
ENSMUSG00000042684	5	Npl
ENSMUSG00000042870	5	Tom1
ENSMUSG00000043372	5	Hexim2
ENSMUSG00000043602	5	Zfp3
ENSMUSG00000043644	5	0610009L18Rik
ENSMUSG00000043832	5	Clec4a3
ENSMUSG00000044068	5	Zrsr1
ENSMUSG00000044072	5	Eml6
ENSMUSG00000044252	5	Osbpl1a
ENSMUSG00000044471	5	Lncpint
ENSMUSG00000044811	5	Cd300c2
ENSMUSG00000045092	5	S1pr1
ENSMUSG00000045095	5	Magi1
ENSMUSG00000045231	5	BC106179
ENSMUSG00000046031	5	Calhm6
ENSMUSG00000046111	5	Cep295
ENSMUSG00000046230	5	Vps13a
ENSMUSG00000046341	5	Gm11223
ENSMUSG00000046519	5	Golph3l
ENSMUSG00000046958	5	4930432E11Rik
ENSMUSG00000047045	5	Tmem164
ENSMUSG00000047407	5	Tgif1
ENSMUSG00000047875	5	Gpr157
ENSMUSG00000047881	5	Rell1
ENSMUSG00000048118	5	Arid4a
ENSMUSG00000048232	5	Fbxo10
ENSMUSG00000048772	5	Tmem53
ENSMUSG00000049130	5	C5ar1
ENSMUSG00000049232	5	Tigd2
ENSMUSG00000049323	5	Smcr8
ENSMUSG00000050628	5	Ubald2
ENSMUSG00000050705	5	2310061I04Rik
ENSMUSG00000050967	5	Creg2
ENSMUSG00000051339	5	2900026A02Rik
ENSMUSG00000051343	5	Rab11fip5
ENSMUSG00000052368	5	Gm9873
ENSMUSG00000052512	5	Nav2
ENSMUSG00000052676	5	Zmat1
ENSMUSG00000052794	5	1700030K09Rik
ENSMUSG00000053541	5	Gvin-ps6
ENSMUSG00000053838	5	Nudcd3
ENSMUSG00000054509	5	Parp4
ENSMUSG00000054728	5	Phactr1
ENSMUSG00000054737	5	Zfp182
ENSMUSG00000055305	5	Zfp93
ENSMUSG00000055480	5	Zfp458
ENSMUSG00000056260	5	Lrif1
ENSMUSG00000056394	5	Lig1
ENSMUSG00000056529	5	Ptafr
ENSMUSG00000058240	5	Cryzl1
ENSMUSG00000058325	5	Dock1
ENSMUSG00000058402	5	Zfp420
ENSMUSG00000058975	5	Kcnc1
ENSMUSG00000058997	5	Vwa8
ENSMUSG00000059824	5	Dbp
ENSMUSG00000060012	5	Kif13b
ENSMUSG00000060038	5	Dhps
ENSMUSG00000061132	5	Blnk
ENSMUSG00000061175	5	Fnip2
ENSMUSG00000061578	5	Ksr2
ENSMUSG00000061665	5	Cd2ap
ENSMUSG00000062604	5	Srpk2
ENSMUSG00000062995	5	Ica1
ENSMUSG00000063245	5	Zfp993
ENSMUSG00000063506	5	Arhgap22
ENSMUSG00000063698	5	Sfxn4
ENSMUSG00000063972	5	Nr6a1
ENSMUSG00000064138	5	Fam172a
ENSMUSG00000064345	5	mt-Nd2
ENSMUSG00000065979	5	Cpped1
ENSMUSG00000066442	5	Mthfs
ENSMUSG00000067567	5	Hdac8
ENSMUSG00000067851	5	Arfgef1
ENSMUSG00000068860	5	Gm128
ENSMUSG00000070713	5	Gm10282
ENSMUSG00000071669	5	Snx29
ENSMUSG00000072893	5	4933439C10Rik
ENSMUSG00000073664	5	Nbeal1
ENSMUSG00000073682	5	Gm10563
ENSMUSG00000073792	5	Alg6
ENSMUSG00000074794	5	Arrdc3
ENSMUSG00000074824	5	Rslcan18
ENSMUSG00000075592	5	Nynrin
ENSMUSG00000076435	5	Acsf2
ENSMUSG00000078695	5	Cisd3
ENSMUSG00000078872	5	Gm14401
ENSMUSG00000078899	5	Gm4631
ENSMUSG00000081906	5	Rpl9-ps1
ENSMUSG00000084350	5	Znf41-ps
ENSMUSG00000084803	5	5830444B04Rik
ENSMUSG00000085287	5	4833418N02Rik
ENSMUSG00000086109	5	Gm13391
ENSMUSG00000087266	5	Gm15991
ENSMUSG00000087362	5	Gm13710
ENSMUSG00000087475	5	4933406I18Rik
ENSMUSG00000087484	5	2900089D17Rik
ENSMUSG00000090017	5	Gm16213
ENSMUSG00000090386	5	Mir99ahg
ENSMUSG00000090675	5	Olfr111
ENSMUSG00000090894	5	Olfr110
ENSMUSG00000092181	5	Gm20432
ENSMUSG00000092267	5
ENSMUSG00000092341	5	Malat1
ENSMUSG00000094103	5	Fam177a2
ENSMUSG00000096549	5	Prickle4
ENSMUSG00000096870	5	Gm21816
ENSMUSG00000097312	5
ENSMUSG00000097385	5	Gm26814
ENSMUSG00000097636	5	Mirt1
ENSMUSG00000097715	5	Gpr137b-ps
ENSMUSG00000101609	5	Kcnq1ot1
ENSMUSG00000102145	5	Gm38056
ENSMUSG00000102555	5	6430511E19Rik
ENSMUSG00000102599	5	Gm38386
ENSMUSG00000102854	5	C130023A14Rik
ENSMUSG00000103037	5	Pcdhgb1
ENSMUSG00000103043	5	Gm37306
ENSMUSG00000103047	5	Gm37310
ENSMUSG00000103049	5	Gm37311
ENSMUSG00000103144	5	Pcdhga1
ENSMUSG00000103247	5	Gm38091
ENSMUSG00000103507	5	Gm38375
ENSMUSG00000103585	5	Pcdhgb4
ENSMUSG00000103851	5	Gm37606
ENSMUSG00000104030	5	5330406M23Rik
ENSMUSG00000105408	5	Gm7285
ENSMUSG00000105728	5	Gm42819
ENSMUSG00000105733	5	Gm42973
ENSMUSG00000105986	5	Gm43065
ENSMUSG00000106427	5	Gm42820
ENSMUSG00000000184	6	Ccnd2
ENSMUSG00000000275	6	Trim25
ENSMUSG00000000386	6	Mx1
ENSMUSG00000000682	6	Cd52
ENSMUSG00000000732	6	Icosl
ENSMUSG00000000740	6	Rpl13
ENSMUSG00000001123	6	Lgals9
ENSMUSG00000001289	6	Pfdn5
ENSMUSG00000001542	6	Ell2
ENSMUSG00000001783	6	Rtcb
ENSMUSG00000002325	6	Irf9
ENSMUSG00000002602	6	Axl
ENSMUSG00000002983	6	Relb
ENSMUSG00000003134	6	Tbc1d8
ENSMUSG00000003429	6	Rps11
ENSMUSG00000003970	6	Rpl8
ENSMUSG00000005087	6	Cd44
ENSMUSG00000005103	6	Wdr1
ENSMUSG00000005142	6	Man2b1
ENSMUSG00000006281	6	Tep1
ENSMUSG00000006333	6	Rps9
ENSMUSG00000006651	6	Aplp1
ENSMUSG00000008668	6	Rps18
ENSMUSG00000008682	6	Rpl10
ENSMUSG00000008683	6	Rps15a
ENSMUSG00000009292	6	Trpm2
ENSMUSG00000009376	6	Met
ENSMUSG00000009927	6	Rps25
ENSMUSG00000012405	6	Rpl15
ENSMUSG00000012848	6	Rps5
ENSMUSG00000013698	6	Pea15a
ENSMUSG00000013846	6	St3gal1
ENSMUSG00000014313	6	Cox6c
ENSMUSG00000014959	6	Gorasp2
ENSMUSG00000016206	6	H2-M3
ENSMUSG00000017404	6	Rpl19
ENSMUSG00000017830	6	Dhx58
ENSMUSG00000018340	6	Anxa6
ENSMUSG00000018548	6	Trim37
ENSMUSG00000019699	6	Akt3
ENSMUSG00000019841	6	Rev3l
ENSMUSG00000019998	6	Stx7
ENSMUSG00000020029	6	Nudt4
ENSMUSG00000020260	6	Pofut2
ENSMUSG00000020372	6	Rack1
ENSMUSG00000020380	6	Rad50
ENSMUSG00000020422	6	Tns3
ENSMUSG00000020460	6	Rps27a
ENSMUSG00000020572	6	Nampt
ENSMUSG00000020638	6	Cmpk2
ENSMUSG00000020641	6	Rsad2
ENSMUSG00000020821	6	Kif1c
ENSMUSG00000021218	6	Gdi2
ENSMUSG00000021266	6	Wars
ENSMUSG00000021277	6	Traf3
ENSMUSG00000021338	6	Carmil1
ENSMUSG00000021423	6	Ly86
ENSMUSG00000021451	6	Sema4d
ENSMUSG00000021591	6	Glrx
ENSMUSG00000021712	6	Trim23
ENSMUSG00000021948	6	Prkcd
ENSMUSG00000022026	6	Olfm4
ENSMUSG00000022108	6	Itm2b
ENSMUSG00000022216	6	Psme1
ENSMUSG00000022265	6	Ank
ENSMUSG00000022283	6	Pabpc1
ENSMUSG00000022312	6	Eif3h
ENSMUSG00000022336	6	Eif3e
ENSMUSG00000022443	6	Myh9
ENSMUSG00000022450	6	Ndufa6
ENSMUSG00000022508	6	Bcl6
ENSMUSG00000022587	6	Ly6e
ENSMUSG00000022671	6	Mzt2
ENSMUSG00000022855	6	Senp2
ENSMUSG00000022867	6	Usp25
ENSMUSG00000022892	6	App
ENSMUSG00000022906	6	Parp9
ENSMUSG00000022911	6	Arl13b
ENSMUSG00000022946	6	Dop1b
ENSMUSG00000022964	6	Tmem50b
ENSMUSG00000022965	6	Ifngr2
ENSMUSG00000023015	6	Racgap1
ENSMUSG00000023067	6	Cdkn1a
ENSMUSG00000023169	6	Slc38a1
ENSMUSG00000023175	6	Bsg
ENSMUSG00000023191	6	P3h3
ENSMUSG00000023764	6	Sfi1
ENSMUSG00000023805	6	Synj2
ENSMUSG00000024079	6	Eif2ak2
ENSMUSG00000024248	6	Cox7a2l
ENSMUSG00000024608	6	Rps14
ENSMUSG00000024675	6	Ms4a4c
ENSMUSG00000024942	6	Capn1
ENSMUSG00000025017	6	Pik3ap1
ENSMUSG00000025132	6	Arhgdia
ENSMUSG00000025161	6	Slc16a3
ENSMUSG00000025225	6	Nfkb2
ENSMUSG00000025290	6	Rps24
ENSMUSG00000025324	6	Atp10a
ENSMUSG00000025362	6	Rps26
ENSMUSG00000025492	6	Ifitm3
ENSMUSG00000025498	6	Irf7
ENSMUSG00000025508	6	Rplp2
ENSMUSG00000025743	6	Sdc3
ENSMUSG00000025794	6	Rpl14
ENSMUSG00000025856	6	Pdgfa
ENSMUSG00000025868	6	Higd2a
ENSMUSG00000025967	6	Eef1b2
ENSMUSG00000026104	6	Stat1
ENSMUSG00000026112	6	Coa5
ENSMUSG00000026222	6	Sp100
[truncated: 935 more rows]

## Sheet: O, 30D Reint vs O, 7D Repop
ensembl_gene_id	external_gene_name	baseMean	log2FoldChange	lfcSE	stat	pvalue	padj
ENSMUSG00000000001	Gnai3	245.683	0.316582	0.114322	2.76923	0.00561895	0.130152
ENSMUSG00000000003	Pbsn	0
ENSMUSG00000000028	Cdc45	9.89974	-0.438649	0.676581	-0.648332	0.51677	0.859958
ENSMUSG00000000031	H19	0.11763	1.32891	5.88404	0.22585	0.821318
ENSMUSG00000000037	Scml2	0.53073	-1.32706	2.94542	-0.450553	0.652312
ENSMUSG00000000049	Apoh	0.0327556	0	5.88619	0	1
ENSMUSG00000000056	Narf	383.837	0.20742	0.210018	0.987628	0.323335	0.756514
ENSMUSG00000000058	Cav2	22.9169	-0.191203	0.662159	-0.288757	0.772767	0.94332
ENSMUSG00000000078	Klf6	607.221	0.543958	0.135072	4.02718	5.64486e-05	0.00566905
ENSMUSG00000000085	Scmh1	217.77	-0.0168199	0.132047	-0.127378	0.898642	0.97996
ENSMUSG00000000088	Cox5a	32.0751	-0.197143	0.342456	-0.575674	0.564835	0.87791
ENSMUSG00000000093	Tbx2	3.44263	1.55091	0.872365	1.77782	0.0754328	0.454017
ENSMUSG00000000094	Tbx4	0.0336229	0	5.88619	0	1
ENSMUSG00000000103	Zfy2	0
ENSMUSG00000000120	Ngfr	0.225614	0	5.88619	0	1
ENSMUSG00000000125	Wnt3	0
ENSMUSG00000000126	Wnt9a	0.371654	0	5.88619	0	1
ENSMUSG00000000127	Fer	306.757	0.0999884	0.136926	0.730236	0.465246	0.836888
ENSMUSG00000000131	Xpo6	463.497	-0.0454432	0.381537	-0.119105	0.905192	0.981491
ENSMUSG00000000134	Tfe3	776.23	0.169162	0.138168	1.22432	0.220831	0.673219
ENSMUSG00000000142	Axin2	3.68871	0.960301	1.52621	0.629206	0.529214	0.8644
ENSMUSG00000000148	Brat1	176.984	0.15718	0.145338	1.08147	0.279486	0.722481
ENSMUSG00000000149	Gna12	1064.98	-0.292102	0.0864786	-3.37774	0.000730833	0.038209
ENSMUSG00000000154	Slc22a18	0.56353	0.639292	4.06465	0.157281	0.875023
ENSMUSG00000000157	Itgb2l	0.190209	-1.87801	5.87109	-0.319875	0.749063
ENSMUSG00000000159	Igsf5	0.0269027	0.639193	5.88619	0.108592	0.913526
ENSMUSG00000000167	Pih1d2	2.65286	1.64726	1.54619	1.06537	0.28671
ENSMUSG00000000168	Dlat	100.728	-0.471348	0.362474	-1.30036	0.193477	0.645513
ENSMUSG00000000171	Sdhd	83.094	-0.25115	0.169223	-1.48414	0.137772	0.570064
ENSMUSG00000000182	Fgf23	0.144416	0.0621772	5.88619	0.0105632	0.991572
ENSMUSG00000000183	Fgf6	0.268334	-0.367573	5.86114	-0.0627135	0.949995
ENSMUSG00000000184	Ccnd2	189.938	-1.69501	1.42782	-1.18713	0.235176	0.684018
ENSMUSG00000000194	Gpr107	487.778	0.289765	0.377208	0.768184	0.442378	0.825173
ENSMUSG00000000197	Nalcn	0.758678	1.52298	2.32083	0.656224	0.51168
ENSMUSG00000000202	Btbd17	3.5908	3.91091	1.57107	2.48933	0.0127984	0.199055
ENSMUSG00000000204	Slfn4	1.44291	0.189708	1.81054	0.10478	0.916551
ENSMUSG00000000214	Th	0.104069	1.77403	5.86434	0.302511	0.762263
ENSMUSG00000000215	Ins2	0
ENSMUSG00000000216	Scnn1g	0
ENSMUSG00000000223	Drp2	2.14022	0.662544	1.78905	0.370332	0.711135
ENSMUSG00000000244	Tspan32	33.4236	-0.106025	0.295827	-0.358402	0.720043	0.928995
ENSMUSG00000000247	Lhx2	0.838546	-1.23556	2.76542	-0.446791	0.655026
ENSMUSG00000000248	Clec2g	0.137184	-0.659042	5.88619	-0.111964	0.910852
ENSMUSG00000000253	Gmpr	68.5364	-0.0537385	0.278775	-0.192766	0.847142	0.966552
ENSMUSG00000000263	Glra1	0.232884	0	5.88619	0	1
ENSMUSG00000000266	Mid2	3.4435	0.0728971	1.48704	0.0490218	0.960902	0.993471
ENSMUSG00000000275	Trim25	295.017	-0.360351	0.195746	-1.84091	0.0656353	0.430764
ENSMUSG00000000276	Dgke	32.057	0.41046	0.38202	1.07444	0.282623	0.725894
ENSMUSG00000000278	Scpep1	274.425	-0.155286	0.123427	-1.25812	0.208349	0.662309
ENSMUSG00000000282	Mnt	270.971	-0.0525157	0.193712	-0.271102	0.786313	0.949061
ENSMUSG00000000290	Itgb2	2337.86	-0.00775374	0.0713344	-0.108696	0.913444	0.982408
ENSMUSG00000000295	Hddc2	21.0786	0.51205	0.397313	1.28878	0.197474	0.650687
ENSMUSG00000000296	Tpd52l1	0.451611	0.0622171	4.92298	0.0126381	0.989917
ENSMUSG00000000301	Pemt	0.852907	-2.18084	2.38226	-0.915452	0.359954
ENSMUSG00000000303	Cdh1	1.1112	0.587962	2.49998	0.235187	0.814064
ENSMUSG00000000305	Cdh4	1.87114	1.34724	1.72027	0.783158	0.433534
ENSMUSG00000000308	Ckmt1	0.875431	-1.23464	3.03175	-0.407236	0.683834
ENSMUSG00000000317	Bcl6b	0.511208	-1.52382	2.58284	-0.589981	0.555204
ENSMUSG00000000318	Clec10a	16.9702	2.45877	0.867873	2.8331	0.00460991	0.119409
ENSMUSG00000000320	Alox12	1.4034	-1.45387	1.37521	-1.0572	0.29042
ENSMUSG00000000325		291.886	-0.0641645	0.186274	-0.344463	0.730498	0.931724
ENSMUSG00000000326	Comt	453	0.0720628	0.128696	0.559946	0.575516	0.880783
ENSMUSG00000000339	Rtca	53.7423	0.609438	0.458228	1.32999	0.183522	0.636329
ENSMUSG00000000340	Dbt	117.051	-0.278497	0.42167	-0.660461	0.508958	0.857209
ENSMUSG00000000346	Dazap2	285.693	0.0371281	0.103122	0.360039	0.718818	0.928932
ENSMUSG00000000355	Mcts1	57.8275	-0.228614	0.293455	-0.779045	0.435953	0.823968
ENSMUSG00000000359	Rem1	0.393176	2.83373	5.10047	0.555582	0.578496
ENSMUSG00000000365	Rnf17	29.4644	0.431488	0.408743	1.05565	0.291129	0.731668
ENSMUSG00000000374	Trappc10	328.35	0.0529345	0.0958514	0.552255	0.580773	0.883158
ENSMUSG00000000378	Ccm2	195.199	-0.0839366	0.13763	-0.609872	0.541946	0.870481
ENSMUSG00000000381	Wap	0.0543851	0	5.88619	0	1
ENSMUSG00000000384	Tbrg4	70.6339	-0.0996398	0.385834	-0.258245	0.796218	0.951325
ENSMUSG00000000385	Tmprss2	0.142203	0.639248	5.88619	0.108601	0.913519
ENSMUSG00000000386	Mx1	135.261	-0.469066	0.384021	-1.22146	0.221912	0.673707
ENSMUSG00000000392	Fap	5.61388	-0.878171	1.49468	-0.587532	0.556846	0.87432
ENSMUSG00000000394	Gcg	0.190126	0	5.88619	0	1
ENSMUSG00000000399	Ndufa9	123.144	-0.0376044	0.173676	-0.216521	0.828582	0.961035
ENSMUSG00000000402	Egfl6	0.0504977	0	5.88619	0	1
ENSMUSG00000000409	Lck	0.484696	-0.923562	5.85553	-0.157725	0.874674
ENSMUSG00000000411	Tssk3	0.109549	0.639233	5.88619	0.108599	0.913521
ENSMUSG00000000416	Cttnbp2	4.48933	-1.94115	1.60533	-1.20919	0.22659	0.677757
ENSMUSG00000000420	Galnt1	686.098	-0.225132	0.114819	-1.96074	0.0499088	0.383987
ENSMUSG00000000435	Myf5	0
ENSMUSG00000000439	Mkrn2	55.8015	0.293293	0.243596	1.20401	0.228584	0.678084
ENSMUSG00000000440	Pparg	1.44937	3.58627	1.59205	2.2526	0.0242841
ENSMUSG00000000441	Raf1	347.783	-0.074782	0.117642	-0.635672	0.52499	0.862225
ENSMUSG00000000486	Septin1	1.32125	-0.70558	1.88448	-0.374417	0.708094
ENSMUSG00000000489	Pdgfb	562.142	0.145483	0.0912469	1.59439	0.110849	0.531562
ENSMUSG00000000530	Acvrl1	115.298	-0.724032	0.399844	-1.81079	0.0701737	0.440398
ENSMUSG00000000531	Tamalin	2.42069	-0.986539	1.22684	-0.804129	0.421323
ENSMUSG00000000532	Acvr1b	135.804	0.11725	0.17157	0.683395	0.494357	0.8507
ENSMUSG00000000538	Tom1l2	172.494	-0.155661	0.225542	-0.690164	0.490091	0.849534
ENSMUSG00000000544	Gpa33	0.636626	-1.66049	3.69295	-0.449636	0.652973
ENSMUSG00000000552	Zfp385a	393.108	-0.196497	0.113742	-1.72758	0.0840639	0.476588
ENSMUSG00000000555	Itga5	139.63	0.0838897	0.140168	0.598492	0.549512	0.873207
ENSMUSG00000000560	Gabra2	2.46222	-1.57539	1.09614	-1.43723	0.150654
ENSMUSG00000000561	Wdr77	122.009	-0.00648759	0.218923	-0.0296342	0.976359	0.995526
ENSMUSG00000000562	Adora3	315.773	-0.217154	0.134944	-1.60921	0.10757	0.526066
ENSMUSG00000000563	Atp5pb	235.922	-0.0319915	0.236631	-0.135196	0.892457	0.978774
ENSMUSG00000000567	Sox9	1.74249	-2.05847	1.15895	-1.77616	0.0757067
ENSMUSG00000000568	Hnrnpd	550.578	0.187323	0.147803	1.26738	0.20502	0.659626
ENSMUSG00000000579	Dynlt1c	89.1029	-0.311685	0.373271	-0.83501	0.403712	0.806269
ENSMUSG00000000581	C1d	61.8597	0.215127	0.331656	0.648645	0.516568	0.859833
ENSMUSG00000000594	Gm2a	480.289	-0.180537	0.0795776	-2.26869	0.0232872	0.273796
ENSMUSG00000000600	Krit1	389.187	0.321139	0.141557	2.26862	0.0232913	0.273796
ENSMUSG00000000605	Clcn4	391.996	0.121346	0.0986915	1.22955	0.218867	0.670805
ENSMUSG00000000606	Vmn2r88	0.056011	-0.659079	5.88619	-0.11197	0.910847
ENSMUSG00000000617	Grm6	0.172253	0	5.88619	0	1
ENSMUSG00000000627	Sema4f	0.227839	0	5.88619	0	1
ENSMUSG00000000628	Hk2	1813.79	-0.162348	0.0938291	-1.73025	0.083586	0.475797
ENSMUSG00000000631	Myo18a	1620.01	0.00438034	0.196295	0.0223151	0.982197	0.996164
ENSMUSG00000000632	Sez6	0.610332	3.17319	3.70316	0.856886	0.391508
ENSMUSG00000000673	Haao	32.9856	0.173134	0.434072	0.398861	0.689996	0.921121
ENSMUSG00000000682	Cd52	114.714	-0.484377	0.214117	-2.26221	0.0236845	0.274756
ENSMUSG00000000686	Abhd15	278.544	0.299751	0.121391	2.4693	0.0135376	0.204665
ENSMUSG00000000690	Hoxb6	0.55282	0.234036	2.08943	0.11201	0.910816
ENSMUSG00000000693	Loxl3	90.8331	0.0891475	0.303849	0.293395	0.769221	0.942522
ENSMUSG00000000701	Tcl1b5	0
ENSMUSG00000000706	Btn1a1	0.0699769	0	5.88619	0	1
ENSMUSG00000000708	Kat2b	221.409	0.133555	0.267627	0.499034	0.617755	0.897056
ENSMUSG00000000711	Rab5b	281.23	0.048615	0.102782	0.472989	0.636221	0.901283
ENSMUSG00000000724	Cryba1	0
ENSMUSG00000000730	Dnmt3l	0.100869	0	5.88619	0	1
ENSMUSG00000000731	Aire	0.495226	3.36556	5.81955	0.578319	0.563049
ENSMUSG00000000732	Icosl	541.843	-0.0269706	0.069291	-0.389237	0.697101	0.922562
ENSMUSG00000000738	Spg7	209.469	-0.0156548	0.243777	-0.0642179	0.948797	0.989114
ENSMUSG00000000739	Sult5a1	0.0635053	0	5.88619	0	1
ENSMUSG00000000740	Rpl13	939.184	-0.721521	0.133324	-5.4118	6.23928e-08	3.24905e-05
ENSMUSG00000000743	Chmp1a	113.391	-0.0539129	0.172068	-0.313323	0.754035	0.938176
ENSMUSG00000000751	Rpa1	126.662	0.284731	0.369049	0.771525	0.440396	0.82487
ENSMUSG00000000753	Serpinf1	93.1862	-0.0332829	0.260968	-0.127536	0.898516	0.97996
ENSMUSG00000000759	Tubgcp3	279.6	-0.186947	0.220835	-0.846548	0.397247	0.803773
ENSMUSG00000000766	Oprm1	0.565518	3.37328	5.59547	0.602858	0.546603
ENSMUSG00000000776	Polr3d	69.2938	0.276551	0.181104	1.52703	0.126755	0.55433
ENSMUSG00000000782	Tcf7	0.32004	-0.902238	4.58774	-0.196663	0.844092
ENSMUSG00000000787	Ddx3x	1797.45	0.260603	0.112041	2.32596	0.0200206	0.252231
ENSMUSG00000000791	Il12rb1	1.64343	2.52809	1.96462	1.28681	0.19816
ENSMUSG00000000792	Slc5a5	2.4676	-2.20159	1.44497	-1.52362	0.127603
ENSMUSG00000000794	Kcnn3	1.32478	1.02726	1.99122	0.515894	0.605929
ENSMUSG00000000804	Usp32	298.263	-0.57298	0.245876	-2.33036	0.0197871	0.250185
ENSMUSG00000000805	Car4	0.100584	0.639232	5.88619	0.108599	0.913521
ENSMUSG00000000811	Txnrd3	15.9163	0.573664	0.443149	1.29452	0.195488	0.647993
ENSMUSG00000000817	Fasl	0.278793	0	5.88619	0	1
ENSMUSG00000000823	Zfp512b	204.242	-0.203674	0.350103	-0.581753	0.560733	0.87546
ENSMUSG00000000826	Dnajc5	467.39	0.00740678	0.192241	0.0385287	0.969266	0.994739
ENSMUSG00000000827	Tpd52l2	163.061	0.358754	0.152717	2.34914	0.0188167	0.244088
ENSMUSG00000000838	Fmr1	380.928	-0.21246	0.193259	-1.09935	0.271615	0.7157
ENSMUSG00000000861	Bcl11a	16.5936	1.34607	0.87181	1.54399	0.12259	0.549153
ENSMUSG00000000869	Il4	0.231118	-0.658992	5.88619	-0.111956	0.910859
ENSMUSG00000000876	Pxmp4	34.076	-0.337968	0.380116	-0.889118	0.37394	0.791686
ENSMUSG00000000881	Dlg3	143.577	0.948123	0.386913	2.45048	0.0142666	0.210041
ENSMUSG00000000884	Gnb1l	18.1145	-1.00866	0.89213	-1.13061	0.258217	0.703584
ENSMUSG00000000889	Dbh	0.176239	0.639261	5.88619	0.108604	0.913517
ENSMUSG00000000901	Mmp11	13.8895	1.4783	0.916432	1.61311	0.106721	0.524465
ENSMUSG00000000902	Smarcb1	203.745	-0.158125	0.158314	-0.9988	0.317891	0.751995
ENSMUSG00000000903	Vpreb3	0.0857731	-0.659061	5.88619	-0.111967	0.910849
ENSMUSG00000000915	Hip1r	30.3469	1.75607	0.883118	1.98849	0.0467575	0.375582
ENSMUSG00000000916	Nsun5	81.9038	0.206289	0.461489	0.447008	0.654869	0.907221
ENSMUSG00000000934	Top1mt	48.9647	0.326672	0.219052	1.4913	0.135882	0.567023
ENSMUSG00000000938	Hoxa10	0.0211684	0	5.88619	0	1
ENSMUSG00000000942	Hoxa4	0.0611639	-0.659079	5.88619	-0.11197	0.910847
ENSMUSG00000000948	Gm38393	0.760305	0.0622366	3.69307	0.0168523	0.986554
ENSMUSG00000000957	Mmp14	231.031	0.187563	0.155817	1.20374	0.22869	0.678207
ENSMUSG00000000958	Slc7a7	254.148	0.441726	0.226801	1.94764	0.0514584	0.38951
ENSMUSG00000000959	Oxa1l	192.868	-0.100366	0.163588	-0.613529	0.539527	0.869977
ENSMUSG00000000976	Heatr6	164.695	-0.311491	0.323258	-0.9636	0.335247	0.763949
ENSMUSG00000000982	Ccl3	112.116	0.193083	0.390536	0.494405	0.62102	0.89807
ENSMUSG00000000983	Wfdc18	0.0540215	0	5.88619	0	1
ENSMUSG00000001014	Icam4	0.360037	-1.83123	3.79345	-0.482734	0.629285
ENSMUSG00000001016	Ilf2	106.45	0.367398	0.184824	1.98783	0.0468309	0.375592
ENSMUSG00000001017	Chtop	228.94	0.23124	0.137986	1.67582	0.0937728	0.496232
ENSMUSG00000001018	Snapin	135.043	0.129081	0.210733	0.612535	0.540184	0.870364
ENSMUSG00000001020	S100a4	1.42987	0.995372	1.68317	0.591369	0.554273
ENSMUSG00000001021	S100a3	0.41453	0	4.44681	0	1
ENSMUSG00000001023	S100a5	0.0571858	0	5.88619	0	1
ENSMUSG00000001025	S100a6	1.53131	3.0293	1.78033	1.70154	0.0888424
ENSMUSG00000001027	Scn4a	0.12175	0.639232	5.88619	0.108599	0.913521
ENSMUSG00000001029	Icam2	4.71184	0.582157	1.29875	0.448243	0.653978	0.906999
ENSMUSG00000001034	Mapk7	156.565	0.210521	0.265874	0.791809	0.428472	0.819651
ENSMUSG00000001036	Epn2	125.621	0.420919	0.421168	0.999407	0.317597	0.751995
ENSMUSG00000001039	B9d1	1.62431	0.37303	1.76245	0.211655	0.832377
ENSMUSG00000001052	Sec24b	521.688	-0.395324	0.255406	-1.54783	0.121664	0.547214
ENSMUSG00000001053	N4bp3	3.32116	1.28561	0.833311	1.54277	0.122886	0.549153
ENSMUSG00000001054	Rmnd5b	62.8113	-0.0226679	0.355378	-0.0637854	0.949141	0.989172
ENSMUSG00000001056	Nhp2	35.7082	0.0912986	0.295611	0.308847	0.757438	0.93862
ENSMUSG00000001062	Vps9d1	372.636	-0.203728	0.202916	-1.004	0.315377	0.749021
ENSMUSG00000001065	Zfp276	318.877	-0.203529	0.219019	-0.929274	0.352747	0.777614
ENSMUSG00000001076	C1ql4	0
ENSMUSG00000001082	Mfsd10	190.522	-2.6882	0.919162	-2.92462	0.00344879	0.102951
ENSMUSG00000001089	Luzp1	225.592	-0.46553	0.235014	-1.98086	0.047607	0.377535
ENSMUSG00000001095	Slc13a2	0.726878	1.95063	2.91545	0.669068	0.503452
ENSMUSG00000001098	Kctd10	78.1775	-0.120689	0.351252	-0.343596	0.73115	0.931724
ENSMUSG00000001100	Poldip2	112.755	0.306398	0.20285	1.51046	0.130925	0.562451
ENSMUSG00000001103	Sebox	0.0291235	0	5.88619	0	1
ENSMUSG00000001105	Ift20	80.3831	-0.247217	0.193466	-1.27783	0.20131	0.655907
ENSMUSG00000001119	Col6a1	1.75243	3.95699	2.14747	1.84263	0.065383
ENSMUSG00000001120	Pcbp3	23.7119	-0.283952	0.518766	-0.54736	0.584132	0.884146
ENSMUSG00000001123	Lgals9	531.591	-0.208142	0.119911	-1.7358	0.0825985	0.472856
ENSMUSG00000001127	Araf	238.26	-0.0889839	0.185425	-0.479891	0.631305	0.900408
ENSMUSG00000001128	Cfp	7.84471	0.448265	0.77976	0.574875	0.565376	0.878126
ENSMUSG00000001131	Timp1	0.027225	0	5.88619	0	1
ENSMUSG00000001134	Uxt	8.43591	-0.317657	0.627209	-0.506461	0.612533	0.895613
ENSMUSG00000001138	Cnnm3	189.432	-0.496445	0.270395	-1.836	0.0663574	0.431659
ENSMUSG00000001143	Lman2l	278.319	0.0298922	0.151494	0.197316	0.84358	0.96571
ENSMUSG00000001150	Mcm3ap	319.487	0.00301276	0.0987452	0.0305104	0.97566	0.995485
ENSMUSG00000001151	Pcnt	709.288	-0.111922	0.101633	-1.10124	0.270794	0.714863
ENSMUSG00000001155	Ftcd	0.1813	1.40411	5.88206	0.238712	0.811329
ENSMUSG00000001156	Mxd1	150.992	0.0428	0.18922	0.226192	0.821052	0.958187
ENSMUSG00000001157	Gmcl1	73.1627	-0.558805	0.290305	-1.92489	0.0542431	0.397424
ENSMUSG00000001158	Snrnp27	109.059	-0.28406	0.17903	-1.58666	0.112591	0.534422
ENSMUSG00000001166	Oas1c	12.8922	0.463857	0.685255	0.676912	0.498462	0.852082
ENSMUSG00000001168	Oas1h	0
ENSMUSG00000001173	Ocrl	128.35	0.260078	0.214282	1.21372	0.224855	0.677757
ENSMUSG00000001175	Calm1	711.159	0.0997917	0.145894	0.684002	0.493974	0.8507
ENSMUSG00000001211	Agpat3	443.517	0.132996	0.169852	0.783013	0.433619	0.82235
ENSMUSG00000001225	Slc26a3	0.53927	0.639301	3.67684	0.173872	0.861966
ENSMUSG00000001227	Sema6b	19.5655	-0.398017	0.494728	-0.804518	0.421098	0.815948
ENSMUSG00000001228	Uhrf1	24.9292	-1.25398	0.908986	-1.37954	0.167728	0.615949
ENSMUSG00000001229	Dpp9	147.904	0.0882227	0.141865	0.621877	0.534023	0.867818
ENSMUSG00000001240	Ramp2	6.49181	1.03253	1.21149	0.852282	0.394058	0.802034
ENSMUSG00000001247	Lsr	4.50538	1.31814	0.706515	1.86569	0.0620847	0.421289
ENSMUSG00000001248	Gramd1a	1150.93	-0.145958	0.0882978	-1.65302	0.0983273	0.508087
ENSMUSG00000001249	Hpn	79.4762	0.113199	0.336422	0.336481	0.736509	0.932738
ENSMUSG00000001260	Gabrg1	0.321966	0	5.40562	0	1
ENSMUSG00000001270	Ckb	791.515	0.145348	0.0789827	1.84025	0.0657314	0.430855
ENSMUSG00000001280	Sp1	771.686	0.609526	0.27592	2.20907	0.0271699	0.290943
ENSMUSG00000001281	Itgb7	2.65462	1.06478	1.16508	0.913913	0.360763
ENSMUSG00000001285	Myg1	62.7789	0.0811206	0.245294	0.330708	0.740865	0.933952
ENSMUSG00000001288	Rarg	38.3921	0.629049	0.413143	1.52259	0.12786	0.556865
ENSMUSG00000001289	Pfdn5	300.126	-0.390796	0.218929	-1.78503	0.0742558	0.450578
ENSMUSG00000001300	Efnb2	20.3871	0.0294744	0.472808	0.062339	0.950293	0.989419
ENSMUSG00000001305	Rrp15	55.6778	0.270638	0.265672	1.01869	0.308348	0.744361
ENSMUSG00000001313	Rnd2	3.35372	3.29254	1.23199	2.67253	0.0075281	0.155654
ENSMUSG00000001323	Srr	59.2767	-0.234239	0.384955	-0.608486	0.542865	0.871112
ENSMUSG00000001333	Sync	1.94375	2.03644	1.46162	1.39327	0.163537
ENSMUSG00000001334	Fndc5	0.521022	-1.4683	2.43081	-0.604039	0.545818
ENSMUSG00000001348	Acp5	0.769125	-3.86942	3.03836	-1.27352	0.202832
ENSMUSG00000001349	Cnn1	0.0330561	0	5.88619	0	1
ENSMUSG00000001366	Fbxo9	103.315	-0.253321	0.332724	-0.761354	0.446445	0.827638
ENSMUSG00000001376	Vps50	259.338	0.104135	0.140054	0.74354	0.457155	0.831631
ENSMUSG00000001380	Hars	107.451	0.128128	0.156341	0.819539	0.412479	0.810848
ENSMUSG00000001383	Zmat2	225.595	0.126851	0.13235	0.958451	0.337836	0.76575
ENSMUSG00000001403	Ube2c	4.45595	-1.69306	1.35254	-1.25176	0.210658	0.664907
ENSMUSG00000001415	Smg5	303.901	0.000118803	0.189443	0.000627119	0.9995	1
ENSMUSG00000001416	Cct3	246.801	0.0620263	0.168668	0.367743	0.713065	0.926754
ENSMUSG00000001418	Glmp	210.217	-0.0613843	0.186921	-0.328398	0.742611	0.934286
ENSMUSG00000001419	Mef2d	750.566	-0.0304791	0.150109	-0.203047	0.839099	0.964024
ENSMUSG00000001420	Tmem79	1.5678	-0.261602	1.06037	-0.246707	0.805135
ENSMUSG00000001424	Snd1	540.078	0.272573	0.256759	1.06159	0.288422	0.72987
ENSMUSG00000001435	Col18a1	1.35123	0.671832	2.26696	0.296358	0.766957
ENSMUSG00000001436	Slc19a1	59.9403	-0.777198	0.447729	-1.73587	0.0825874	0.472856
ENSMUSG00000001440	Kpnb1	1115.25	0.239897	0.0997912	2.40399	0.0162171	0.224864
ENSMUSG00000001441	Npepps	283.917	-0.189941	0.238565	-0.796182	0.425926	0.818626
ENSMUSG00000001444	Tbx21	0.106611	0	5.88619	0	1
ENSMUSG00000001445	Mrpl10	63.7818	-0.100657	0.288323	-0.34911	0.727007	0.930855
ENSMUSG00000001467	Cyp51	71.128	-0.130378	0.486299	-0.268103	0.78862	0.949269
ENSMUSG00000001472	Tcf25	748.662	0.10376	0.0729148	1.42303	0.154728	0.596838
ENSMUSG00000001473	Tubb6	24.7392	0.0570848	0.346433	0.164779	0.869118	0.97129
ENSMUSG00000001482	Def8	62.9822	0.0954075	0.475894	0.200481	0.841105	0.964674
ENSMUSG00000001493	Meox1	0.855424	-0.370055	1.89835	-0.194935	0.845444
ENSMUSG00000001494	Sost	0.732156	-1.2746	2.82676	-0.450903	0.65206
ENSMUSG00000001496	Nkx2-1	0.0566497	0	5.88619	0	1
ENSMUSG00000001497	Pax9	0.168373	0.639246	5.88619	0.108601	0.913519
ENSMUSG00000001504	Irx2	0.08256	0	5.88619	0	1
ENSMUSG00000001506	Col1a1	7.11205	3.26812	1.52891	2.13755	0.0325531	0.315047
ENSMUSG00000001507	Itga3	0.380399	-0.515916	5.25386	-0.0981975	0.921775
ENSMUSG00000001508	Sgca	0.188312	-0.659023	5.88619	-0.111961	0.910854
ENSMUSG00000001510	Dlx3	0.282147	0	5.88619	0	1
ENSMUSG00000001517	Foxm1	35.5237	-1.53986	0.621845	-2.47628	0.013276	0.202891
ENSMUSG00000001518	Itfg2	44.8873	0.63464	0.282364	2.2476	0.0246018	0.278875
ENSMUSG00000001520	Nrip2	0.57387	0.818471	3.26975	0.250316	0.802343
ENSMUSG00000001521	Tulp3	55.8889	-0.261905	0.413354	-0.63361	0.526336	0.862906
ENSMUSG00000001524	Gtf2h4	34.1241	-0.7687	0.348639	-2.20486	0.0274641	0.292786
ENSMUSG00000001525	Tubb5	923.14	-0.139339	0.105243	-1.32397	0.185512	0.638522
ENSMUSG00000001542	Ell2	70.1405	-0.287232	0.293032	-0.980207	0.326984	0.758477
ENSMUSG00000001552	Jup	200.274	-0.249253	0.178684	-1.39494	0.163033	0.608831
ENSMUSG00000001555	Fkbp10	1.11357	3.80286	5.81371	0.65412	0.513034
ENSMUSG00000001558	Klhl10	1.03699	0.0622151	2.42718	0.0256327	0.97955
ENSMUSG00000001566	Mnx1	0.125442	-1.92086	5.86946	-0.327264	0.743468
ENSMUSG00000001569	Nom1	232.445	-0.354789	0.49666	-0.71435	0.475011	0.841464
ENSMUSG00000001576	Ergic1	206.262	-0.293834	0.193461	-1.51883	0.128806	0.558357
ENSMUSG00000001583	Tnk1	0.10918	1.28839	5.88462	0.218942	0.826696
ENSMUSG00000001588	Acap1	0.535739	-2.62771	3.30558	-0.794933	0.426653
ENSMUSG00000001604	Tcea3	0.477563	2.00477	3.70731	0.54076	0.588673
ENSMUSG00000001622	Csn3	0.0612315	0	5.88619	0	1
ENSMUSG00000001627	Ifrd1	106.72	-0.0173635	0.278076	-0.0624416	0.950211	0.989407
ENSMUSG00000001630	Stk38l	91.2202	0.293974	0.205826	1.42826	0.153216	0.594759
ENSMUSG00000001632	Brpf1	601.845	0.142858	0.140976	1.01335	0.310894	0.746559
ENSMUSG00000001642	Akr1b3	156.786	-0.329845	0.233641	-1.41176	0.158021	0.60276
ENSMUSG00000001655	Hoxc13	0.0577919	0	5.88619	0	1
ENSMUSG00000001656	Hoxc11	0.136613	0	5.88619	0	1
ENSMUSG00000001657	Hoxc8	0.0288327	0	5.88619	0	1
ENSMUSG00000001661	Hoxc6	0.240175	0	5.88619	0	1
ENSMUSG00000001663	Gstt1	1.06849	0.847092	2.74975	0.308061	0.758036
ENSMUSG00000001665	Gstt3	7.56542	0.316461	0.775717	0.407959	0.683304	0.918128
ENSMUSG00000001666	Ddt	17.6272	-0.697817	0.510312	-1.36743	0.17149	0.61863
ENSMUSG00000001670	Tat	0.0672459	0	5.88619	0	1
ENSMUSG00000001672	Marveld3	0
ENSMUSG00000001674	Ddx18	165.186	-0.130728	0.314655	-0.415464	0.677802	0.916281
ENSMUSG00000001687	Ubl3	1140.24	-0.114976	0.202066	-0.569001	0.569355	0.87906
ENSMUSG00000001700	Gramd3	12.3046	1.11126	0.540991	2.05411	0.0399647	0.350751
ENSMUSG00000001707	Eef1e1	18.6761	0.309134	0.339353	0.91095	0.362322	0.784696
ENSMUSG00000001729	Akt1	673.084	0.00967648	0.136159	0.0710674	0.943344	0.988348
ENSMUSG00000001739	Cldn15	0.645351	0.757733	2.47184	0.306545	0.759189
ENSMUSG00000001741	Il16	986.294	0.0171349	0.0874124	0.196024	0.844591	0.966118
ENSMUSG00000001750	Tcirg1	1577.7	-0.288303	0.120767	-2.38727	0.0169741	0.229477
ENSMUSG00000001751	Naglu	344.624	-0.118612	0.137982	-0.859618	0.389999	0.801111
ENSMUSG00000001755	Coasy	100.07	0.147283	0.270241	0.545006	0.585749	0.884506
ENSMUSG00000001761	Smo	261.206	-0.417085	0.11939	-3.49346	0.000476808	0.0284064
ENSMUSG00000001763	Tspan33	81.0884	-0.39595	0.219652	-1.80263	0.0714469	0.443311
ENSMUSG00000001767	Crnkl1	237.941	0.120078	0.208919	0.574759	0.565455	0.878126
ENSMUSG00000001768	Rin2	1121.56	-0.0823425	0.219158	-0.375722	0.707124	0.925912
ENSMUSG00000001773	Folh1	0.191908	-1.76443	5.87566	-0.300295	0.763952
ENSMUSG00000001774	Chordc1	192.102	-0.341044	0.242912	-1.40398	0.160324	0.606118
ENSMUSG00000001783	Rtcb	394.947	-0.195913	0.134212	-1.45972	0.144366	0.578946
ENSMUSG00000001785	Pwp1	78.1279	-0.181602	0.268578	-0.676158	0.49894	0.852207
ENSMUSG00000001786	Fbxo7	132.312	-0.115329	0.323795	-0.356179	0.721706	0.929611
ENSMUSG00000001794	Capns1	245.061	-0.0646944	0.200882	-0.322051	0.747414	0.936181
ENSMUSG00000001802	Lrp3	0.350938	0.885473	3.91387	0.22624	0.821015
ENSMUSG00000001804	Dsg4	0.215716	0	5.88619	0	1
ENSMUSG00000001815	Evx2	0.134531	-0.659045	5.88619	-0.111965	0.910851
ENSMUSG00000001819	Hoxd13	0.141645	0	5.88619	0	1
ENSMUSG00000001823	Hoxd12	0.103878	0	5.88619	0	1
ENSMUSG00000001827	Folr1	1.17322	3.82444	3.16171	1.20961	0.226428
ENSMUSG00000001829	Clpb	89.5058	-0.224807	0.325533	-0.690582	0.489828	0.849534
ENSMUSG00000001833	Septin7	528.153	0.214865	0.102184	2.10273	0.0354898	0.327781
ENSMUSG00000001844	Zdhhc4	64.2106	0.207198	0.273674	0.757099	0.44899	0.829053
ENSMUSG00000001847	Rac1	1253.99	0.0519846	0.120347	0.431955	0.665774	0.91134
ENSMUSG00000001855	Nup214	595.305	-0.282416	0.469052	-0.6021	0.547107	0.872263
ENSMUSG00000001864	Aif1l	0.517828	3.37779	5.81936	0.58044	0.561618
ENSMUSG00000001865	Cpa3	0.108816	1.38554	5.85615	0.236596	0.81297
ENSMUSG00000001870	Ltbp1	2.19692	2.21758	2.82357	0.785384	0.432229
ENSMUSG00000001891	Ugp2	102.344	-0.267283	0.324608	-0.823401	0.41028	0.808938
ENSMUSG00000001901	Kcnh6	0.394701	0.176486	3.42539	0.0515228	0.958909
ENSMUSG00000001909	Trmt1	154.023	0.336777	0.276707	1.21709	0.223571	0.67571
ENSMUSG00000001910	Nacc1	371.529	-0.146151	0.107791	-1.35588	0.175137	0.623242
ENSMUSG00000001911	Nfix	431.761	-0.261967	0.239939	-1.0918	0.274919	0.718253
ENSMUSG00000001918	Slc1a5	23.8567	0.298251	0.699349	0.42647	0.669766	0.912603
ENSMUSG00000001924	Uba1	499.366	0.0359425	0.196269	0.183128	0.854697	0.967556
ENSMUSG00000001930	Vwf	13.5115	2.30396	0.978342	2.35496	0.0185247	0.241387
ENSMUSG00000001942	Siae	103.711	0.220174	0.156147	1.41004	0.158528	0.603839
ENSMUSG00000001943	Vsig2	0.0533447	1.3946	5.88247	0.237077	0.812597
ENSMUSG00000001946	Esam	0.05461	0	5.88619	0	1
ENSMUSG00000001948	Spa17	2.14624	3.02113	1.4664	2.06024	0.039376
ENSMUSG00000001962	Fam50a	201.966	-0.262492	0.171032	-1.53476	0.124844	0.551813
ENSMUSG00000001964	Emd	51.9691	0.320017	0.253851	1.26065	0.207436	0.661799
ENSMUSG00000001983	Taco1	29.7975	-0.281179	0.283312	-0.99247	0.320968	0.755282
ENSMUSG00000001985	Grik3	2.47821	2.33942	0.875268	2.6728	0.00752208
ENSMUSG00000001986	Gria3	1.87514	0.417699	1.5397	0.271285	0.786172
ENSMUSG00000001988	Npas1	0.0646772	0	5.88619	0	1
ENSMUSG00000001995	Sipa1l2	1530.95	-0.164643	0.0559321	-2.94363	0.00324392	0.100645
ENSMUSG00000001998	Ap4e1	154.057	0.339219	0.162437	2.08832	0.0367693	0.33433
ENSMUSG00000001999	Blvra	64.4799	0.346089	0.261595	1.323	0.185837	0.638522
ENSMUSG00000002006	Pdzd4	9.29952	-0.260303	0.604258	-0.430781	0.666628	0.911669
ENSMUSG00000002007	Srpk3	103.577	0.345013	0.304412	1.13338	0.257056	0.703267
ENSMUSG00000002010	Idh3g	257.698	0.213235	0.178002	1.19793	0.230942	0.680438
ENSMUSG00000002012	Pnck	2.43195	1.24972	1.34007	0.932581	0.351036
ENSMUSG00000002014	Ssr4	206.072	0.0401874	0.188084	0.213668	0.830806	0.962123
ENSMUSG00000002015	Bcap31	224.099	0.094256	0.129535	0.727648	0.466829	0.838265
ENSMUSG00000002017	Fam98a	81.0065	-0.124319	0.307961	-0.403684	0.686445	0.919358
ENSMUSG00000002020	Ltbp2	2.86235	3.68913	2.20024	1.67669	0.0936022	0.496232
ENSMUSG00000002028	Kmt2a	1959.79	-0.0461694	0.107183	-0.430753	0.666648	0.911669
ENSMUSG00000002031	Ift46	96.9715	0.182422	0.353762	0.515663	0.60609	0.89286
ENSMUSG00000002032	Tmem25	0.688487	0.766088	2.63318	0.290937	0.7711
ENSMUSG00000002033	Cd3g	0
ENSMUSG00000002043	Trappc6a	15.3148	-0.692477	0.476103	-1.45447	0.145817	0.580976
ENSMUSG00000002052	Supt6	797.27	-0.12336	0.0729578	-1.69083	0.0908687	0.492158
ENSMUSG00000002055	Spag5	16.8538	-1.6374	1.34004	-1.22191	0.221744	0.673707
ENSMUSG00000002057	Foxn1	0.180081	-1.23535	5.88615	-0.209875	0.833765
ENSMUSG00000002058	Unc119	1.13943	-1.3295	1.56237	-0.850953	0.394795
ENSMUSG00000002059	Rab34	25.4611	-0.434532	0.487713	-0.89096	0.372951	0.791142
ENSMUSG00000002064	Sdf2	52.9894	0.300327	0.275918	1.08847	0.276389	0.719909
ENSMUSG00000002068	Ccne1	2.18167	-2.49553	2.22109	-1.12356	0.261201
ENSMUSG00000002076	Hsf2bp	35.7409	-0.08477	0.92641	-0.0915037	0.927092	0.984734
ENSMUSG00000002083	Bbc3	38.412	-0.884412	0.450745	-1.96211	0.0497494	0.383299
ENSMUSG00000002100	Mybpc3	4.67514	-0.417619	1.17972	-0.353998	0.72334	0.929644
ENSMUSG00000002102	Psmc3	324.801	0.0305947	0.243831	0.125475	0.900147	0.97996
ENSMUSG00000002103	Acp2	1083.04	0.0673814	0.0944393	0.713489	0.475543	0.841659
ENSMUSG00000002104	Rapsn	21.8194	0.000226543	0.468349	0.000483706	0.999614	1
ENSMUSG00000002105	Slc39a13	126.056	-0.163613	0.222721	-0.734609	0.462577	0.834245
ENSMUSG00000002107	Celf2	1343.92	-0.08043	0.146257	-0.549923	0.582372	0.883646
ENSMUSG00000002108	Nr1h3	6.86241	0.490893	1.05898	0.463554	0.642967	0.903802
ENSMUSG00000002109	Ddb2	59.7006	0.0183545	0.219757	0.0835219	0.933437	0.985989
ENSMUSG00000002111	Spi1	728.58	0.038634	0.120814	0.319781	0.749135	0.936244
ENSMUSG00000002129	Sf3a1	475.494	0.0466206	0.261707	0.178141	0.858613	0.968684
ENSMUSG00000002147	Stat6	766.372	-0.215167	0.149415	-1.44006	0.14985	0.587861
ENSMUSG00000002190	Clgn	58.8824	-0.0994048	0.29144	-0.341082	0.733042	0.931724
ENSMUSG00000002204	Napsa	0.887855	-1.32724	3.59173	-0.369526	0.711736
ENSMUSG00000002205	Vrk3	82.1897	-0.37097	0.313611	-1.1829	0.236849	0.685346
ENSMUSG00000002210	Smg9	196.012	0.200557	0.178399	1.12421	0.260926	0.705639
ENSMUSG00000002221	Paxip1	195.28	0.199601	0.357975	0.557584	0.577129	0.881483
ENSMUSG00000002222	Rmnd5a	301.475	0.074841	0.233595	0.320388	0.748674	0.93619
ENSMUSG00000002227	Mov10	154.155	-0.326849	0.401578	-0.81391	0.415697	0.812654
ENSMUSG00000002228	Ppm1j	2.40768	0.573046	1.64563	0.348224	0.727672
ENSMUSG00000002233	Rhoc	33.474	-0.316308	0.357804	-0.884028	0.376681	0.792743
ENSMUSG00000002240	Prr27	0
ENSMUSG00000002249	Tead3	24.6872	-0.87769	0.632604	-1.38742	0.165312	0.612753
ENSMUSG00000002250	Ppard	266.714	-0.190513	0.157745	-1.20773	0.227152	0.677757
ENSMUSG00000002257	Def6	147.079	-0.200919	0.303318	-0.662402	0.507714	0.856739
ENSMUSG00000002265	Peg3	16.9066	0.930997	0.606028	1.53623	0.124482	0.551361
ENSMUSG00000002266	Zim1	0.230955	0	5.88619	0	1
ENSMUSG00000002274	Metrn	8.55256	-0.617712	0.607802	-1.0163	0.309485	0.745424
ENSMUSG00000002279	Lmf1	199.773	0.0464327	0.145945	0.318153	0.750369	0.93684
ENSMUSG00000002280	Ciao3	120.768	-0.627962	0.592053	-1.06065	0.288848	0.730168
ENSMUSG00000002289	Angptl4	0.563799	0.974246	2.45059	0.397556	0.690957
ENSMUSG00000002297	Dbf4	59.3441	-0.186362	0.233099	-0.799495	0.424003	0.818247
ENSMUSG00000002307	Daxx	158.854	-0.0943631	0.347845	-0.271279	0.786176	0.949061
ENSMUSG00000002308	Cd320	10.9972	-1.5918	0.630624	-2.52417	0.0115971	0.191444
ENSMUSG00000002319	Ipo4	172.151	-0.585087	0.381272	-1.53456	0.124891	0.551813
ENSMUSG00000002320	Tm9sf1	246.64	-0.368379	0.159412	-2.31086	0.0208408	0.258853
ENSMUSG00000002324	Rec8	1.54607	-4.05876	2.10249	-1.93046	0.0535499
ENSMUSG00000002325	Irf9	375.293	-0.308388	0.144225	-2.13825	0.0324963	0.315047
ENSMUSG00000002326	Gmpr2	150.02	-0.0425399	0.167976	-0.25325	0.800075	0.951616
ENSMUSG00000002329	Mdp1	123.934	-0.104143	0.162949	-0.639114	0.522749	0.86161
ENSMUSG00000002332	Dhrs1	90.0312	0.349269	0.300328	1.16296	0.244845	0.694478
ENSMUSG00000002341	Ncan	1.55508	0.339439	1.57579	0.215409	0.829448
ENSMUSG00000002342	Tmem161a	65.1895	-0.506319	0.451842	-1.12056	0.262473	0.706789
ENSMUSG00000002343	Armc6	17.0865	-0.410634	0.382607	-1.07325	0.283157	0.726003
ENSMUSG00000002345	Borcs8	39.7396	-0.220853	0.306265	-0.721118	0.470837	0.840482
ENSMUSG00000002346	Slc25a42	25.9031	-0.19676	0.349073	-0.563665	0.572982	0.880021
ENSMUSG00000002365	Snx9	293.473	0.060063	0.114525	0.524454	0.599963	0.890826
ENSMUSG00000002372	Ranbp3	175.281	0.00792267	0.122799	0.0645174	0.948558	0.989114
ENSMUSG00000002379	Ndufa11	29.3405	-0.327453	0.344719	-0.949912	0.342157	0.769448
ENSMUSG00000002384	Bmp8b	0.0746807	0	5.88619	0	1
ENSMUSG00000002393	Nr2f6	91.7385	0.752712	0.661442	1.13799	0.255127	0.701762
ENSMUSG00000002395	Use1	183.24	-0.472845	0.20007	-2.36339	0.0181084	0.23911
ENSMUSG00000002396	Ocel1	93.399	-0.380322	0.374095	-1.01664	0.309322	0.745424
ENSMUSG00000002409	Dyrk1b	96.8334	-0.269548	0.202263	-1.33266	0.182642	0.634689
ENSMUSG00000002413	Braf	328.478	0.167602	0.220921	0.758653	0.44806	0.828614
ENSMUSG00000002416	Ndufb2	42.5186	-0.0123532	0.32542	-0.0379608	0.969719	0.994739
ENSMUSG00000002428	Hltf	667.394	-0.225071	0.149901	-1.50146	0.133237	0.564929
ENSMUSG00000002455	Prpf6	334.192	-0.392126	0.238877	-1.64154	0.100686	0.512775
ENSMUSG00000002458	Rgs19	469.313	0.183296	0.152781	1.19973	0.230246	0.680253
ENSMUSG00000002459	Rgs20	0.626366	-1.8279	4.17207	-0.438128	0.661294
ENSMUSG00000002475	Abhd3	19.1472	0.00599699	0.452615	0.0132496	0.989429	0.997638
ENSMUSG00000002477	Snrpd1	39.0479	-0.187242	0.2766	-0.676944	0.498442	0.852082
ENSMUSG00000002486	Tchp	274.684	0.0243109	0.208326	0.116697	0.9071	0.981854
ENSMUSG00000002489	Tiam1	272.541	0.231602	0.635592	0.364387	0.715569	0.927785
ENSMUSG00000002496	Tsc2	338.598	-0.0501046	0.0979086	-0.511749	0.608827	0.894598
ENSMUSG00000002500	Rpl3l	0.0504344	0	5.88619	0	1
ENSMUSG00000002504	Nherf2	6.51902	-0.450002	0.766579	-0.587026	0.557186	0.874459
ENSMUSG00000002524	Puf60	318.959	-0.109544	0.0897504	-1.22055	0.222258	0.673771
ENSMUSG00000002546	Golga2	616.528	0.090557	0.243341	0.37214	0.709788	0.926605
ENSMUSG00000002550	Uck1	71.3079	0.21548	0.229597	0.938512	0.347982	0.774884
ENSMUSG00000002565	Scin	0.324698	-0.658983	5.88619	-0.111954	0.91086
ENSMUSG00000002578	Ikzf4	2.1535	4.97054	5.80211	0.856678
ENSMUSG00000002580	Mien1	16.477	-0.0492119	0.475389	-0.103519	0.917551	0.983477
ENSMUSG00000002588	Pon1	0.336512	-1.24847	5.32487	-0.23446	0.814628
ENSMUSG00000002602	Axl	670.384	-0.448843	0.280815	-1.59836	0.109964	0.53125
ENSMUSG00000002603	Tgfb1	1081.59	-0.328285	0.0665336	-4.93413	8.05105e-07	0.000246082
ENSMUSG00000002608	Ccdc97	332.275	0.142483	0.191245	0.745029	0.456254	0.831631
ENSMUSG00000002617	Zfp40	152.038	-0.0857828	0.218343	-0.392881	0.694407	0.92193
ENSMUSG00000002625	Akap8l	940.968	-0.130025	0.0887496	-1.46508	0.1429	0.575907
ENSMUSG00000002633	Shh	0.0937209	0	5.88619	0	1
ENSMUSG00000002635	Pdcd2l	50.3901	-0.301275	0.273504	-1.10154	0.270662	0.714784
ENSMUSG00000002658	Gtf2f1	175.666	0.163075	0.165132	0.987547	0.323375	0.756514
ENSMUSG00000002660	Clpp	33.5711	0.221763	0.307588	0.720976	0.470924	0.840482
ENSMUSG00000002661	Alkbh7	8.04493	0.887863	0.819819	1.083	0.278809	0.721823
ENSMUSG00000002664	Pspn	0
ENSMUSG00000002668	Dennd1c	412.967	0.22314	0.123258	1.81034	0.0702429	0.440398
ENSMUSG00000002679	Med6	45.6679	0.105768	0.303512	0.348481	0.727479	0.93095
ENSMUSG00000002688	Prkd1	0.231625	-0.829243	5.8831	-0.140954	0.887907
ENSMUSG00000002699	Lcp2	1942.57	-0.383603	0.674878	-0.568403	0.569761	0.87906
ENSMUSG00000002718	Cse1l	241.545	0.154499	0.24459	0.631662	0.527608	0.863713
ENSMUSG00000002728	Naa20	97.4465	-0.418088	0.347208	-1.20414	0.228534	0.678084
ENSMUSG00000002731	Prkra	64.9542	-0.114284	0.297844	-0.383705	0.701197	0.924497
ENSMUSG00000002732	Fkbp7	47.0322	0.00435233	0.329397	0.013213	0.989458	0.997638
ENSMUSG00000002733	Plekha3	78.3122	-0.262568	0.221127	-1.18741	0.235067	0.683991
ENSMUSG00000002741	Ykt6	253.657	0.236927	0.108464	2.18439	0.0289334	0.299782
ENSMUSG00000002748	Baz1b	1353.22	-0.0705531	0.0977809	-0.721543	0.470575	0.840482
ENSMUSG00000002763	Pex6	152.19	-0.223102	0.21881	-1.01961	0.307912	0.744112
ENSMUSG00000002767	Mrpl2	42.0845	-0.3372	0.470606	-0.716523	0.473668	0.841002
ENSMUSG00000002768	Mea1	78.0924	-0.147335	0.22935	-0.642401	0.520613	0.86143
ENSMUSG00000002769	Gnmt	0.90517	2.19037	2.16446	1.01197	0.311552
ENSMUSG00000002771	Grin2d	1.18969	-1.22967	1.32363	-0.929015	0.352881
ENSMUSG00000002778	Kdelr1	118.901	0.0507561	0.184362	0.275307	0.783081	0.948004
ENSMUSG00000002781	Tmem143	50.733	-0.119137	0.591376	-0.201457	0.840341	0.964293
ENSMUSG00000002791	Pdxk-ps	0.61002	3.47611	3.53399	0.983622	0.325301
ENSMUSG00000002797	Ggct	17.4365	0.860165	0.59566	1.44405	0.148724	0.585769
ENSMUSG00000002799	Jag2	54.4687	-0.361493	0.25815	-1.40032	0.161418	0.607153
ENSMUSG00000002803	Btbd6	57.981	0.302567	0.202366	1.49515	0.134875	0.566464
ENSMUSG00000002804	Nudt14	15.5842	0.312581	0.391436	0.798549	0.424552	0.818247
ENSMUSG00000002808	Epdr1	0.390011	1.61464	4.38612	0.368125	0.71278
ENSMUSG00000002812	Flii	655.27	-0.130198	0.215029	-0.605489	0.544854	0.871826
ENSMUSG00000002814	Top3a	174.976	-0.151921	0.262919	-0.577825	0.563382	0.877107
ENSMUSG00000002820	Atg4d	44.7643	0.170133	0.258578	0.657957	0.510566	0.857739
ENSMUSG00000002825	Qtrt1	27.6601	-0.105136	0.324522	-0.323971	0.74596	0.935194
ENSMUSG00000002831	Plin4	0.384257	-2.50729	5.21059	-0.481192	0.63038
ENSMUSG00000002833	Hdgfl2	253.085	-0.045305	0.123628	-0.366463	0.714019	0.927315
ENSMUSG00000002835	Chaf1a	12.2255	0.0234829	0.584452	0.0401793	0.96795	0.99462
ENSMUSG00000002844	Adprh	188.966	0.273057	0.144029	1.89585	0.0579795	0.409438
ENSMUSG00000002845	Tmem39a	71.9347	-0.470491	0.426677	-1.10269	0.270163	0.714404
ENSMUSG00000002846	Timmdc1	60.7619	-0.233144	0.249427	-0.93472	0.349932	0.776559
ENSMUSG00000002847	Pla1a	0.130081	1.95067	5.85664	0.33307	0.739081
ENSMUSG00000002870	Mcm2	40.2648	0.150435	0.31455	0.478253	0.63247	0.900633
ENSMUSG00000002871	Tpra1	143.708	0.00686485	0.231954	0.0295958	0.976389	0.995526
ENSMUSG00000002881	Nab1	194.655	-0.180825	0.244761	-0.738785	0.460038	0.832377
ENSMUSG00000002885	Adgre5	20.9257	-0.117878	0.805178	-0.1464	0.883606	0.976116
ENSMUSG00000002897	Il17ra	759.876	-0.150669	0.103324	-1.45821	0.144781	0.579281
ENSMUSG00000002900	Lamb1	3.26598	-3.09084	2.23504	-1.3829	0.166695	0.614293
ENSMUSG00000002908	Kcnn1	2.39181	-1.57131	1.46697	-1.07113	0.284111
ENSMUSG00000002910	Arrdc2	55.1429	0.186086	0.242177	0.768388	0.442257	0.825173
ENSMUSG00000002930	Ppp1r17	0.089935	-0.516018	5.88613	-0.0876668	0.930141
ENSMUSG00000002944	Cd36	45.3126	1.2541	0.612626	2.04709	0.0406493	0.352457
ENSMUSG00000002948	Map2k7	254.549	0.0912524	0.145093	0.628924	0.529399	0.8646
ENSMUSG00000002949	Timm44	270.293	0.0593856	0.16453	0.360941	0.718144	0.928384
ENSMUSG00000002957	Ap2a2	378.724	0.217701	0.142283	1.53005	0.126003	0.552932
ENSMUSG00000002963	Pnkp	95.4038	-0.191739	0.222822	-0.860504	0.389511	0.800953
ENSMUSG00000002968	Med25	120.775	0.0734481	0.151773	0.483935	0.628432	0.900179
ENSMUSG00000002980	Bcam	0.41619	-1.23434	5.88616	-0.209702	0.8339
ENSMUSG00000002981	Clptm1	516.218	-0.0611729	0.0727931	-0.840366	0.400703	0.804726
ENSMUSG00000002983	Relb	115.243	-0.296977	0.280535	-1.05861	0.289777	0.731334
ENSMUSG00000002984	Tomm40	85.8662	-0.449086	0.222508	-2.01829	0.0435612	0.363567
ENSMUSG00000002985	Apoe	8665.58	0.369334	0.198579	1.85988	0.0629021	0.423622
ENSMUSG00000002992	Apoc2	1.99878	-0.454822	1.79009	-0.254078	0.799435
ENSMUSG00000002996	Hbp1	332.843	-0.0322714	0.172514	-0.187066	0.851609	0.96694
ENSMUSG00000002997	Prkar2b	1.16221	-0.353939	2.3434	-0.151037	0.879947
ENSMUSG00000003031	Cdkn1b	283.138	-0.211614	0.167593	-1.26266	0.206711	0.661799
ENSMUSG00000003032	Klf4	32.4772	1.57883	0.535874	2.94627	0.00321628	0.100491
ENSMUSG00000003033	Ap1m1	217.777	0.338053	0.174486	1.93742	0.0526938	0.393455
ENSMUSG00000003037	Rab8a	245.837	-0.337062	0.317301	-1.06228	0.288109	0.72987
ENSMUSG00000003038	Hmgn2	181.299	0.12233	0.205427	0.595491	0.551515	0.873502
ENSMUSG00000003039	Fam32a	149.787	-0.108795	0.135025	-0.805739	0.420393	0.815754
ENSMUSG00000003051	Elf3	0.14854	2.05226	5.85262	0.350657	0.725845
ENSMUSG00000003053	Cyp2c29	0.111268	0	5.88619	0	1
ENSMUSG00000003062	Stard3nl	202.478	-0.0857495	0.257085	-0.333546	0.738722	0.933193
ENSMUSG00000003068	Stk11	345.884	-0.215008	0.174011	-1.2356	0.216607	0.668493
ENSMUSG00000003070	Efna2	0.908079	-0.659092	2.78738	-0.236455	0.813079
ENSMUSG00000003072	Atp5d	96.8791	-0.504096	0.185118	-2.72311	0.00646704	0.141911
ENSMUSG00000003099	Ppp5c	324.428	-0.0621541	0.170569	-0.364392	0.715565	0.927785
ENSMUSG00000003119	Cdk12	757.265	-0.0635018	0.105627	-0.601191	0.547713	0.872628
ENSMUSG00000003123	Lipe	169.177	-0.281364	0.147771	-1.90405	0.0569033	0.406634
ENSMUSG00000003131	Pafah1b2	246.615	0.231859	0.129626	1.78868	0.0736669	0.449638
ENSMUSG00000003134	Tbc1d8	413.158	-0.371066	0.20724	-1.79051	0.0733714	0.448817
ENSMUSG00000003135	Cnot11	100.422	0.0170566	0.225405	0.0756709	0.939681	0.987491
ENSMUSG00000003153	Slc2a3	60.0561	1.49966	0.677014	2.21511	0.0267524	0.288722
ENSMUSG00000003154	Foxj2	494.784	-0.194842	0.0809108	-2.40811	0.0160356	0.222797
ENSMUSG00000003161	Sri	146.137	-0.0489391	0.199503	-0.245305	0.80622	0.953891
ENSMUSG00000003166	Dgcr2	254.169	-0.172785	0.125663	-1.37499	0.169135	0.618191
ENSMUSG00000003178		101.793	-0.562177	0.210711	-2.668	0.0076305	0.15662
ENSMUSG00000003184	Irf3	225.994	0.0149132	0.187257	0.0796402	0.936523	0.986781
ENSMUSG00000003190	Bcl2l12	30.0471	-0.0562562	0.419226	-0.134191	0.893252	0.978774
ENSMUSG00000003198	Zfp959	36.0126	-0.0544277	0.26922	-0.202168	0.839786	0.964104
ENSMUSG00000003199	Mpnd	84.5267	-0.222736	0.325189	-0.684943	0.49338	0.850372
ENSMUSG00000003200	Sh3gl1	200.013	0.106619	0.133802	0.796844	0.425542	0.818626
ENSMUSG00000003206	Ebi3	76.0921	-0.375487	0.198927	-1.88756	0.0590848	0.411194
ENSMUSG00000003208	Yju2	66.2139	0.134364	0.211774	0.634466	0.525776	0.862492
ENSMUSG00000003226	Ranbp2	1373.66	0.0243411	0.0668276	0.364237	0.715681	0.927817
ENSMUSG00000003227	Edar	0.0912883	0	5.88619	0	1
ENSMUSG00000003228	Grk5	17.819	0.295775	0.393147	0.752328	0.451854	0.83064
ENSMUSG00000003233	Dvl3	168.216	0.0822603	0.11399	0.721645	0.470513	0.840482
ENSMUSG00000003234	Abcf3	219.612	0.168855	0.220471	0.765884	0.443745	0.825811
ENSMUSG00000003235	Eif2b5	162.782	0.175995	0.181504	0.969648	0.332222	0.763242
ENSMUSG00000003269	Cyth2	146.104	-0.139003	0.245079	-0.567177	0.570594	0.879434
ENSMUSG00000003271	Sult2b1	0.243375	0	5.88619	0	1
ENSMUSG00000003273	Car11	3.76863	-1.80559	1.11411	-1.62065	0.105092	0.519912
ENSMUSG00000003279	Dlgap1	4.37775	0.903136	0.94993	0.95074	0.341737	0.76931
ENSMUSG00000003282	Plag1	26.3524	-1.28239	0.495133	-2.58999	0.00959783	0.176169
ENSMUSG00000003283	Hck	504.266	-0.123077	0.105682	-1.1646	0.244182	0.694137
ENSMUSG00000003299	Mrpl4	55.1514	-0.125671	0.219549	-0.572406	0.567047	0.87849
ENSMUSG00000003308	Keap1	138.828	0.293552	0.324592	0.904371	0.365799	0.787138
ENSMUSG00000003309	Ap1m2	0.0516551	0	5.88619	0	1
ENSMUSG00000003316	Glg1	937.785	-0.378521	0.0846474	-4.47174	7.7585e-06	0.00134672
ENSMUSG00000003341	Atp8b3	0.115151	-0.659054	5.88619	-0.111966	0.91085
ENSMUSG00000003344	Btbd2	84.1097	0.0924475	0.297909	0.310321	0.756317	0.938523
ENSMUSG00000003345	Csnk1g2	267.652	-0.0109667	0.117727	-0.0931534	0.925782	0.984494
ENSMUSG00000003346	Abhd17a	58.1899	0.354599	0.35608	0.995841	0.319328	0.753576
ENSMUSG00000003348	Mob3a	221.555	0.208835	0.112356	1.85869	0.063071	0.423781
ENSMUSG00000003352	Cacnb3	1.06893	2.62248	2.45017	1.07033	0.284473
ENSMUSG00000003354	Ccdc65	0.238179	0	5.88619	0	1
ENSMUSG00000003355	Fkbp11	1.33105	-1.84837	1.55564	-1.18817	0.234765
ENSMUSG00000003360	Ddx23	598.657	-0.103153	0.170189	-0.606108	0.544443	0.871826
ENSMUSG00000003363	Pld3	438.851	-0.204588	0.250773	-0.815831	0.414597	0.811785
ENSMUSG00000003378	Grik5	11.1682	0.369879	0.477447	0.774702	0.438516	0.82487
ENSMUSG00000003379	Cd79a	0.494741	-1.06616	3.81099	-0.279759	0.779662
ENSMUSG00000003380	Rabac1	73.2194	0.105748	0.223217	0.473746	0.635681	0.901104
ENSMUSG00000003382	Etv3	633.451	0.02576	0.0906578	0.284145	0.776299	0.945011
ENSMUSG00000003402	Prkcsh	337.439	0.0518195	0.0974353	0.531834	0.594841	0.888472
ENSMUSG00000003410	Elavl3	1.94454	-0.82124	1.35408	-0.606494	0.544187
ENSMUSG00000003411	Rab3b	0.589404	0.930904	5.53368	0.168225	0.866406
ENSMUSG00000003418	St8sia6	232.953	0.280429	0.367587	0.762892	0.445528	0.826729
ENSMUSG00000003420	Fcgrt	183.307	0.450774	0.1177	3.82984	0.000128226	0.0111979
ENSMUSG00000003421	Nosip	133.814	0.046356	0.271179	0.170943	0.864269	0.970809
ENSMUSG00000003423	Pih1d1	64.9689	0.240972	0.31171	0.773065	0.439484	0.82487
ENSMUSG00000003429	Rps11	447.97	-0.931487	0.155937	-5.97349	2.32227e-09	2.33223e-06
ENSMUSG00000003435	Supt5	613.842	-0.170935	0.0915718	-1.86668	0.0619462	0.420552
ENSMUSG00000003436	Dll3	0.245494	-0.659026	5.88619	-0.111961	0.910854
ENSMUSG00000003437	Paf1	267.986	-0.139657	0.271348	-0.514679	0.606777	0.893159
ENSMUSG00000003438	Timm50	53.9106	0.720831	0.3634	1.98357	0.0473036	0.377035
ENSMUSG00000003444	Med29	31.7632	-0.319127	0.30249	-1.055	0.291425	0.73185
ENSMUSG00000003452	Bicd1	5.50656	1.52179	1.87016	0.813719	0.415806	0.812654
ENSMUSG00000003458	Ncstn	550.498	0.0872485	0.156709	0.556753	0.577696	0.881483
ENSMUSG00000003464	Pex19	110.416	0.332374	0.294756	1.12763	0.259478	0.704057
ENSMUSG00000003469	Phyhip	2.52255	4.26791	1.82586	2.33748
ENSMUSG00000003476	Crhr2	1.07326	-1.36714	1.96085	-0.697218	0.485667
ENSMUSG00000003477	Inmt	0.0588595	-0.659076	5.88619	-0.11197	0.910847
ENSMUSG00000003484	Cyp4f18	11.9672	1.19253	0.676251	1.76344	0.0778258	0.460729
ENSMUSG00000003500	Impdh1	14.1829	0.943905	0.847517	1.11373	0.265395	0.708995
ENSMUSG00000003505	Psg18	0.122354	1.95067	5.85664	0.333069	0.739082
ENSMUSG00000003518	Dusp3	240.028	-0.356724	0.391983	-0.910051	0.362796	0.785096
ENSMUSG00000003526	Prodh	34.0136	0.254611	0.470637	0.540992	0.588513	0.88668
ENSMUSG00000003527	Ess2	97.2902	0.0279694	0.227518	0.122932	0.902161	0.980648
ENSMUSG00000003528	Slc25a1	67.0286	0.123976	0.4979	0.248998	0.803362	0.952604
ENSMUSG00000003531	Dgcr6	18.2487	0.117926	0.368221	0.320258	0.748772	0.93619
ENSMUSG00000003534	Ddr1	2.61943	1.23439	2.29992	0.536711	0.591468
ENSMUSG00000003541	Ier3	22.2916	1.33503	0.637575	2.09391	0.0362679	0.331984
ENSMUSG00000003545	Fosb	72.7497	1.76699	0.948902	1.86214	0.0625833	0.423243
ENSMUSG00000003546	Klc4	122.156	0.0495812	0.145142	0.341604	0.732649	0.931724
ENSMUSG00000003549	Ercc1	43.0821	-0.0305726	0.36292	-0.0842407	0.932865	0.985864
ENSMUSG00000003555	Cyp17a1	0.336229	0	5.88619	0	1
ENSMUSG00000003559	As3mt	74.8708	-0.0133782	0.1832	-0.0730249	0.941786	0.98805
ENSMUSG00000003573	Homer3	71.9424	0.195185	0.274443	0.711206	0.476956	0.84262
ENSMUSG00000003575	Crtc1	213.056	-0.315107	0.590903	-0.533264	0.593851	0.888404
ENSMUSG00000003581	Rnf215	168.154	0.0589507	0.150542	0.39159	0.695361	0.92193
ENSMUSG00000003585	Sec14l2	45.3112	-0.903096	0.433851	-2.08158	0.0373808	0.337561
ENSMUSG00000003604	Aven	35.7472	-0.125314	0.433329	-0.28919	0.772436	0.943303
ENSMUSG00000003617	Cp	72.1332	2.02686	0.545549	3.71526	0.000202993	0.0156817
ENSMUSG00000003623	Crot	265.32	-0.0162329	0.176285	-0.0920833	0.926632	0.984494
ENSMUSG00000003644	Rps6ka1	1593.39	-0.0231884	0.16027	-0.144683	0.884961	0.976116
ENSMUSG00000003657	Calb2	0.468905	0.639336	5.07107	0.126075	0.899672
ENSMUSG00000003660	Snrnp200	771.842	0.0300769	0.114673	0.262283	0.793103	0.95098
ENSMUSG00000003662	Ciao1	116.902	0.204079	0.276089	0.739179	0.459798	0.832377
ENSMUSG00000003665	Has1	0.0552172	0	5.88619	0	1
ENSMUSG00000003680	Taf6l	110.505	-0.328012	0.214455	-1.52952	0.126137	0.553003
ENSMUSG00000003721	Insig2	103.702	-0.273717	0.455759	-0.600575	0.548123	0.872684
ENSMUSG00000003731	Kpna6	235.831	-0.114405	0.253501	-0.4513	0.651773	0.906999
ENSMUSG00000003746	Man1a	928.907	0.0687709	0.0831283	0.827285	0.408075	0.807827
ENSMUSG00000003752	Itpkc	92.878	-0.210584	0.300662	-0.700402	0.483677	0.845749
ENSMUSG00000003762	Coq8b	78.2237	-0.451904	0.315395	-1.43282	0.151909	0.591974
ENSMUSG00000003778	Brd8	577.673	-0.164433	0.146255	-1.12429	0.26089	0.705639
ENSMUSG00000003779	Kif20a	8.7077	-0.555867	0.795927	-0.69839	0.484933	0.846661
ENSMUSG00000003808	Farsa	166.541	0.143381	0.141019	1.01675	0.309273	0.745424
ENSMUSG00000003809	Gcdh	45.2665	0.215077	0.31296	0.687234	0.491935	0.849865
ENSMUSG00000003810	Mast2	217.078	-0.191743	0.340543	-0.563049	0.573401	0.880021
ENSMUSG00000003812	Dnase2a	510.533	-0.0264491	0.252743	-0.104648	0.916655	0.983372
ENSMUSG00000003813	Rad23a	154.901	0.232245	0.161709	1.43619	0.150949	0.590194
ENSMUSG00000003814	Calr	3833.85	-0.126099	0.0922826	-1.36645	0.171799	0.618713
ENSMUSG00000003824	Syce2	9.38886	0.0838713	0.57912	0.144825	0.884849	0.976116
ENSMUSG00000003847	Nfat5	1265.53	-0.109967	0.076697	-1.43378	0.151635	0.591458
ENSMUSG00000003848	Nob1	53.8212	-1.09519	0.410808	-2.66595	0.00767721	0.156892
ENSMUSG00000003849	Nqo1	0.182511	-1.61829	5.85581	-0.276357	0.782274
ENSMUSG00000003863	Ppfia3	8.70833	0.207187	0.794143	0.260894	0.794174	0.951277
ENSMUSG00000003865	Gys1	49.7608	-0.0782501	0.39129	-0.19998	0.841496	0.964861
ENSMUSG00000003868	Ruvbl2	89.2897	-0.160764	0.243637	-0.659851	0.50935	0.857454
ENSMUSG00000003872	Lin7b	1.36791	-0.802517	1.71809	-0.467099	0.640429
ENSMUSG00000003873	Bax	54.6562	0.199611	0.209053	0.954832	0.339663	0.766512
ENSMUSG00000003882	Il7r	121.942	-0.196236	0.299335	-0.655572	0.5121	0.858142
ENSMUSG00000003923	Tfam	106.484	0.24403	0.237281	1.02844	0.303742	0.740398
ENSMUSG00000003929	Zfp81	104.357	0.0565682	0.184929	0.305891	0.759688	0.939089
ENSMUSG00000003934	Efnb3	1.70678	0.939018	1.07375	0.87452	0.381835
ENSMUSG00000003948	Mmd	67.2913	-0.160314	0.198683	-0.806881	0.419735	0.815234
ENSMUSG00000003949	Hlf	98.2351	0.0760237	0.629003	0.120864	0.903799	0.98104
ENSMUSG00000003955	Fam162a	29.3278	-0.243293	0.321088	-0.757712	0.448623	0.829053
ENSMUSG00000003970	Rpl8	997.3	-0.696765	0.127464	-5.46638	4.59317e-08	2.48384e-05
ENSMUSG00000003974	Grm3	3.9682	0.230382	1.04166	0.221168	0.824962	0.959068
ENSMUSG00000003992	Ssbp2	130.264	-0.528552	0.263903	-2.00282	0.0451961	0.371035
ENSMUSG00000004018	Fancl	37.2332	-0.237532	0.573835	-0.413938	0.67892	0.916309
ENSMUSG00000004031	Brinp2	0.656647	-0.515679	2.6439	-0.195045	0.845358
ENSMUSG00000004032	Gstm5	16.4574	-0.556259	0.399271	-1.39319	0.163563	0.609247
ENSMUSG00000004035	Gstm7	0.772053	-3.6146	3.16363	-1.14255	0.253226
ENSMUSG00000004038	Gstm3	0
ENSMUSG00000004040	Stat3	697.887	-0.0547672	0.165905	-0.330111	0.741316	0.933952
ENSMUSG00000004043	Stat5a	115.893	0.0702509	0.406579	0.172785	0.86282	0.970314
ENSMUSG00000004044	Cavin1	4.34816	-0.818571	1.03827	-0.788402	0.430462	0.820218
ENSMUSG00000004054	Map3k11	291.439	-0.0112829	0.117931	-0.0956738	0.92378	0.984494
ENSMUSG00000004056	Akt2	202.919	-0.323357	0.239674	-1.34915	0.177288	0.627186
ENSMUSG00000004069	Dnaja3	154.026	-0.0701895	0.147547	-0.475711	0.634281	0.900967
ENSMUSG00000004070	Hmox2	368.961	0.126113	0.152472	0.827122	0.408168	0.807827
ENSMUSG00000004071	Cdip1	153.332	0.0583779	0.191858	0.304276	0.760918	0.939702
ENSMUSG00000004085	Map3k20	107.935	0.434414	0.553324	0.785098	0.432396	0.821553
ENSMUSG00000004096	Cwc15	234.584	-0.210837	0.128591	-1.6396	0.101088	0.51307
ENSMUSG00000004098	Col5a3	0.751092	2.99978	3.60696	0.831664	0.405599
ENSMUSG00000004099	Dnmt1	295.754	0.0179341	0.0912089	0.196626	0.84412	0.965743
ENSMUSG00000004100	Ppan	112.611	0.201804	0.507924	0.397311	0.691138	0.92124
ENSMUSG00000004105	Angptl2	2.48694	0.680797	1.27508	0.533926	0.593393
ENSMUSG00000004110	Cacna1e	21.75	0.336903	0.692703	0.48636	0.626712	0.900179
ENSMUSG00000004113	Cacna1b	4.35968	-2.29412	2.05743	-1.11504	0.264833	0.708467
ENSMUSG00000004127	Trmt10a	52.1323	-0.162919	0.37035	-0.439907	0.660005	0.908951
ENSMUSG00000004151	Etv1	196.041	-0.42222	0.276584	-1.52655	0.126873	0.554675
ENSMUSG00000004187	Kifc2	37.41	-0.0207066	0.25477	-0.0812755	0.935223	0.986365
ENSMUSG00000004207	Psap	8173.21	-0.183065	0.0625351	-2.9274	0.0034181	0.10247
ENSMUSG00000004221	Ikbkg	241.035	0.266722	0.158761	1.68003	0.092952	0.49504
ENSMUSG00000004231	Pax2	0.4937	0	5.88619	0	1
ENSMUSG00000004233	Wars2	62.7421	-0.0424056	0.370557	-0.114438	0.908891	0.982211
ENSMUSG00000004263	Atn1	617.534	0.0350214	0.143656	0.243787	0.807396	0.954199
ENSMUSG00000004264	Phb2	175.29	-0.339194	0.205905	-1.64733	0.0994896	0.512015
ENSMUSG00000004266	Ptpn6	1592.7	0.324657	0.237347	1.36785	0.171358	0.61856
ENSMUSG00000004267	Eno2	5.92068	0.299472	1.03557	0.289186	0.772439	0.943303
ENSMUSG00000004268	Emg1	81.8772	-0.00160483	0.179648	-0.00893315	0.992872	0.998126
ENSMUSG00000004270	Lpcat3	254.8	0.195281	0.181814	1.07407	0.28279	0.725894
ENSMUSG00000004285	Atp6v1f	105.844	-0.190606	0.149196	-1.27755	0.201407	0.655962
ENSMUSG00000004296	Il12b	0.780241	-0.563335	2.06498	-0.272804	0.785004
ENSMUSG00000004317	Clcn5	236.745	0.947058	0.33698	2.81043	0.00494758	0.122686
ENSMUSG00000004319	Clcn3	417.296	0.0352653	0.100091	0.352331	0.72459	0.929821
ENSMUSG00000004328	Hif3a	5.51369	-0.283695	1.00988	-0.280918	0.778773	0.94662
ENSMUSG00000004341	Gpx6	0.0216017	0	5.88619	0	1
ENSMUSG00000004344	Gpx5	0.125442	-1.92086	5.86946	-0.327264	0.743468
ENSMUSG00000004347	Pde1c	1.55057	1.57104	1.84147	0.853146	0.393578
ENSMUSG00000004356	Utp20	283.726	-0.0293568	0.131334	-0.223529	0.823124	0.958391
ENSMUSG00000004359	Spic	2.82174	2.7313	1.46533	1.86394	0.0623297	0.422208
ENSMUSG00000004360	9330159F19Rik	1.35408	2.20249	2.05572	1.0714	0.283991
ENSMUSG00000004364	Cul3	506.939	-0.267389	0.170132	-1.57165	0.116031	0.539483
ENSMUSG00000004366	Sst	0.211338	0.0622046	5.88619	0.0105679	0.991568
ENSMUSG00000004371	Il11	0.0608155	0	5.88619	0	1
ENSMUSG00000004383	Large1	435.883	0.0269838	0.0908435	0.297036	0.766439	0.941394
ENSMUSG00000004393	Ddx56	61.1869	-0.257749	0.305213	-0.844489	0.398396	0.804229
ENSMUSG00000004394	Tmed4	190.219	0.209086	0.217296	0.962219	0.33594	0.764537
ENSMUSG00000004415	Col26a1	1.44752	-1.00857	5.87712	-0.17161
ENSMUSG00000004446	Bid	156.302	0.0865765	0.181797	0.476226	0.633913	0.900967
ENSMUSG00000004451	Ralb	437.177	-0.13901	0.0850013	-1.63539	0.101968	0.515152
ENSMUSG00000004455	Ppp1cc	392.693	-0.0401622	0.136328	-0.2946	0.7683	0.94228
ENSMUSG00000004460	Dnajb11	361.803	-0.169355	0.120283	-1.40797	0.159139	0.603864
ENSMUSG00000004462	Tbccd1	76.2169	-0.0277928	0.232305	-0.119639	0.904769	0.98126
ENSMUSG00000004473	Clec11a	4.30519	2.10464	0.828987	2.5388	0.0111233	0.186627
ENSMUSG00000004500	Zfp324	111.443	-0.0746788	0.198905	-0.375449	0.707327	0.925912
ENSMUSG00000004508	Gab2	511.84	-0.0769291	0.10629	-0.723767	0.469209	0.839964
ENSMUSG00000004530	Coro1c	871.213	-0.309421	0.836379	-0.369953	0.711418	0.92675
ENSMUSG00000004535	Tax1bp1	808.966	0.229241	0.107289	2.13667	0.0326251	0.315047
ENSMUSG00000004540	Psg17	0.0556342	0	5.88619	0	1
ENSMUSG00000004542	Psg19	0.211011	0	5.88619	0	1
ENSMUSG00000004552	Ctse	7.77741	-0.0439802	0.574285	-0.0765825	0.938956	0.987205
ENSMUSG00000004558	Ndrg2	13.6597	0.0971186	0.436432	0.222528	0.823903	0.958391
ENSMUSG00000004561	Mettl17	107.898	0.673428	0.666107	1.01099	0.312021	0.747078
ENSMUSG00000004562	Arhgef40	1146.4	-0.255458	0.196469	-1.30025	0.193516	0.645513
ENSMUSG00000004565	Pnpla6	112.944	0.0406517	0.177613	0.228878	0.818964	0.957637
ENSMUSG00000004567	Mcoln1	230.407	0.0423908	0.15784	0.268568	0.788262	0.949269
ENSMUSG00000004568	Arhgef18	321.917	0.389329	0.265536	1.4662	0.142594	0.575907
ENSMUSG00000004591	Pkn2	366.33	0.170831	0.218053	0.78344	0.433369	0.82229
ENSMUSG00000004609	Cd33	2001.95	0.00285592	0.0689202	0.0414381	0.966947	0.994388
ENSMUSG00000004610	Etfb	88.6162	-0.0425857	0.182442	-0.233421	0.815435	0.956519
ENSMUSG00000004612	Nkg7	0
ENSMUSG00000004613		0
ENSMUSG00000004626	Stxbp2	533.804	-0.419025	0.688844	-0.608301	0.542988	0.871112
ENSMUSG00000004630	Pcp2	0.316172	0	5.88619	0	1
ENSMUSG00000004631	Sgce	258.435	-0.0803695	0.133184	-0.603446	0.546212	0.87207
ENSMUSG00000004633	Chn2	436.391	-0.178619	0.189588	-0.942139	0.346121	0.773192
ENSMUSG00000004637	Wwox	99.1413	-0.216303	0.235833	-0.917187	0.359045	0.781285
ENSMUSG00000004642	Slbp	163.858	0.0642074	0.230369	0.278715	0.780463	0.947364
ENSMUSG00000004651	Tyr	0.0796061	0	5.88619	0	1
ENSMUSG00000004654	Ghrhr	0.0747808	1.28838	5.88462	0.21894	0.826697
ENSMUSG00000004655	Aqp1	1.71526	-1.44213	1.95123	-0.739088	0.459853
ENSMUSG00000004661	Arid3b	529.785	0.287396	0.15973	1.79926	0.0719774	0.44425
ENSMUSG00000004665	Cnn2	28.7012	-0.427683	0.443595	-0.964129	0.334981	0.763936
ENSMUSG00000004667	Polr2e	118.524	0.127629	0.187888	0.679284	0.496958	0.850959
ENSMUSG00000004668	Abca13	8.55881	0.561837	0.540491	1.03949	0.298575	0.737202
ENSMUSG00000004677	Myo9b	1305.18	-0.188992	0.074044	-2.55243	0.0106974	0.182531
ENSMUSG00000004698	Hdac9	156.46	0.428381	0.20924	2.04732	0.0406264	0.352457
ENSMUSG00000004707	Ly9	295.788	0.179628	0.152967	1.17429	0.240277	0.689308
ENSMUSG00000004709	Cd244a	24.787	0.414244	0.475546	0.871091	0.383704	0.795732
ENSMUSG00000004730	Adgre1	1205.47	0.100143	0.0686274	1.45922	0.144503	0.579001
ENSMUSG00000004748	Mtfp1	7.5518	-1.14415	0.773304	-1.47956	0.13899	0.572697
ENSMUSG00000004768	Rab23	55.691	-0.161228	0.378786	-0.425645	0.670367	0.912961
ENSMUSG00000004771	Rab11a	256.511	-0.176512	0.155285	-1.1367	0.255663	0.702487
ENSMUSG00000004788	Eif2b2	55.3128	1.12231	0.548328	2.04679	0.0406784	0.352457
ENSMUSG00000004789	Dlst	409.716	0.0433904	0.0818963	0.529821	0.596236	0.888971
ENSMUSG00000004791	Pgf	0.281949	-1.89523	5.84871	-0.324043	0.745906
ENSMUSG00000004798	Ulk2	967.735	0.08141	0.10952	0.743337	0.457278	0.831631
ENSMUSG00000004814	Ccl24	11.404	1.41334	0.822559	1.71822	0.0857567	0.479908
ENSMUSG00000004815	Dgkq	146.455	-0.586308	0.260082	-2.25431	0.0241764	0.276583
ENSMUSG00000004821	Tmed11	0
ENSMUSG00000004837	Grap	157.227	-0.561766	0.375398	-1.49646	0.134535	0.566336
ENSMUSG00000004842	Pou1f1	0.356513	0	5.32373	0	1
ENSMUSG00000004843	Chmp2b	115.582	-0.0194059	0.154713	-0.125432	0.900182	0.97996
ENSMUSG00000004846	Plod3	631.657	-0.172197	0.106171	-1.62189	0.104827	0.519335
ENSMUSG00000004849	Ap1s1	38.1112	-0.098089	0.345558	-0.283857	0.77652	0.945029
ENSMUSG00000004864	Mapk13	0.0688645	-1.55053	5.8831	-0.263557	0.792121
ENSMUSG00000004865	Srpk1	316.513	-0.00410101	0.255884	-0.0160268	0.987213	0.997011
ENSMUSG00000004872	Pax3	0.298032	-1.9208	5.86946	-0.327252	0.743477
ENSMUSG00000004880	Lbr	232.4	-0.291203	0.424022	-0.686764	0.492231	0.849865
ENSMUSG00000004885	Crabp2	0.212305	0.639279	5.88619	0.108607	0.913515
ENSMUSG00000004891	Nes	100.919	-0.551066	0.273634	-2.01388	0.044022	0.365636
ENSMUSG00000004892	Bcan	7.02509	2.37581	0.981946	2.41949	0.0155421	0.220113
ENSMUSG00000004894	Hapln2	0.358446	-1.52135	5.30519	-0.286767	0.774291
ENSMUSG00000004895	Prcc	129.002	-0.205159	0.140397	-1.46128	0.143938	0.577774
ENSMUSG00000004896	Rrnad1	199.623	-0.0240537	0.234602	-0.10253	0.918336	0.983883
ENSMUSG00000004897	Hdgf	170.629	0.172932	0.288284	0.599868	0.548594	0.872684
ENSMUSG00000004902	Slc25a18	0.728872	-1.4907	2.57502	-0.578908	0.562651
ENSMUSG00000004929	Thop1	42.5274	-0.0642466	0.362093	-0.177431	0.85917	0.968725
ENSMUSG00000004931	Apba3	50.6076	-0.521842	0.26504	-1.96891	0.0489629	0.380088
ENSMUSG00000004933	Matk	235.423	-0.426453	0.177482	-2.40279	0.0162706	0.225226
ENSMUSG00000004934	Pias4	114.395	-0.550092	0.241361	-2.27912	0.0226598	0.270226
ENSMUSG00000004936	Map2k1	364.478	0.131571	0.176964	0.743489	0.457186	0.831631
ENSMUSG00000004937	Sgta	161.128	-0.049366	0.15633	-0.315781	0.752169	0.937755
ENSMUSG00000004939	Nmrk2	0.0630829	-0.659079	5.88619	-0.11197	0.910847
ENSMUSG00000004945	Tmem242	26.9124	-0.429793	0.300519	-1.43017	0.152669	0.593292
ENSMUSG00000004947	Dtx2	81.2895	-0.278117	0.288066	-0.965462	0.334314	0.763936
ENSMUSG00000004948	Zp3	0
ENSMUSG00000004951	Hspb1	2.0651	-1.05966	1.75945	-0.602268	0.546995
ENSMUSG00000004952	Rasa4	712.743	0.116117	0.135729	0.855508	0.39227	0.801111
ENSMUSG00000004961	Syt5	0.306363	-1.80125	5.87414	-0.306641	0.759116
ENSMUSG00000004980	Hnrnpa2b1	3100.31	-0.0978307	0.0528373	-1.85155	0.0640907	0.427474
ENSMUSG00000004988	Fxyd4	0
ENSMUSG00000004994	Ccdc130	94.7105	-0.200331	0.41818	-0.479055	0.6319	0.900408
ENSMUSG00000004996	Mri1	47.3687	-0.15144	0.389418	-0.388887	0.69736	0.922725
ENSMUSG00000005034	Prkacb	457.237	-0.142519	0.214866	-0.663292	0.507143	0.856715
ENSMUSG00000005043	Sgsh	149.806	1.19668	0.390679	3.06307	0.00219078	0.0795956
ENSMUSG00000005045	Chd5	72.2573	-0.212474	1.37397	-0.154642	0.877104	0.973406
ENSMUSG00000005054	Cstb	25.8225	0.143146	0.313822	0.456138	0.648291	0.906141
ENSMUSG00000005057	Sh2b2	319.007	-0.173985	0.514557	-0.338127	0.735268	0.931984
ENSMUSG00000005069	Pex5	104.529	0.0849859	0.265075	0.320611	0.748505	0.93619
ENSMUSG00000005078	Jkamp	49.3666	0.263089	0.368421	0.714097	0.475167	0.841464
ENSMUSG00000005087	Cd44	49.7767	-0.612614	0.42347	-1.44665	0.147995	0.584988
ENSMUSG00000005089	Slc1a2	61.8138	-1.37526	0.761867	-1.80511	0.071057	0.44265
ENSMUSG00000005102	Eif2ak4	287.992	0.1056	0.175707	0.601	0.54784	0.872684
ENSMUSG00000005103	Wdr1	1022.27	-0.250471	0.0749399	-3.3423	0.000830875	0.0426354
ENSMUSG00000005107	Slc2a9	60.006	0.665626	0.347021	1.91811	0.0550968	0.399928
ENSMUSG00000005124	Ccn4	0.544233	-1.55132	5.57067	-0.278481	0.780644
ENSMUSG00000005125	Ndrg1	2.83458	2.61821	1.36665	1.91578	0.0553928	0.401041
ENSMUSG00000005131	4930550C14Rik	2.17882	0.416286	1.37218	0.303376	0.761604
ENSMUSG00000005142	Man2b1	3832.36	-0.355303	0.0728515	-4.87709	1.07664e-06	0.000315366
ENSMUSG00000005148	Klf5	0.607993	1.37359	3.01243	0.455974	0.648409
ENSMUSG00000005150	Wdr83	44.4923	-0.624707	0.356835	-1.75069	0.0799997	0.466069
ENSMUSG00000005161	Prdx2	86.2423	-0.217266	0.217966	-0.996787	0.318868	0.753283
ENSMUSG00000005198	Polr2a	1037.25	0.172753	0.180516	0.956998	0.338568	0.766179
ENSMUSG00000005202	Shbg	0.0432034	0	5.88619	0	1
ENSMUSG00000005204	Senp3	290.005	-0.125958	0.429597	-0.2932	0.769369	0.942522
ENSMUSG00000005220	Corin	0.573529	0.639302	5.58017	0.114567	0.908789
ENSMUSG00000005225	Plekha8	109.86	-0.0673087	0.293474	-0.229351	0.818596	0.957287
ENSMUSG00000005232	G6pc2	0
ENSMUSG00000005233	Spc25	9.44387	-1.39872	0.740693	-1.8884	0.0589727	0.411182
ENSMUSG00000005237	Dnah2	23.2906	-0.601665	0.965427	-0.623211	0.533146	0.867045
ENSMUSG00000005251	Ripk4	0.228566	0	5.88619	0	1
ENSMUSG00000005262	Ufd1	168.576	0.174864	0.35287	0.495548	0.620213	0.897694
ENSMUSG00000005267	Zfp287	61.6004	0.580051	0.22088	2.62609	0.00863716	0.165839
ENSMUSG00000005268	Prlr	1.85796	-1.89283	2.14613	-0.881973	0.377791
ENSMUSG00000005299	Letm1	301.011	-0.027079	0.231118	-0.117165	0.906729	0.981854
ENSMUSG00000005312	Ubqln1	458.6	-0.197179	0.0912499	-2.16087	0.0307051	0.308147
ENSMUSG00000005320	Fgfr4	0.0873704	0	5.88619	0	1
ENSMUSG00000005338	Cadm3	1.58008	-1.77384	2.1797	-0.813801	0.415759
ENSMUSG00000005339	Fcer1a	0.0479933	0.639207	5.88619	0.108594	0.913524
ENSMUSG00000005354	Txn2	110.067	0.350963	0.440971	0.795888	0.426097	0.818626
ENSMUSG00000005355	Casp14	0.156239	0.639248	5.88619	0.108601	0.913519
ENSMUSG00000005357	Slc1a6	0.0557958	0.639207	5.88619	0.108594	0.913524
ENSMUSG00000005360	Slc1a3	617.068	0.396318	0.131234	3.01994	0.00252828	0.087989
ENSMUSG00000005362	Crbn	229.579	-0.196086	0.155205	-1.2634	0.206445	0.661637
ENSMUSG00000005364	Il5ra	0.0266723	0.639193	5.88619	0.108592	0.913526
ENSMUSG00000005370	Msh6	178.249	-0.00717946	0.122357	-0.0586766	0.95321	0.990534
ENSMUSG00000005371	Fbxo11	563.928	0.00472124	0.145538	0.0324398	0.974121	0.994781
ENSMUSG00000005373	Mlxipl	1330.29	0.0509342	0.118109	0.431246	0.66629	0.911642
ENSMUSG00000005374	Tbl2	127.381	0.365379	0.30332	1.2046	0.228359	0.678084
ENSMUSG00000005378	Bud23	111.482	-0.119988	0.459274	-0.261256	0.793895	0.951161
ENSMUSG00000005397	Nid1	2.28953	2.04896	1.26713	1.61702	0.105875
ENSMUSG00000005410	Mcm5	29.4956	-0.544623	0.407193	-1.33751	0.181057	0.632283
ENSMUSG00000005413	Hmox1	87.898	-0.214398	0.368729	-0.581453	0.560935	0.87546
ENSMUSG00000005417	Mprip	648.966	-0.23109	0.165123	-1.3995	0.161663	0.60747
ENSMUSG00000005442	Cic	1579.61	0.200133	0.158328	1.26404	0.206216	0.661376
ENSMUSG00000005447	Pafah1b3	28.7107	-0.267332	0.301373	-0.887045	0.375054	0.792327
ENSMUSG00000005465	Il27ra	1.31749	-1.8364	1.52454	-1.20456	0.228372
ENSMUSG00000005469	Prkaca	158.459	-0.426905	0.148978	-2.86557	0.00416261	0.113775
ENSMUSG00000005470	Asf1b	8.45096	-0.895224	1.01348	-0.883317	0.377065	0.792743
ENSMUSG00000005474	Myl10	0
ENSMUSG00000005481	Ddx39a	103.5	0.165756	0.21495	0.771138	0.440625	0.82487
ENSMUSG00000005483	Dnajb1	161.906	-0.146649	0.294559	-0.497859	0.618583	0.897319
ENSMUSG00000005493	Msh4	1.42032	0.929351	1.99335	0.466227	0.641053
ENSMUSG00000005501	Usp40	329.753	0.0634928	0.134292	0.472797	0.636358	0.901283
ENSMUSG00000005503	Evx1	0
ENSMUSG00000005505	Kbtbd4	70.7261	0.163313	0.327149	0.499201	0.617638	0.897056
ENSMUSG00000005506	Celf1	806.142	0.349185	0.356083	0.980628	0.326776	0.758477
ENSMUSG00000005510	Ndufs3	97.6018	0.392362	0.22465	1.74655	0.0807162	0.467795
ENSMUSG00000005514	Por	231.079	-0.255493	0.188479	-1.35555	0.175242	0.623301
ENSMUSG00000005533	Igf1r	244.896	0.162054	0.166984	0.970474	0.33181	0.76267
ENSMUSG00000005534	Insr	523.889	-0.247484	0.164074	-1.50837	0.131459	0.562652
ENSMUSG00000005540	Fcer2a	0.0336229	0	5.88619	0	1
ENSMUSG00000005547	Cyp2a5	0.149269	-1.2372	5.88613	-0.210189	0.83352
ENSMUSG00000005553	Atp4a	0.0336229	0	5.88619	0	1
ENSMUSG00000005566	Trim28	478.62	-0.0989889	0.149141	-0.663727	0.506865	0.856535
ENSMUSG00000005575	Ube2m	143.342	-0.161604	0.283083	-0.570872	0.568087	0.87849
ENSMUSG00000005580	Adcy9	316.88	0.282483	0.0982933	2.87387	0.0040547	0.11261
ENSMUSG00000005583	Mef2c	2778.65	0.141923	0.0957431	1.48233	0.138253	0.570982
ENSMUSG00000005609	Ctr9	272.791	-0.15601	0.259118	-0.602083	0.547119	0.872263
ENSMUSG00000005610	Eif4g2	2126.73	-0.152485	0.0933029	-1.6343	0.102196	0.515561
ENSMUSG00000005611	Irag1	3.72247	2.45151	1.15853	2.11605	0.0343407	0.322962
ENSMUSG00000005615	Pcyt1a	152.784	-0.30273	0.231608	-1.30708	0.191186	0.643207
ENSMUSG00000005621	Zfp592	578.58	-0.213845	0.211738	-1.00995	0.31252	0.747078
ENSMUSG00000005625	Psmd4	371.617	0.00284002	0.185338	0.0153234	0.987774	0.997011
ENSMUSG00000005628	Tmod4	2.01173	-0.792056	1.53898	-0.514663	0.606789
ENSMUSG00000005640	Insrr	0.439181	2.69947	3.74955	0.719947	0.471558
ENSMUSG00000005649	Cabp5	0.339145	-0.659078	3.94561	-0.167041	0.867338
ENSMUSG00000005656	Snx6	343.707	-0.129703	0.124327	-1.04324	0.296836	0.735552
ENSMUSG00000005667	Mthfd2	55.9717	0.826704	0.414008	1.99683	0.0458437	0.372811
ENSMUSG00000005672	Kit	2.744	-0.123059	1.74852	-0.0703788	0.943892	0.988348
ENSMUSG00000005674	Tomm40l	59.484	0.58733	0.472784	1.24228	0.214134	0.666471
ENSMUSG00000005677	Nr1i3	0.531541	1.40329	4.84056	0.289901	0.771892
ENSMUSG00000005681	Apoa2	0.113052	0	5.88619	0	1
ENSMUSG00000005682	Pan2	141.676	0.197944	0.165407	1.19671	0.231421	0.680849
ENSMUSG00000005683	Cs	208.867	0.0740363	0.104667	0.707349	0.47935	0.843843
ENSMUSG00000005686	Ampd3	156.926	-0.430394	0.380576	-1.1309	0.258097	0.703584
ENSMUSG00000005687	Bcas2	128.509	-0.337865	0.191846	-1.76113	0.0782172	0.462279
ENSMUSG00000005696	Sh2d1a	0.246198	1.40413	5.88205	0.238713	0.811328
ENSMUSG00000005698	Ctcf	401.993	0.198005	0.187579	1.05558	0.291159	0.731668
ENSMUSG00000005699	Pard6a	4.28545	2.44041	0.940695	2.59426	0.00947954	0.175144
ENSMUSG00000005705	Agrp	0.151056	0	5.88619	0	1
ENSMUSG00000005716	Pvalb	0.355422	1.93446	5.83755	0.331383	0.740355
ENSMUSG00000005718	Tfap4	63.8008	0.0804746	0.251209	0.32035	0.748703	0.93619
ENSMUSG00000005732	Ranbp1	124.869	0.109247	0.19167	0.569975	0.568695	0.878858
ENSMUSG00000005763	Cd247	1.04141	1.44158	3.0446	0.473487	0.635866
ENSMUSG00000005774	Rfx5	195.13	0.358388	0.280693	1.2768	0.201673	0.656219
ENSMUSG00000005779	Psmb4	88.4386	-0.140861	0.312307	-0.451034	0.651965	0.906999
ENSMUSG00000005800	Mmp8	0.684513	0.740398	2.32455	0.318513	0.750096
ENSMUSG00000005802	Slc30a4	137.098	0.189762	0.19234	0.986595	0.323841	0.756835
ENSMUSG00000005803	Sqor	267.406	0.681012	0.195024	3.49194	0.00047953	0.0284481
ENSMUSG00000005804	Bloc1s6	80.5813	0.0516735	0.402028	0.128532	0.897728	0.97996
ENSMUSG00000005813	Metap1	174.494	0.172421	0.231543	0.744658	0.456478	0.831631
ENSMUSG00000005823	Gpr108	162.289	-0.231008	0.139592	-1.65488	0.0979488	0.507802
ENSMUSG00000005824	Tnfsf14	0.634877	1.30395	2.24981	0.579583	0.562196
ENSMUSG00000005836	Gata6	0
ENSMUSG00000005846	Rsl1d1	225.623	0.0608087	0.138586	0.43878	0.660821	0.908951
ENSMUSG00000005864	Cnga2	2.06507	-2.67336	1.45058	-1.84295	0.0653357
ENSMUSG00000005871	Apc	1277.35	-0.0366613	0.140674	-0.260612	0.794392	0.951325
ENSMUSG00000005873	Reep5	324.453	0.105747	0.104812	1.00892	0.313014	0.747328
ENSMUSG00000005881	Ergic3	330.508	-0.246209	0.16739	-1.47086	0.141328	0.575808
ENSMUSG00000005882	Uqcc1	125.323	-0.149361	0.456333	-0.327308	0.743435	0.934666
ENSMUSG00000005883	Spo11	0.18587	0.0621999	5.88619	0.0105671	0.991569
ENSMUSG00000005886	Ncoa2	753.673	-0.339929	0.249666	-1.36153	0.173345	0.620283
ENSMUSG00000005891	Prl4a1	0.080017	1.95065	5.85664	0.333066	0.739085
ENSMUSG00000005892	Trh	0.0789801	-0.659062	5.88619	-0.111968	0.910849
ENSMUSG00000005893	Nr2c2	417.973	-0.115312	0.202199	-0.570289	0.568481	0.878633
ENSMUSG00000005897	Nr2c1	87.4877	-0.380787	0.166655	-2.28488	0.0223196	0.268214
ENSMUSG00000005899	Smpd4	145.473	-0.806478	0.435542	-1.85166	0.0640741	0.427474
ENSMUSG00000005907	Pex1	127.16	0.0709256	0.318013	0.223027	0.823514	0.958391
ENSMUSG00000005917	Otx1	0.452377	-0.749878	3.7346	-0.200792	0.840861
ENSMUSG00000005936	Kctd20	267.689	-0.0123248	0.170733	-0.0721877	0.942452	0.988282
ENSMUSG00000005947	Itgae	28.5277	0.18603	0.382621	0.486199	0.626826	0.900179
ENSMUSG00000005949	Ctns	212.829	0.0764279	0.164511	0.464577	0.642234	0.903799
ENSMUSG00000005950	P2rx5	0.40919	-1.21171	4.47004	-0.271073	0.786335
ENSMUSG00000005951	Shpk	14.1828	0.394637	0.392771	1.00475	0.315018	0.748546
ENSMUSG00000005952	Trpv1	0.0756952	0.639219	5.88619	0.108596	0.913523
ENSMUSG00000005958	Ephb3	27.7334	-0.193321	0.471587	-0.409938	0.681852	0.917225
ENSMUSG00000005968	Tuft1	24.2181	0.342914	0.757821	0.452501	0.650908	0.906999
ENSMUSG00000005973	Rcn1	52.6018	-0.216642	0.263791	-0.821262	0.411497	0.810341
ENSMUSG00000005980	Dnase1	0.92606	1.86127	2.87541	0.647306	0.517434
ENSMUSG00000005981	Trap1	219.133	-0.0244254	0.153952	-0.158656	0.87394	0.972817
ENSMUSG00000005982	Naa60	303.873	-0.127527	0.113909	-1.11955	0.262904	0.706789
ENSMUSG00000005983	1700037C18Rik	22.5049	-0.00192539	0.687893	-0.00279896	0.997767	0.999873
ENSMUSG00000005986	Ankrd13d	69.5688	0.338062	0.41722	0.810271	0.417784	0.813357
ENSMUSG00000005994	Tyrp1	0.200525	0	5.88619	0	1
ENSMUSG00000006005	Tpr	1505.63	-0.191543	0.165627	-1.15647	0.247488	0.69719
ENSMUSG00000006007	Pdc	0.0866879	0	5.88619	0	1
ENSMUSG00000006010	Odr4	216.447	-0.144496	0.194971	-0.741117	0.458623	0.832245
ENSMUSG00000006014	Prg4	0.242782	2.36872	5.84174	0.405481	0.685124
ENSMUSG00000006019	Dhx34	172.01	0.0334344	0.164349	0.203435	0.838795	0.963978
ENSMUSG00000006021	Kptn	19.0678	0.50804	0.459932	1.1046	0.269334	0.713715
ENSMUSG00000006024	Napa	266.245	0.275269	0.205586	1.33895	0.180587	0.631607
ENSMUSG00000006050	Sra1	101.037	0.1758	0.245212	0.71693	0.473417	0.841002
ENSMUSG00000006056	Calcoco2	0.597979	1.55556	3.58779	0.433571	0.6646
ENSMUSG00000006057	Atp5g1	36.8488	0.0962798	0.363565	0.264821	0.791147	0.950323
ENSMUSG00000006058	Snf8	98.8572	0.111235	0.213918	0.519989	0.603071	0.892026
ENSMUSG00000006095	Tbcb	70.141	-0.0160045	0.284955	-0.056165	0.95521	0.991046
ENSMUSG00000006127	Inpp5k	255.527	-0.211171	0.156595	-1.34851	0.177494	0.627657
ENSMUSG00000006134	Crkl	229.454	-0.323825	0.129242	-2.50557	0.0122255	0.19533
ENSMUSG00000006143	Upk3bl	0
ENSMUSG00000006154	Eps8l1	170.027	0.112133	0.722277	0.15525	0.876625	0.973406
ENSMUSG00000006169	Clint1	875.491	-0.104319	0.0709546	-1.47023	0.141501	0.575907
ENSMUSG00000006179	Prss16	0.0624556	0	5.88619	0	1
ENSMUSG00000006191	Cdkal1	221.674	0.0616533	0.19655	0.313678	0.753766	0.938176
ENSMUSG00000006200	Rhox6	0.0518897	0.639207	5.88619	0.108594	0.913524
ENSMUSG00000006204	Cdcp3	0.238663	1.21326	5.8418	0.207686	0.835474
ENSMUSG00000006205	Htra1	4.46966	2.75866	1.02386	2.69438	0.0070519	0.150179
ENSMUSG00000006215	Zbtb17	125.563	0.393044	0.243941	1.61123	0.10713	0.525193
ENSMUSG00000006216	Clcnkb	0
ENSMUSG00000006218	Fam131c	0
ENSMUSG00000006219	Fblim1	99.6711	-0.089379	0.394362	-0.226642	0.820702	0.958187
ENSMUSG00000006221	Hspb7	0.889206	1.71723	2.40135	0.715111	0.474541
ENSMUSG00000006235	Epor	3.05096	0.337086	0.904436	0.372702	0.70937	0.926411
ENSMUSG00000006241	Ccdc159	0.539963	-2.44647	2.56088	-0.955321	0.339416
ENSMUSG00000006262	Mob1b	192.108	0.194298	0.183643	1.05802	0.290049	0.731555
ENSMUSG00000006269	Atp6v1b1	0
ENSMUSG00000006270	Vax1	0.875485	0.639298	3.83439	0.166728	0.867584
ENSMUSG00000006273	Atp6v1b2	338.607	-0.100543	0.175023	-0.574454	0.56566	0.878126
ENSMUSG00000006276	Eps15l1	334.262	-0.0487	0.0959902	-0.507344	0.611914	0.895358
ENSMUSG00000006281	Tep1	436.813	-0.24997	0.0966396	-2.58662	0.00969214	0.176479
ENSMUSG00000006288	Ttc5	158.18	-0.115119	0.122871	-0.936915	0.348802	0.775703
ENSMUSG00000006289	Osgep	174.252	0.15885	0.203171	0.781856	0.434299	0.822391
ENSMUSG00000006299	Aamp	430.037	-0.286245	0.138736	-2.06323	0.0390907	0.345888
ENSMUSG00000006301	Tmbim1	161.355	0.022541	0.343449	0.0656314	0.947671	0.989114
ENSMUSG00000006304	Arpc2	873.267	0.025076	0.0898424	0.279111	0.780159	0.94724
ENSMUSG00000006307	Kmt2b	849.279	-0.00674885	0.19545	-0.0345297	0.972455	0.994739
ENSMUSG00000006310	Zbtb32	0.245875	-2.24497	5.85856	-0.383195	0.701575
ENSMUSG00000006311	Etv2	0
ENSMUSG00000006313	Upk1a	0.60847	0.446792	3.28022	0.136208	0.891657
ENSMUSG00000006315	Tmem147	26.4633	0.170649	0.316043	0.539955	0.589228	0.886937
ENSMUSG00000006333	Rps9	1584.14	-0.76459	0.151852	-5.0351	4.77608e-07	0.000172184
ENSMUSG00000006335	Tfpt	52.1649	-0.168194	0.429347	-0.391744	0.695247	0.92193
ENSMUSG00000006342	Susd2	1.53141	0.444725	1.4388	0.309094	0.75725
ENSMUSG00000006344	Ggt5	159.386	0.104165	0.231994	0.448998	0.653433	0.906999
ENSMUSG00000006345	Ggt1	0.603327	3.36563	5.5489	0.606541	0.544156
ENSMUSG00000006356	Crip2	0.469275	2.34131	2.81267	0.832414	0.405175
ENSMUSG00000006360	Crip1	9.22568	1.09881	0.860965	1.27625	0.201867	0.656395
ENSMUSG00000006362	Cbfa2t3	354.675	0.0853769	0.306202	0.278825	0.780379	0.947364
ENSMUSG00000006369	Fbln1	7.74799	0.03104	0.886548	0.0350122	0.97207	0.994739
ENSMUSG00000006373	Pgrmc1	166.56	0.165221	0.117391	1.40744	0.159298	0.6039
ENSMUSG00000006378	Gcat	4.23791	-1.17067	0.931692	-1.2565	0.208934	0.662969
ENSMUSG00000006386	Tek	0.353991	0.103223	3.87846	0.0266144	0.978767
ENSMUSG00000006389	Mpl	0.0698758	0.639218	5.88619	0.108596	0.913523
ENSMUSG00000006390	Elovl1	124.63	-0.310795	0.200864	-1.54729	0.121794	0.547449
ENSMUSG00000006392	Med8	146.827	-0.117912	0.130304	-0.904896	0.36552	0.787137
ENSMUSG00000006395	Hyi	86.148	-0.069008	0.159311	-0.433164	0.664896	0.910897
ENSMUSG00000006398	Cdc20	6.47689	1.69588	1.08179	1.56765	0.116962	0.541063
ENSMUSG00000006403	Adamts4	2.2015	-1.89778	1.5072	-1.25914	0.207978
ENSMUSG00000006411	Nectin4	193.767	-0.197562	0.126741	-1.55879	0.119047	0.542305
ENSMUSG00000006412	Pfdn2	60.068	-0.246098	0.276059	-0.891472	0.372676	0.791037
ENSMUSG00000006418	Rnf114	203.003	-0.404517	0.13656	-2.96218	0.00305465	0.097824
ENSMUSG00000006423	Steep1	203.45	0.0298717	0.246851	0.121011	0.903682	0.98104
ENSMUSG00000006435	Neurl1a	123.999	-0.347077	0.188065	-1.84552	0.064962	0.429415
ENSMUSG00000006442	Srm	44.218	0.656409	0.303654	2.1617	0.0306414	0.308147
ENSMUSG00000006445	Epha2	156.905	-0.441078	0.314139	-1.40408	0.160294	0.606118
ENSMUSG00000006456	Rbm14	262.081	-0.621082	0.499526	-1.24334	0.213742	0.666471
ENSMUSG00000006457	Actn3	0.802604	3.54772	3.46649	1.02343	0.306104
ENSMUSG00000006462	A530013C23Rik	6.96119	0.527661	0.833689	0.632923	0.526784	0.863313
ENSMUSG00000006463	Zdhhc24	64.5208	0.521993	0.203864	2.5605	0.0104521	0.180982
ENSMUSG00000006464	Bbs1	18.6598	0.195	0.406731	0.479433	0.63163	0.900408
ENSMUSG00000006469	Slc34a3	0.0869676	1.39461	5.88247	0.237079	0.812595
ENSMUSG00000006471	Ndor1	198.407	0.246045	0.241456	1.019	0.308201	0.744361
ENSMUSG00000006476	Nsmf	107.383	-0.00498962	0.30773	-0.0162143	0.987063	0.997011
ENSMUSG00000006488	Prl7a1	0
ENSMUSG00000006490	Prl8a9	0
ENSMUSG00000006494	Pdk1	547.321	-0.109189	0.141954	-0.769187	0.441782	0.825173
ENSMUSG00000006498	Ptbp1	692.174	-0.185293	0.235939	-0.785343	0.432252	0.82139
ENSMUSG00000006517	Mvd	10.4295	0.996029	0.52509	1.89687	0.0578448	0.409262
ENSMUSG00000006519	Cyba	455.349	-0.173848	0.123909	-1.40303	0.160609	0.606869
ENSMUSG00000006522	Itih3	0.81595	-0.513536	2.33773	-0.219673	0.826126
ENSMUSG00000006526	Stimate	81.8029	-0.17244	0.400553	-0.430505	0.666828	0.911669
ENSMUSG00000006527	Sfmbt1	395.095	-0.0244774	0.12874	-0.190131	0.849207	0.96694
ENSMUSG00000006529	Itih1	0.0276086	0	5.88619	0	1
ENSMUSG00000006538	Ihh	0.28809	0.639301	5.88619	0.10861	0.913512
ENSMUSG00000006542	Prkag3	1.07849	0.242948	1.92114	0.12646	0.899367
ENSMUSG00000006546	Cryba2	0.0285929	0	5.88619	0	1
ENSMUSG00000006567	Atp7b	3.62413	-1.21787	1.04048	-1.17048	0.241807	0.692143
ENSMUSG00000006570	Defb2	0
ENSMUSG00000006574	Slc4a1	0.0931198	0	5.88619	0	1
ENSMUSG00000006575	Rundc3a	9.62369	-1.01779	0.734236	-1.38619	0.165689	0.612753
ENSMUSG00000006576	Slc4a3	27.2945	-0.245171	0.792978	-0.309178	0.757186	0.93862
ENSMUSG00000006585	Cdt1	25.7164	-0.0865322	0.292953	-0.295379	0.767704	0.94196
ENSMUSG00000006586	Runx1t1	9.92882	1.0149	0.776366	1.30724	0.191131	0.643207
ENSMUSG00000006587	Snai3	0.0834513	0	5.88619	0	1
ENSMUSG00000006589	Aprt	32.316	0.244327	0.283887	0.860649	0.389432	0.800953
ENSMUSG00000006599	Gtf2h1	165.828	0.0133365	0.235986	0.0565142	0.954932	0.990941
ENSMUSG00000006611	Hfe	266.23	0.214893	0.11127	1.93127	0.05345	0.395947
ENSMUSG00000006638	Abhd1	19.8977	0.864333	0.597749	1.44598	0.148183	0.585213
ENSMUSG00000006641	Slc5a6	37.2576	0.411868	0.553728	0.743809	0.456992	0.831631
ENSMUSG00000006642	Tcf23	0.373938	1.3737	5.20784	0.263776	0.791952
ENSMUSG00000006649	Nphs1	1.28289	0.639395	5.88619	0.108626	0.913499
ENSMUSG00000006651	Aplp1	8.26141	-0.697628	0.546684	-1.27611	0.201917	0.656406
ENSMUSG00000006673	Qrich1	629.785	-0.137291	0.154991	-0.885803	0.375724	0.792628
ENSMUSG00000006675	P4htm	1.41965	-1.82897	1.81868	-1.00566	0.314579
ENSMUSG00000006676	Usp19	658.878	-0.0782814	0.191851	-0.408033	0.68325	0.918128
ENSMUSG00000006678	Pola1	58.2865	-0.257571	0.396638	-0.649385	0.51609	0.859833
ENSMUSG00000006699	Cdc42	830.878	0.0422611	0.0770469	0.548511	0.583341	0.883842
ENSMUSG00000006705	Pknox1	339.281	-0.223747	0.359492	-0.622399	0.53368	0.867577
ENSMUSG00000006711	D130043K22Rik	0.869018	0	5.10849	0	1
ENSMUSG00000006715	Gmnn	10.7123	-0.068027	0.700013	-0.0971797	0.922584	0.984465
ENSMUSG00000006717	Acot13	51.3272	0.515419	0.228609	2.25459	0.0241591	0.276583
ENSMUSG00000006720	Zfp184	23.4237	0.250804	0.566475	0.442744	0.657951	0.908253
ENSMUSG00000006724	Cyp27b1	0.475614	0.711419	5.82304	0.122173	0.902762
ENSMUSG00000006728	Cdk4	127.914	-0.113852	0.249758	-0.455849	0.648499	0.906174
ENSMUSG00000006731	B4galnt1	132.357	-0.102076	0.168941	-0.604207	0.545706	0.87207
ENSMUSG00000006732	Mettl1	34.1611	0.74161	0.347008	2.13715	0.0325855	0.315047
ENSMUSG00000006736	Tspan31	178.861	0.0160853	0.116756	0.137768	0.890424	0.978523
ENSMUSG00000006740	Kif5b	716.575	-0.0759719	0.116006	-0.654894	0.512536	0.858437
ENSMUSG00000006763	Saal1	106.062	0.326701	0.621117	0.52599	0.598895	0.890263
ENSMUSG00000006764	Tph2	0.352392	2.2103	5.81949	0.379809	0.704087
ENSMUSG00000006777	Krt23	0.0941486	0.639226	5.88619	0.108598	0.913522
ENSMUSG00000006782	Cnp	156.475	0.382717	0.357698	1.06995	0.284644	0.72752
ENSMUSG00000006784	Odad4	17.7184	-0.370551	0.714632	-0.51852	0.604096	0.892091
ENSMUSG00000006800	Sulf2	100.274	0.480433	0.375311	1.28009	0.200513	0.655172
ENSMUSG00000006818	Sod2	89.2081	0.023861	0.18347	0.130054	0.896524	0.97996
ENSMUSG00000006850	Tmco6	69.7673	-0.182127	0.218753	-0.832567	0.405089	0.806669
ENSMUSG00000006906	Stambp	92.9092	0.149356	0.194582	0.767571	0.442742	0.825372
ENSMUSG00000006920	Ezh1	393.743	0.048537	0.1521	0.319114	0.74964	0.936301
ENSMUSG00000006930	Hap1	29.061	0.598923	0.582187	1.02875	0.303599	0.740398
ENSMUSG00000006931	P3h4	13.418	0.331999	0.964443	0.344239	0.730667	0.931724
ENSMUSG00000006932	Ctnnb1	829.307	-0.421881	0.150103	-2.81061	0.00494481	0.122686
ENSMUSG00000006941	Eif1b	101.724	0.0950169	0.169268	0.56134	0.574566	0.88048
ENSMUSG00000006948	Klk4	0.0266723	0.639193	5.88619	0.108592	0.913526
ENSMUSG00000006958	Chrd	0.309118	2.37475	5.84155	0.406527	0.684356
ENSMUSG00000006998	Psmd2	325.326	-0.104858	0.19137	-0.547932	0.583738	0.883842
ENSMUSG00000007021	Syngr3	0.818784	-0.0679024	2.42511	-0.0279997	0.977662
ENSMUSG00000007029	Vars	376.739	0.137538	0.231096	0.595154	0.551741	0.873502
ENSMUSG00000007030	Vwa7	14.5171	1.03859	0.406664	2.55393	0.0106515	0.18219
ENSMUSG00000007033	Hspa1l	0.974493	-1.12727	1.96459	-0.573791	0.566109
ENSMUSG00000007034	Slc44a4	0.142965	0	5.88619	0	1
ENSMUSG00000007035	Msh5	29.3845	0.4113	0.623877	0.659263
ENSMUSG00000007036	Abhd16a	159.196	-0.295653	0.234285	-1.26194	0.206972	0.661799
ENSMUSG00000007038	Neu1	211.182	0.548538	0.279878	1.95992	0.0500057	0.383987
ENSMUSG00000007039	Ddah2	54.7346	-0.202571	0.367296	-0.551519	0.581278	0.883351
ENSMUSG00000007041	Clic1	521.608	0.0331848	0.114629	0.289497	0.772201	0.943303
ENSMUSG00000007050	Lsm2	28.0495	0.324841	0.5743	0.56563	0.571645	0.879729
ENSMUSG00000007080	Pole	23.949	-0.951764	0.70291	-1.35403	0.175725	0.623954
ENSMUSG00000007097	Atp1a2	35.2426	0.369423	0.422854	0.873642	0.382313	0.795082
ENSMUSG00000007107	Atp1a4	0.263178	0.6393	5.88619	0.10861	0.913512
ENSMUSG00000007122	Casq1	0.499004	1.77416	5.86433	0.302533	0.762246
ENSMUSG00000007207	Stx1a	30.0174	0.945154	0.608622	1.55294	0.120437	0.544761
ENSMUSG00000007209	Ceacam9	0
ENSMUSG00000007216	Zfp775	24.9996	0.308022	0.317959	0.968747	0.332671	0.763503
ENSMUSG00000007279	Scube2	0.225052	2.51149	5.83756	0.43023	0.667028
ENSMUSG00000007338	Mrpl49	46.6534	0.0308496	0.210609	0.146478	0.883544	0.976116
ENSMUSG00000007379	Dennd2c	162.112	-0.247474	0.243322	-1.01707	0.309122	0.745244
ENSMUSG00000007411	Mark3	457.507	-0.154788	0.0979697	-1.57996	0.114117	0.537365
ENSMUSG00000007415	Gatad1	92.4584	0.232498	0.223211	1.04161	0.297594	0.736392
ENSMUSG00000007440	Pcdha10	0.0813542	0	5.88619	0	1
ENSMUSG00000007457	2310003L06Rik	0.17469	0.639266	5.88619	0.108604	0.913516
ENSMUSG00000007458	M6pr	663.457	0.020047	0.0888435	0.225643	0.821479	0.958187
ENSMUSG00000007476	Lrrc8a	272.891	0.0432858	0.153506	0.281981	0.777958	0.946196
ENSMUSG00000007480	Mc5r	0.0291235	0	5.88619	0	1
ENSMUSG00000007564	Ppp2r1a	256.494	0.137071	0.146574	0.935165	0.349703	0.776382
ENSMUSG00000007570	Fance	86.4177	-0.326522	0.421254	-0.77512	0.438269	0.82487
ENSMUSG00000007589	Tinf2	69.9624	0.137493	0.18974	0.724639	0.468673	0.839433
ENSMUSG00000007591	Tssk4	3.20651	3.25579	1.30753	2.49004	0.012773	0.199055
ENSMUSG00000007594	Hapln4	0.351648	-0.064356	5.87896	-0.0109468	0.991266
ENSMUSG00000007603	Dus3l	110.823	0.131927	0.193277	0.682582	0.494871	0.8507
ENSMUSG00000007610	Gtpbp3	108.813	0.081551	0.274531	0.297056	0.766424	0.941394
ENSMUSG00000007613	Tgfbr1	8262.47	-0.0536487	0.048039	-1.11677	0.264091	0.707962
ENSMUSG00000007617	Homer1	75.2806	-0.132944	0.382387	-0.347669	0.728089	0.930968
ENSMUSG00000007646	Rad51c	5.37733	0.198011	1.01351	0.195372	0.845102	0.966184
ENSMUSG00000007653	Gabrb2	1.12867	0.497958	3.77468	0.131921	0.895047
ENSMUSG00000007655	Cav1	10.9951	1.36846	1.51356	0.904132	0.365925	0.787138
ENSMUSG00000007656	Arpp19	226.042	2.41625	0.538427	4.48761	7.20283e-06	0.00129444
ENSMUSG00000007659	Bcl2l1	464.709	0.140371	0.151542	0.926286	0.354298	0.778435
ENSMUSG00000007670	Khsrp	491.499	-0.153849	0.0907096	-1.69606	0.0898747	0.490903
ENSMUSG00000007682	Dio2	1.96818	-0.0103457	1.41228	-0.00732549	0.994155
ENSMUSG00000007721	Ccdc124	80.136	0.0269938	0.203719	0.132505	0.894585	0.979385
ENSMUSG00000007739	Cct4	304.792	-0.209711	0.217534	-0.964038	0.335027	0.763936
ENSMUSG00000007777	0610009B22Rik	11.9052	-0.328707	0.582414	-0.564387	0.572491	0.879898
ENSMUSG00000007783	Cpt1c	1.33905	2.46902	1.78404	1.38395	0.166374
ENSMUSG00000007805	Twist2	0.117961	0.639236	5.88619	0.108599	0.91352
ENSMUSG00000007812	Zfp655	213.989	0.217259	0.172773	1.25748	0.208578	0.662515
ENSMUSG00000007815	Rhoa	1160.55	-0.202822	0.0899631	-2.2545	0.0241649	0.276583
ENSMUSG00000007817	Zmiz1	2598.5	-0.129633	0.109567	-1.18314	0.236755	0.685346
ENSMUSG00000007827	Ankrd26	247.889	-0.0196497	0.536474	-0.0366275	0.970782	0.994739
ENSMUSG00000007833	Aldh16a1	134.271	-0.447733	0.3788	-1.18198	0.237214	0.68612
ENSMUSG00000007836	Hnrnpa0	264.666	-0.0509887	0.110314	-0.462213	0.643929	0.903867
ENSMUSG00000007837	Prrg2	24.959	-0.0472182	0.483808	-0.0975969	0.922252	0.984465
ENSMUSG00000007850	Hnrnph1	2240.69	0.310214	0.317329	0.97758	0.328282	0.75925
ENSMUSG00000007867	Ift43	2.90086	1.71553	0.974412	1.76058	0.078309	0.462295
ENSMUSG00000007872	Id3	0.602855	0.639304	4.08737	0.15641	0.87571
ENSMUSG00000007877	Tcap	0.519663	1.29338	3.37968	0.382693	0.701948
ENSMUSG00000007880	Arid1a	3346.85	-0.2731	0.0651388	-4.19258	2.75798e-05	0.00323144
ENSMUSG00000007888	Crlf1	0.0672459	0	5.88619	0	1
ENSMUSG00000007891	Ctsd	16005.1	-0.240379	0.086394	-2.78236	0.00539653	0.127521
ENSMUSG00000007892	Rplp1	1597.05	-0.371865	0.179635	-2.07012	0.0384413	0.344538
ENSMUSG00000007907	Cabs1	0.0635053	0	5.88619	0	1
ENSMUSG00000007908	Hmgcll1	0.159608	0.827039	5.88206	0.140604	0.888183
ENSMUSG00000007944	Ttc9b	0.296968	2.51152	5.83755	0.430235	0.667025
ENSMUSG00000007946	Phox2a	0.109995	0	5.88619	0	1
ENSMUSG00000007950	Abhd8	14.865	-1.0751	0.40771	-2.63692	0.00836632	0.163376
ENSMUSG00000007987	Ift22	48.0038	0.484003	0.430416	1.1245	0.260801	0.705639
ENSMUSG00000007989	Fzd3	0.634433	-1.35905	2.37039	-0.573344	0.566412
ENSMUSG00000008028	1700008O03Rik	2.10548	-3.02238	2.2449	-1.34633	0.178196
ENSMUSG00000008035	Mid1ip1	290.776	0.225815	0.221807	1.01807	0.308645	0.744475
ENSMUSG00000008036	Ap2s1	57.0447	-0.23287	0.236529	-0.98453	0.324855	0.757049
ENSMUSG00000008090	Fgfrl1	26.4194	-0.0805795	0.566629	-0.142209	0.886915	0.976739
ENSMUSG00000008129	Brme1	4.86801	0.0691578	0.974872	0.0709404	0.943445	0.988348
ENSMUSG00000008136	Fhl2	0.184695	0	5.88619	0	1
ENSMUSG00000008140	Emc10	144.893	0.0546882	0.258227	0.211783	0.832276	0.96249
ENSMUSG00000008153	Clstn3	1.34291	-0.425129	2.03951	-0.208446	0.83488
ENSMUSG00000008167	Fbxw9	34.5208	0.374877	0.455892	0.822293	0.41091	0.809499
ENSMUSG00000008193	Spib	0.111943	-0.659053	5.88619	-0.111966	0.91085
ENSMUSG00000008200	Fnbp4	962.359	0.0439051	0.110198	0.39842	0.69032	0.921121
ENSMUSG00000008206	Cers4	44.6149	0.811447	0.432226	1.87737	0.0604681	0.416551
ENSMUSG00000008226	Scrn3	78.9127	0.228361	0.2873	0.794851	0.4267	0.81895
ENSMUSG00000008301	Phax	120.177	-0.102387	0.201277	-0.508687	0.610971	0.895358
ENSMUSG00000008305	Tle1	93.602	-0.631122	0.328504	-1.9212	0.0547062	0.39874
ENSMUSG00000008307	1700109H08Rik	51.8497	0.19912	0.451942	0.440587	0.659512	0.908951
ENSMUSG00000008318	Relt	34.745	-0.652261	0.701442	-0.929885	0.352431	0.777327
ENSMUSG00000008333	Snrpb2	132.527	0.318277	0.159194	1.9993	0.0455756	0.372399
ENSMUSG00000008348	Ubc	5620.28	0.509527	0.204537	2.49112	0.0127339	0.198712
ENSMUSG00000008373	Prpf31	146.133	0.392824	0.199048	1.97352	0.0484368	0.379224
ENSMUSG00000008384	Sertad1	13.8509	-0.825399	0.502922	-1.64121	0.100754	0.512775
ENSMUSG00000008393	Carhsp1	31.1816	-0.298485	0.263747	-1.13171	0.257758	0.703584
ENSMUSG00000008398	Elk3	529.61	-0.00656854	0.127132	-0.051667	0.958794	0.992684
ENSMUSG00000008429	Herpud2	232.811	0.028028	0.11561	0.242436	0.808442	0.954374
ENSMUSG00000008435	Rdh13	74.0214	0.896768	0.542776	1.65219	0.0984964	0.508392
ENSMUSG00000008438	Adam21	0.80283	0.533883	2.2505	0.237228	0.81248
ENSMUSG00000008450	Nutf2	45.4727	0.655395	0.303807	2.15728	0.0309841	0.308705
ENSMUSG00000008461	Fut1	0.235361	0	5.88619	0	1
ENSMUSG00000008475	Arpc5	248.678	-0.0468776	0.129241	-0.362715	0.716818	0.92786
ENSMUSG00000008482	Rnf151	0.166853	1.40411	5.88206	0.238711	0.81133
ENSMUSG00000008489	Elavl2	0.58969	-0.780117	4.86946	-0.160206	0.872719
ENSMUSG00000008496	Pou2f2	1108.65	-0.00156001	0.0907002	-0.0171996	0.986277	0.997
ENSMUSG00000008540	Mgst1	3.01507	0.446747	1.35461	0.329797	0.741553	0.934084
ENSMUSG00000008575	Nfib	14.9072	0.568153	1.10148	0.515811	0.605987	0.89286
ENSMUSG00000008590	Htr3b	0.0581344	0	5.88619	0	1
ENSMUSG00000008601	Rab25	2.2356	0.783249	1.29065	0.606862	0.543943
ENSMUSG00000008604	Ubqln4	150.484	0.21177	0.249477	0.848855	0.395962	0.803351
ENSMUSG00000008658	Rbfox1	28.5458	-0.161182	0.429715	-0.37509	0.707593	0.925912
ENSMUSG00000008668	Rps18	541.505	-0.628392	0.205118	-3.06357	0.00218714	0.0795956
ENSMUSG00000008682	Rpl10	1414.25	-0.606081	0.115276	-5.25765	1.45907e-07	5.86131e-05
ENSMUSG00000008683	Rps15a	447.122	-1.28015	0.277244	-4.61741	3.88568e-06	0.000853636
ENSMUSG00000008690	Ncaph2	254.117	-0.0157045	0.259259	-0.0605745	0.951698	0.990244
ENSMUSG00000008730	Hipk1	999.322	-0.108702	0.110064	-0.987622	0.323338	0.756514
ENSMUSG00000008734	Gprc5b	3.07166	2.05394	0.997707	2.05866	0.0395271	0.348215
ENSMUSG00000008763	Man1a2	1469.9	-0.201113	0.109839	-1.83098	0.0671033	0.431754
ENSMUSG00000008789	Ceacam5	0.300687	0	5.88619	0	1
ENSMUSG00000008813	Tppp2	0.0336229	0	5.88619	0	1
ENSMUSG00000008822	Acyp1	7.54837	0.130156	0.620659	0.209706	0.833897	0.962852
ENSMUSG00000008843	Cldn13	0
ENSMUSG00000008845	Cd163	117.927	2.28357	0.38217	5.97525	2.29733e-09	2.33223e-06
ENSMUSG00000008855	Hdac5	493.515	-0.341601	0.1406	-2.4296	0.0151157	0.217752
ENSMUSG00000008859	Rala	227.874	0.139804	0.119476	1.17015	0.241942	0.692389
ENSMUSG00000008874	Clec3a	0
ENSMUSG00000008892	Vdac3	136.157	0.0987797	0.14943	0.661044	0.508584	0.857204
ENSMUSG00000008932	Slc1a7	0.115889	0.639229	5.88619	0.108598	0.913521
ENSMUSG00000008958	Vps72	206.157	-0.196785	0.226801	-0.867652	0.385585	0.797318
ENSMUSG00000008976	Gabpa	421.102	-0.829303	0.332369	-2.49513	0.0125912	0.197361
ENSMUSG00000008999	Bmp7	1.6715	1.98722	1.53721	1.29275	0.196099
ENSMUSG00000009013	Dynll1	143.889	-0.732014	0.287158	-2.54917	0.0107981	0.184018
ENSMUSG00000009030	Pdcl	149.488	0.0409676	0.149692	0.273679	0.784332	0.948315
ENSMUSG00000009035	Tmem184b	414.795	-0.0810249	0.11168	-0.725508	0.468141	0.839227
ENSMUSG00000009047	Gm5965	0
ENSMUSG00000009070	Rsph14	0.252593	-1.23716	5.88613	-0.210182	0.833526
ENSMUSG00000009073	Nf2	390.89	-0.174317	0.257936	-0.675816	0.499158	0.852295
ENSMUSG00000009075	Cabp7	1.36966	0.78535	1.85223	0.424001	0.671565
ENSMUSG00000009076	Zmat5	21.0665	0.495428	0.360742	1.37336	0.16964	0.618191
ENSMUSG00000009079	Ewsr1	1317.24	0.142132	0.103504	1.3732	0.169691	0.618191
ENSMUSG00000009090	Ap1b1	688.676	0.127638	0.25435	0.501821	0.615794	0.897056
ENSMUSG00000009092	Derl3	1.89205	-1.652	1.58671	-1.04115	0.297806
ENSMUSG00000009093	Gstt4	0
ENSMUSG00000009097	Tbx1	0.175626	0.639254	5.88619	0.108602	0.913518
ENSMUSG00000009108	Gnat2	0.325731	1.40413	5.88205	0.238714	0.811327
ENSMUSG00000009112	Bcl2l13	115.366	-0.222964	0.148127	-1.50522	0.132267	0.56422
ENSMUSG00000009114	2610028H24Rik	0.0259696	0	5.88619	0	1
ENSMUSG00000009115	Spatc1l	0.0245114	0	5.88619	0	1
ENSMUSG00000009145	Dqx1	31.9047	0.150684	0.377751	0.398897	0.689969	0.921121
ENSMUSG00000009185	Ccl8	8.63817	4.09967	0.816236	5.02266	5.09616e-07	0.00017913
ENSMUSG00000009207	Lnpk	130.761	0.282108	0.380092	0.74221	0.45796	0.831679
ENSMUSG00000009210	Prr29	0.220693	-1.55047	5.8831	-0.263547	0.792129
ENSMUSG00000009214	Mymk	23.1101	-0.519326	0.344461	-1.50765	0.131645	0.563064
ENSMUSG00000009216	Fam163b	0.354543	0	4.55292	0	1
ENSMUSG00000009246	Trpm5	0.69653	1.70795	3.45105	0.494907	0.620666
ENSMUSG00000009248	Ascl2	1.22403	-2.03391	1.81492	-1.12066	0.262433
ENSMUSG00000009281	Rarres2	0.240462	-1.23717	5.88613	-0.210184	0.833524
ENSMUSG00000009291	Pttg1ip	474.365	-0.105654	0.176869	-0.597357	0.550269	0.873502
ENSMUSG00000009292	Trpm2	890.691	-0.294279	0.165953	-1.77327	0.0761835	0.456776
ENSMUSG00000009293	Ube2g2	102.3	-0.186769	0.329879	-0.566175	0.571275	0.879558
ENSMUSG00000009350	Mpo	0.127772	0.639238	5.88619	0.1086	0.91352
ENSMUSG00000009356	Lpo	1.52813	0	5.88619	0
ENSMUSG00000009376	Met	15.3517	-1.84334	1.16423	-1.58332	0.113349	0.535513
ENSMUSG00000009378	Slc16a12	0.714749	2.26561	3.21307	0.705125	0.480732
ENSMUSG00000009394	Syn2	0.847681	-2.73133	2.17904	-1.25345	0.210041
ENSMUSG00000009406	Elk1	26.9068	-0.27809	0.39486	-0.704276	0.481261	0.844761
ENSMUSG00000009418	Nav1	387.464	0.445406	0.208551	2.13572	0.0327023	0.315143
ENSMUSG00000009470	Tnpo1	1006.48	-0.0495335	0.0997641	-0.496506	0.619538	0.897455
ENSMUSG00000009471	Myod1	0
ENSMUSG00000009487	Otog	0.0865423	0	5.88619	0	1
ENSMUSG00000009535	Rnmt	203.257	0.0412011	0.223275	0.184531	0.853597	0.967359
ENSMUSG00000009545	Kcnq1	0.546021	4.43066	5.80788	0.762871	0.445541
ENSMUSG00000009549	Srp14	152.739	-0.159766	0.139614	-1.14434	0.252482	0.701112
ENSMUSG00000009551	6330409D20Rik	0.115281	0	5.88619	0	1
ENSMUSG00000009555	Cdk9	502.392	0.0791443	0.166777	0.47455	0.635107	0.901062
ENSMUSG00000009563	Tor2a	88.802	-0.131353	0.173529	-0.756949	0.44908	0.829053
ENSMUSG00000009566	Fpgs	73.9868	0.554194	0.527317	1.05097	0.293272	0.732504
ENSMUSG00000009569	Mrtfb	166.048	-0.490715	0.201926	-2.43018	0.0150913	0.217625
ENSMUSG00000009575	Cbx5	210.915	-0.141565	0.398812	-0.354966	0.722615	0.929644
ENSMUSG00000009580	Odam	0.0582469	0	5.88619	0	1
ENSMUSG00000009585	Apobec3	625.265	0.0530436	0.0949655	0.558556	0.576465	0.880883
ENSMUSG00000009588	St6galnac1	0.325382	2.68759	5.83293	0.460762	0.644969
ENSMUSG00000009596	Taf7l	0.0776097	0	5.88619	0	1
ENSMUSG00000009614	Sardh	49.847	-0.10929	0.543877	-0.200946	0.840741	0.964335
ENSMUSG00000009621	Vav2	1166.59	-0.266075	0.162295	-1.63946	0.101118	0.51307
ENSMUSG00000009628	Tex15	0.910492	-2.18373	3.582	-0.609641	0.542099
ENSMUSG00000009630	Ppp2cb	146.417	0.0572718	0.149765	0.38241	0.702157	0.924771
ENSMUSG00000009633	G0s2	1.11702	-0.504346	1.52354	-0.331036	0.740617
ENSMUSG00000009640	Dmap1	67.7502	-0.168703	0.317192	-0.531863	0.594821	0.888472
ENSMUSG00000009646	Pla2g12b	0
ENSMUSG00000009647	Mcu	51.5802	0.0497651	0.370495	0.134321	0.893149	0.978774
ENSMUSG00000009654	Oit3	0.160527	0.639249	5.88619	0.108602	0.913519
ENSMUSG00000009670	Tex11	7.39959	0.74038	0.907452	0.815888	0.414564	0.811785
ENSMUSG00000009681	Bcr	121.491	-0.382892	0.183489	-2.08673	0.0369121	0.334829
ENSMUSG00000009687	Fxyd5	63.036	0.253983	0.417119	0.608898	0.542592	0.871072
ENSMUSG00000009731	Kcnd1	224.876	-0.56103	0.1989	-2.82066	0.00479256	0.120759
ENSMUSG00000009733	Tfcp2	65.2344	0.321765	0.240354	1.33871	0.180664	0.631673
ENSMUSG00000009734	Pou6f2	0.168798	0	5.88619	0	1
ENSMUSG00000009739	Pou6f1	189.07	0.486683	0.276626	1.75935	0.0785179	0.462295
ENSMUSG00000009741	Ubp1	433.263	-0.0379497	0.108837	-0.348685	0.727326	0.93095
ENSMUSG00000009772	Nuak2	98.6233	0.223331	0.277626	0.804432	0.421148	0.815948
ENSMUSG00000009828	Cilk1	114.183	-0.0058598	0.288118	-0.0203382	0.983774	0.996603
ENSMUSG00000009863	Sdhb	132.477	-0.111056	0.158389	-0.701159	0.483204	0.845627
ENSMUSG00000009876	Cox4i2	0.0538055	1.40407	5.88206	0.238704	0.811335
ENSMUSG00000009894	Snap47	62.1927	0.331749	0.410305	0.808544	0.418777	0.814048
ENSMUSG00000009900	Wnt3a	0
ENSMUSG00000009905	Kdsr	169.924	-0.185743	0.324962	-0.571585	0.567603	0.87849
ENSMUSG00000009907	Vps4b	479.46	0.0165312	0.13869	0.119195	0.905121	0.981491
ENSMUSG00000009927	Rps25	317.24	-0.396171	0.204662	-1.93573	0.0529011	0.394007
ENSMUSG00000009941	Nxf2	0.317249	0	5.88619	0	1
ENSMUSG00000009995	Tafazzin	362.764	0.241316	0.226138	1.06712	0.285919	0.728494
ENSMUSG00000010021	Kif19a	33.5396	0.248885	0.658393	0.378019	0.705416	0.925623
ENSMUSG00000010025	Aldh3a2	236.754	-0.303772	0.253797	-1.19691	0.231343	0.680849
ENSMUSG00000010044	Zmynd10	0.429132	0	2.98635	0	1
ENSMUSG00000010045	Tmem115	97.348	0.0331886	0.18664	0.177821	0.858864	0.968684
ENSMUSG00000010047	Hyal2	43.4532	0.941828	0.649979	1.44901	0.147334	0.58402
ENSMUSG00000010048	Ifrd2	25.719	0.528886	0.528336	1.00104	0.316807	0.751006
ENSMUSG00000010051	Hyal1	16.3818	-0.395509	0.379603	-1.0419	0.297458	0.736367
ENSMUSG00000010054	Tusc2	51.9332	0.462577	0.440188	1.05086	0.293321	0.732504
ENSMUSG00000010057	Nprl2	53.8063	0.525289	0.460477	1.14075	0.253974	0.701502
ENSMUSG00000010064	Slc38a3	1.46673	-0.171033	3.08414	-0.0554555	0.955776
ENSMUSG00000010066	Cacna2d2	0.528823	-0.659121	2.66513	-0.247313	0.804666
ENSMUSG00000010067	Rassf1	124.304	0.0571363	0.255752	0.223405	0.82322	0.958391
ENSMUSG00000010080	Epn3	0.688507	-3.43253	3.12472	-1.09851	0.271984
ENSMUSG00000010086	Rnf112	0.70791	-1.74246	2.38847	-0.729529	0.465678
ENSMUSG00000010095	Slc3a2	732.431	0.0957025	0.096103	0.995832	0.319332	0.753576
ENSMUSG00000010097	Nxf1	823.429	-0.148048	0.113898	-1.29984	0.193657	0.645677
ENSMUSG00000010110	Stx5a	352.767	-0.216331	0.163015	-1.32707	0.184487	0.637945
ENSMUSG00000010122	Slc47a1	1.2035	1.11665	2.03224	0.549466	0.582686
ENSMUSG00000010136	Pifo	0
ENSMUSG00000010142	Tnfrsf13b	248.781	-0.0203389	0.242623	-0.0838291	0.933192	0.985864
ENSMUSG00000010154	Spire2	0.300926	-1.63244	5.49638	-0.297003	0.766464
ENSMUSG00000010175	Prox1	150.696	-0.634605	0.258667	-2.45337	0.0141526	0.208799
ENSMUSG00000010205	Raver1	332.846	-0.151907	0.098429	-1.54332	0.122754	0.549153
ENSMUSG00000010277	Bltp2	982.301	0.199287	0.21675	0.919435	0.357868	0.780558
ENSMUSG00000010290	AI597479	72.8472	-0.333932	0.221636	-1.50667	0.131896	0.563242
ENSMUSG00000010307	Tmem86a	360.407	0.187099	0.156671	1.19422	0.232393	0.68119
ENSMUSG00000010311	Optc	0.373125	0.639321	5.88619	0.108614	0.913509
ENSMUSG00000010342	Tex14	24.2457	0.392119	0.902646	0.434411	0.66399	0.910549
ENSMUSG00000010358	Ifi35	100.923	-0.101816	0.209684	-0.485566	0.627275	0.900179
ENSMUSG00000010362	Rdm1	24.9999	0.11085	0.447176	0.247889	0.80422	0.952919
ENSMUSG00000010376	Nedd8	92.9314	-0.00180195	0.179776	-0.0100233	0.992003	0.998052
ENSMUSG00000010392	Gosr1	170.817	0.279214	0.265068	1.05337	0.292173	0.732037
ENSMUSG00000010406	Mrpl52	108.974	-0.254598	0.208956	-1.21843	0.223061	0.67504
ENSMUSG00000010435	Spaca7	0
ENSMUSG00000010453	Kansl3	356.859	-0.147713	0.191662	-0.770697	0.440887	0.82487
ENSMUSG00000010461	Eya4	253.734	0.487492	0.156491	3.11514	0.00183857	0.0710173
ENSMUSG00000010476	Ebf3	200.02	0.0779261	0.139161	0.559971	0.575499	0.880783
ENSMUSG00000010492	Uckl1os	0.723824	2.33727	2.28515	1.02281	0.306397
ENSMUSG00000010505	Myt1	3.94916	-1.9118	1.66494	-1.14827	0.250857	0.700188
ENSMUSG00000010517	Faf1	172.441	0.00776029	0.293668	0.0264254	0.978918	0.995774
ENSMUSG00000010529	Gm266	0
ENSMUSG00000010538	Tsacc	8.05903	-0.067182	0.455569	-0.147468	0.882762	0.975726
ENSMUSG00000010554	Mettl16	149.48	0.731635	0.250267	2.92341	0.00346217	0.103131
ENSMUSG00000010592	Dazl	0.178874	-1.78697	5.87472	-0.304179	0.760992
ENSMUSG00000010601	Apol7a	0.0869713	-1.82961	5.873	-0.311529	0.755399
ENSMUSG00000010607	Pigyl	25.7931	-0.15957	0.331927	-0.48074	0.630701	0.900408
ENSMUSG00000010608	Rbm25	2000.38	0.0705428	0.0844189	0.835628	0.403364	0.806269
ENSMUSG00000010609	Psen2	121.971	-0.742913	0.734503	-1.01145	0.311801	0.747078
ENSMUSG00000010651	Acaa1b	0.235691	0	5.88619	0	1
ENSMUSG00000010660	Plcd1	60.9221	-0.116207	0.266025	-0.436826	0.662237	0.909384
ENSMUSG00000010663	Fads1	291.585	-0.133893	0.104077	-1.28648	0.198276	0.652005
ENSMUSG00000010721	Lmbr1	32.4301	-0.0805919	0.372701	-0.216238	0.828803	0.961035
ENSMUSG00000010751	Tnfrsf22	14.5648	0.981927	0.771441	1.27285	0.203072	0.656923
ENSMUSG00000010755	Cars	234.481	-0.0337697	0.33156	-0.101851	0.918875	0.983883
ENSMUSG00000010760	Phlda2	0.0245114	0	5.88619	0	1
ENSMUSG00000010796	Asz1	0.231283	1.05662	5.81684	0.181648	0.855859
ENSMUSG00000010797	Wnt2	0.0266723	0.639193	5.88619	0.108592	0.913526
ENSMUSG00000010803	Gabra1	1.24894	-0.343794	1.55191	-0.221529	0.824681
ENSMUSG00000010825	Grid2ip	0.25413	0	5.88619	0	1
ENSMUSG00000010830	Kdelr3	0.0860185	0	5.88619	0	1
ENSMUSG00000010841	Cfap97d1	0.296371	0	5.88619	0	1
ENSMUSG00000010911	Apip	31.5244	0.322473	0.546118	0.590483	0.554867	0.87432
ENSMUSG00000010914	Pdhx	84.2932	0.113504	0.185474	0.611965	0.540561	0.870364
ENSMUSG00000010936	Vac14	211.984	-0.0362542	0.139974	-0.259007	0.79563	0.951325
ENSMUSG00000011008	Mcoln2	1.89123	-1.59404	2.43295	-0.655187	0.512347
ENSMUSG00000011034	Slc5a1	0.245159	1.40414	5.88205	0.238716	0.811326
ENSMUSG00000011052		0
ENSMUSG00000011096	Akt1s1	112.704	0.317162	0.264553	1.19886	0.230582	0.680253
ENSMUSG00000011114	Tbrg1	60.7954	-0.103998	0.262495	-0.396189	0.691965	0.921458
ENSMUSG00000011118	Panx3	0
ENSMUSG00000011148	Adssl1	44.6185	0.309015	0.241295	1.28065	0.200316	0.654682
ENSMUSG00000011154	Cfap161	0.602567	1.13088	3.64504	0.310252	0.756369
ENSMUSG00000011158	Brf1	356.308	-0.0895319	0.101416	-0.882822	0.377333	0.79295
ENSMUSG00000011171	Vipr2	0.131845	0	5.88619	0	1
ENSMUSG00000011179	Odc1	54.0747	0.331553	0.206176	1.60811	0.107812	0.526333
ENSMUSG00000011254	Thg1l	25.0859	-0.44406	0.533748	-0.831966	0.405428	0.806805
ENSMUSG00000011256	Adam19	33.7603	-1.52564	0.69043	-2.2097	0.0271261	0.290696
ENSMUSG00000011257	Pabpc4	243.113	0.0523975	0.290401	0.180432	0.856814	0.968297
ENSMUSG00000011263	Exoc3l2	2.99812	2.04484	1.32856	1.53914	0.12377	0.54983
ENSMUSG00000011267	Zfp296	5.55594	0.328317	0.663607	0.494746	0.620779	0.89807
ENSMUSG00000011305	Plin5	0.208477	1.96266	5.85615	0.335145	0.737516
ENSMUSG00000011306	Sugp1	96.3899	0.114426	0.14862	0.769924	0.441345	0.825173
ENSMUSG00000011349	Dmrtc2	0
ENSMUSG00000011350	Gm5893	0.216212	1.41257	5.88169	0.240164	0.810203
ENSMUSG00000011382	Dhdh	114.734	0.165545	0.222619	0.743623	0.457104	0.831631
ENSMUSG00000011427	Zfp790	148.231	0.0174441	0.136885	0.127437	0.898595	0.97996
ENSMUSG00000011463	Cpb1	0.662338	0	5.88619	0	1
ENSMUSG00000011486	Slc25a41	0.0269027	0.639193	5.88619	0.108592	0.913526
ENSMUSG00000011589	Fsd1	0.0536641	0	5.88619	0	1
ENSMUSG00000011632	Pinlyp	0
ENSMUSG00000011658	Fuz	84.9372	0.832788	0.343565	2.42396	0.0153521	0.219361
ENSMUSG00000011751	Sptbn4	3.77044	0.450482	1.12253	0.401308	0.688193	0.920734
ENSMUSG00000011752	Pgam1	212.469	-0.317732	0.158333	-2.00674	0.0447777	0.368387
ENSMUSG00000011831	Evi5	420.167	-0.106454	0.146361	-0.727336	0.46702	0.838394
ENSMUSG00000011832	Evi5l	118.534	0.276018	0.26949	1.02422	0.305731	0.742141
ENSMUSG00000011837	Snapc2	24.7669	-0.627514	0.298223	-2.10417	0.0353632	0.327781
ENSMUSG00000011877	Git1	292.207	0.0291822	0.202759	0.143926	0.885559	0.976495
ENSMUSG00000011884	Gltp	181.524	-0.325395	0.193741	-1.67954	0.0930466	0.495356
ENSMUSG00000011958	Bnip2	483.398	-0.0362251	0.144017	-0.251533	0.801402	0.952204
ENSMUSG00000011960	Ccnt1	314.134	-0.388336	0.18468	-2.10275	0.0354877	0.327781
ENSMUSG00000012017	Scarf2	61.6064	0.473056	0.258903	1.82716	0.0676763	0.433499
ENSMUSG00000012042	4930579F01Rik	0.087287	0	5.88619	0	1
ENSMUSG00000012076	Brms1l	93.3269	-0.0863271	0.217474	-0.396955	0.691401	0.921321
ENSMUSG00000012114	Med15	343.122	-0.0278805	0.117729	-0.236818	0.812798	0.955366
ENSMUSG00000012117	Dhdds	97.8291	0.285373	0.231243	1.23408	0.217173	0.668493
ENSMUSG00000012123	Crybg2	0.691199	0.805833	2.73774	0.294343	0.768496
ENSMUSG00000012126	Ubxn11	13.2478	1.05039	1.1692	0.898386	0.36898	0.788323
ENSMUSG00000012187	Mogat1	0.289842	0	5.88619	0	1
ENSMUSG00000012211	Tex22	1.44951	-0.716746	1.38001	-0.519376	0.603498
ENSMUSG00000012282	Wnt8a	0
ENSMUSG00000012296	Tjap1	93.8554	0.243565	0.161583	1.50737	0.131715	0.563064
ENSMUSG00000012350	Ehf	5.24221	3.1463	1.18009	2.66615	0.00767253	0.156892
ENSMUSG00000012396	Nanog	0.943698	-1.48854	1.85818	-0.801076	0.423087
ENSMUSG00000012405	Rpl15	397.629	-0.755478	0.149806	-5.04302	4.58233e-07	0.000169546
ENSMUSG00000012422	Tmem167	133.513	0.148711	0.252735	0.588406	0.55626	0.87432
ENSMUSG00000012428	Steap4	0.665977	0.639354	4.7906	0.13346	0.893829
ENSMUSG00000012429	Mplkip	81.3165	-0.309978	0.231206	-1.3407	0.180017	0.631558
ENSMUSG00000012443	Kif11	19.0371	-0.797485	0.693241	-1.15037	0.249991	0.699706
ENSMUSG00000012483	Rpa3	10.4889	-0.441929	0.673653	-0.656019	0.511812	0.857993
ENSMUSG00000012519	Mlkl	10.5375	-2.11781	0.995007	-2.12844	0.0333006	0.318075
ENSMUSG00000012520	Phox2b	0.19534	0	5.88619	0	1
ENSMUSG00000012535	Tnpo3	331.68	0.171322	0.179152	0.956294	0.338924	0.766512
ENSMUSG00000012609	Ttll5	125.649	-0.437868	0.249229	-1.75689	0.0789368	0.462824
ENSMUSG00000012640	Zfp715	587.618	0.420094	0.185584	2.26362	0.0235972	0.274196
ENSMUSG00000012705	Retn	0.319073	-2.52373	5.85094	-0.431337	0.666223
ENSMUSG00000012777	Acp4	0.123271	0	5.88619	0	1
ENSMUSG00000012819	Cdh23	384.481	-0.282261	0.206224	-1.36871	0.171089	0.618384
ENSMUSG00000012848	Rps5	367.565	-0.835546	0.189811	-4.40199	1.07264e-05	0.00164459
ENSMUSG00000012889	Podnl1	0.590515	-1.23709	3.27972	-0.377195	0.706029
ENSMUSG00000013033	Adgrl1	74.8532	-0.832606	0.380448	-2.18849	0.0286341	0.298219
ENSMUSG00000013076	Amotl1	273.222	0.384787	0.285702	1.34681	0.17804	0.628911
ENSMUSG00000013083	2200002J24Rik	0
ENSMUSG00000013089	Etv5	615.635	0.302943	0.215711	1.40439	0.160202	0.606118
ENSMUSG00000013091	Tmem190	0.152808	0	5.88619	0	1
ENSMUSG00000013150	Gfod2	25.5285	-0.125291	0.872623	-0.14358	0.885832	0.97653
ENSMUSG00000013155	Enkd1	7.59451	-1.15248	0.592451	-1.94528	0.0517415	0.38951
ENSMUSG00000013158	4933405L10Rik	0.155425	-1.2372	5.88613	-0.210189	0.83352
ENSMUSG00000013160	Atp6v0d1	199.417	0.104751	0.143581	0.729561	0.465659	0.837019
ENSMUSG00000013236	Ptprs	692.743	-0.102007	0.10981	-0.928937	0.352922	0.777698
ENSMUSG00000013275	Slc41a1	88.3888	-0.452415	0.252912	-1.78882	0.0736439	0.449638
ENSMUSG00000013338	Fer1l4	0.579588	0	5.88619	0	1
ENSMUSG00000013353	4931406B18Rik	0.943339	-0.821185	2.46937	-0.332548	0.739475
ENSMUSG00000013367	Iglon5	0.178826	1.28841	5.88462	0.218945	0.826693
ENSMUSG00000013415	Igf2bp1	2.29938	-1.57722	2.24511	-0.702516
ENSMUSG00000013418	B4galnt2	0.113589	-0.659051	5.88619	-0.111966	0.910851
ENSMUSG00000013419	Zfp651	32.6379	0.0932838	0.28684	0.325212	0.745021	0.935039
ENSMUSG00000013465	Nelfb	169.911	-0.452465	0.237655	-1.90388	0.0569261	0.406634
ENSMUSG00000013483	Card14	0.671727	-2.02145	2.87048	-0.70422	0.481296
ENSMUSG00000013495	Tmem175	125.348	0.0938246	0.195528	0.479854	0.631332	0.900408
ENSMUSG00000013523	Bcas1	10.0486	1.4629	1.07679	1.35857	0.174282	0.621615
ENSMUSG00000013539	Tango2	179.645	0.0123435	0.178577	0.0691218	0.944893	0.988638
ENSMUSG00000013562	4833413E03Rik	1.16287	3.47881	1.85595	1.87441	0.0608739
ENSMUSG00000013584	Aldh1a2	0.843634	-2.97609	2.11921	-1.40434	0.160218
ENSMUSG00000013593	Ndufs2	279.01	-0.416775	0.111373	-3.74216	0.000182444	0.0142509
ENSMUSG00000013611	Snx31	0.0963693	0	5.88619	0	1
ENSMUSG00000013622	Atraid	118.062	0.0848746	0.354998	0.239085	0.81104	0.954815
ENSMUSG00000013629	Cad	229.5	0.610065	0.527174	1.15724	0.247176	0.696893
ENSMUSG00000013643	Lypd8	0
ENSMUSG00000013646	Sh3bp5l	130.882	0.652057	0.613174	1.06341	0.287595	0.729584
ENSMUSG00000013653	1810065E05Rik	0
ENSMUSG00000013662	Atad1	206.273	0.21379	0.126735	1.6869	0.0916223	0.492625
ENSMUSG00000013663	Pten	1227.93	-0.0208669	0.11298	-0.184696	0.853468	0.967359
ENSMUSG00000013668	4933402N03Rik	0.082228	0	5.88619	0	1
ENSMUSG00000013698	Pea15a	668.11	-0.409283	0.130519	-3.13581	0.00171382	0.0674966
ENSMUSG00000013701	Timm23	76.6032	-0.0697015	0.292666	-0.238161	0.811756	0.955117
ENSMUSG00000013707	Tnfaip8l2	247.2	0.00286586	0.132183	0.0216811	0.982702	0.996164
ENSMUSG00000013736	Trnt1	142.153	0.182959	0.238772	0.766251	0.443527	0.825811
ENSMUSG00000013766	Ly6g6e	4.42288	-0.360299	1.16653	-0.308864	0.757425	0.93862
ENSMUSG00000013787	Ehmt2	466.445	0.0339026	0.207556	0.163342	0.870249	0.971857
ENSMUSG00000013822	Elof1	27.317	0.447512	0.34971	1.27966	0.200663	0.655179
ENSMUSG00000013833	Med16	73.2662	0.116144	0.334718	0.346991	0.728598	0.931016
ENSMUSG00000013846	St3gal1	39.3595	-0.00978793	0.283701	-0.0345009	0.972478	0.994739
ENSMUSG00000013858	Tmem259	352.823	-0.010687	0.0952122	-0.112243	0.91063	0.98237
ENSMUSG00000013878	Rnf170	132.187	-0.34309	0.230765	-1.48675	0.137081	0.568374
ENSMUSG00000013921	Clip3	9.61034	1.01089	1.04823	0.964378	0.334856	0.763936
ENSMUSG00000013928	1700020L13Rik	0.318234	0	5.42649	0	1
ENSMUSG00000013936	Myl2	12.8047	-1.1445	0.751031	-1.5239	0.127533	0.556235
ENSMUSG00000013973	Dedd	163.42	-0.146916	0.252457	-0.581943	0.560605	0.87546
ENSMUSG00000013974	Mcemp1	0.898796	-2.01554	2.04276	-0.986675	0.323802
ENSMUSG00000013997	Nit1	101.828	0.28853	0.394306	0.731741	0.464327	0.836121
ENSMUSG00000014030	Pax5	1.86026	-1.87541	2.72371	-0.688548
ENSMUSG00000014039	Prdm15	193.059	0.347456	0.487187	0.713188	0.475729	0.841776
ENSMUSG00000014074	Rnf168	172.456	0.266798	0.24034	1.11009	0.266962	0.711608
ENSMUSG00000014075	Dynlt2b	35.3358	-0.27372	0.294295	-0.930088	0.352326	0.777327
ENSMUSG00000014077	Chp1	105.24	-0.239144	0.275236	-0.86887	0.384918	0.796812
ENSMUSG00000014104	Sval2	0
ENSMUSG00000014158	Trpv4	63.3559	0.737719	0.239295	3.08289	0.00205003	0.0757946
ENSMUSG00000014164	Klhl3	56.3576	0.166905	0.269899	0.618399	0.536312	0.869044
ENSMUSG00000014177	Tvp23b	67.3853	0.309894	0.279574	1.10845	0.267667	0.712381
ENSMUSG00000014195	Dnajc7	1048.51	-0.183183	0.102461	-1.78783	0.0738032	0.450184
ENSMUSG00000014198	Zfp385c	22.64	0.567222	0.323253	1.75473	0.0793055	0.464018
ENSMUSG00000014226	Cacybp	148.254	-0.556283	0.353678	-1.57285	0.115753	0.539326
ENSMUSG00000014232	Cluap1	117.808	0.441192	0.193851	2.27594	0.0228496	0.272029
ENSMUSG00000014243	Zswim7	8.4578	-1.02051	0.7412	-1.37684	0.168562	0.61781
ENSMUSG00000014245	Pigl	25.2731	-0.0766669	0.311038	-0.246488	0.805305	0.953525
ENSMUSG00000014294	Ndufa2	57.6687	0.10044	0.226224	0.443985	0.657053	0.908253
ENSMUSG00000014301	Pam16	20.9208	-0.977756	0.445083	-2.19679	0.0280352	0.294132
ENSMUSG00000014303	Glis2	2.66597	-3.30714	1.73593	-1.90511	0.0567655
ENSMUSG00000014313	Cox6c	199.091	-0.408292	0.133485	-3.05872	0.00222288	0.0801378
ENSMUSG00000014329	Bicc1	1.61446	1.30404	1.52373	0.855823	0.392096
ENSMUSG00000014349	Ube2z	243.816	-0.0907301	0.124315	-0.72984	0.465488	0.837019
ENSMUSG00000014351	Gip	0.0245114	0	5.88619	0	1
ENSMUSG00000014353	Tmem87b	396.589	0.0300747	0.228124	0.131835	0.895115	0.979531
ENSMUSG00000014355	Anapc1	594.031	-0.10429	0.140031	-0.744765	0.456414	0.831631
ENSMUSG00000014361	Mertk	3808.36	0.06369	0.0577723	1.10243	0.270274	0.714429
ENSMUSG00000014402	Tsg101	216.271	-0.0407067	0.153363	-0.265427	0.790681	0.950155
ENSMUSG00000014418	Hps5	382.055	-0.246336	0.25534	-0.96474	0.334675	0.763936
ENSMUSG00000014426	Map3k4	394.503	-0.00284474	0.10153	-0.0280188	0.977647	0.995711
ENSMUSG00000014444	Piezo1	560.476	-0.202472	0.207133	-0.977495	0.328324	0.75925
ENSMUSG00000014453	Blk	0.0627464	0	5.88619	0	1
ENSMUSG00000014470	Rnf166	205.151	0.149078	0.217107	0.686655	0.4923	0.849865
ENSMUSG00000014496	Ankrd28	51.7238	0.327651	0.289378	1.13226	0.257526	0.703584
ENSMUSG00000014498	Ankrd52	408.982	-0.181793	0.0872434	-2.08374	0.0371839	0.336426
ENSMUSG00000014503	Pkd2l2	1.80122	-0.24071	1.89405	-0.127088	0.898871
ENSMUSG00000014504	Srp19	97.4806	0.110257	0.172381	0.639612	0.522425	0.86143
ENSMUSG00000014529	Tmbim7	0.266723	3.68736	5.81508	0.634103	0.526014
ENSMUSG00000014542	Clec4f	0
ENSMUSG00000014543	Klra17	0.334387	0	5.88619	0	1
ENSMUSG00000014547	Wdfy2	206.792	0.115435	0.11642	0.991533	0.321425	0.755575
ENSMUSG00000014550	Rbsn	229.3	0.377996	0.287937	1.31278	0.189258	0.642126
ENSMUSG00000014551	Mrps25	136.593	-0.0961478	0.370898	-0.25923	0.795458	0.951325
ENSMUSG00000014554	Dguok	68.9883	-0.146751	0.331411	-0.442806	0.657906	0.908253
ENSMUSG00000014592	Camta1	60.5855	-0.296808	0.359661	-0.825242	0.409234	0.808449
ENSMUSG00000014599	Csf1	186.247	-0.235335	0.287994	-0.81715	0.413843	0.810959
ENSMUSG00000014601	Strip1	179.629	-0.0976847	0.133027	-0.734325	0.462751	0.834245
ENSMUSG00000014602	Kif1a	48.511	1.86298	1.05958	1.75823	0.0787082	0.462311
ENSMUSG00000014603	Alx3	0.191597	0.639252	5.88619	0.108602	0.913518
ENSMUSG00000014606	Slc25a11	174.589	0.420639	0.254288	1.65418	0.09809	0.507934
ENSMUSG00000014609	Chrne	0.225313	0	5.88619	0	1
ENSMUSG00000014633	Cmc2	15.4454	-1.64238	0.810294	-2.0269	0.0426728	0.36037
ENSMUSG00000014668	Chfr	176.978	-0.373281	0.250503	-1.49013	0.136191	0.567023
ENSMUSG00000014686	Ceacam16	0.196733	0.639268	5.88619	0.108605	0.913516
ENSMUSG00000014704	Hoxa2	0.619209	-2.43053	5.60983	-0.433262	0.664825
ENSMUSG00000014725	Adam28	0.381247	-1.23556	2.94657	-0.419322	0.674981
ENSMUSG00000014747	Ankrd53	0.0504977	0	5.88619	0	1
ENSMUSG00000014748	Tex261	240.922	-0.25044	0.169711	-1.47568	0.140029	0.574162
ENSMUSG00000014763	Fam120b	318.336	0.0876738	0.100654	0.87104	0.383732	0.795732
ENSMUSG00000014767	Tbp	197.223	-0.15732	0.222535	-0.706945	0.479601	0.843953
ENSMUSG00000014769	Psmb1	156.914	-0.186939	0.124287	-1.5041	0.132557	0.56443
ENSMUSG00000014771	Pdcd2	35.1655	0.708633	0.418152	1.69468	0.0901367	0.490903
ENSMUSG00000014773	Dll1	14.4214	1.76212	0.831411	2.11943	0.0340538	0.322422
ENSMUSG00000014776	Nol3	1.86053	0.142303	1.22249	0.116404	0.907332
ENSMUSG00000014778	Fhod1	506.596	-0.000264638	0.176967	-0.00149541	0.998807	1
ENSMUSG00000014782	Plekhg4	2.48216	1.24825	1.84035	0.678269	0.497601
ENSMUSG00000014786	Slc9a5	19.6387	0.170302	0.383579	0.443982	0.657056	0.908253
ENSMUSG00000014791	Elmo3	11.2599	-0.448249	0.49953	-0.897342	0.369537	0.788344
ENSMUSG00000014813	Stc1	0.381939	2.11065	4.43825	0.475559	0.634389
ENSMUSG00000014837	Matcap1	17.094	0.146294	0.381437	0.383535	0.701323	0.924576
ENSMUSG00000014846	Tppp3	4.63452	0.817136	0.845427	0.966535	0.333776	0.763936
ENSMUSG00000014850	Msh3	123.938	0.256003	0.382993	0.668426	0.503862	0.855497
ENSMUSG00000014852	Adamts13	0.0802066	-1.23539	5.88615	-0.209881	0.83376
ENSMUSG00000014856	Tmem208	50.7806	0.451243	0.242682	1.8594	0.0629708	0.423622
ENSMUSG00000014859	E2f4	250.427	-0.273099	0.121805	-2.2421	0.0249551	0.28047
ENSMUSG00000014867	Surf4	431.146	-0.121959	0.17701	-0.688994	0.490827	0.849775
ENSMUSG00000014873	Surf2	183.985	0.0660239	0.226936	0.290936	0.7711	0.943257
ENSMUSG00000014905	Dnajb9	175.987	0.0137894	0.194923	0.0707427	0.943603	0.988348
ENSMUSG00000014907	Naf1	49.3975	-0.0622981	0.213182	-0.29223	0.770111	0.942783
ENSMUSG00000014932	Yes1	186.24	0.184939	0.156955	1.1783	0.238679	0.688232
ENSMUSG00000014956	Ppp1cb	436.264	0.115985	0.183976	0.630436	0.528409	0.864189
ENSMUSG00000014959	Gorasp2	228.202	-0.771541	0.244666	-3.15345	0.00161354	0.0659489
ENSMUSG00000014980	Tsen15	56.7981	-0.297649	0.458436	-0.64927	0.516164	0.859833
ENSMUSG00000015001	Oc90	0.245032	0	5.88619	0	1
ENSMUSG00000015002	Efr3a	392.686	-0.0243065	0.144866	-0.167786	0.866751	0.97115
ENSMUSG00000015013	Trappc2l	20.7326	-0.118844	0.359626	-0.330465	0.741049	0.933952
ENSMUSG00000015016	Acsf3	40.6564	0.248808	0.299323	0.831238	0.405839	0.80704
ENSMUSG00000015023	Ddx19a	181.513	-0.0786876	0.144235	-0.545552	0.585374	0.884506
ENSMUSG00000015027	Galns	56.2015	-0.229205	0.246526	-0.929739	0.352506	0.777327
ENSMUSG00000015053	Gata2	1.64602	0.681199	1.61012	0.423073	0.672242
ENSMUSG00000015083	C8g	2.1148	-0.216793	1.73557	-0.124912	0.900593
ENSMUSG00000015085	Entpd2	0
ENSMUSG00000015087	Rabl6	551.341	-0.0975989	0.250748	-0.389231	0.697105	0.922562
ENSMUSG00000015090	Ptgds	7.08417	0.365276	0.867651	0.420995	0.673759	0.914684
ENSMUSG00000015092	Edf1	161.031	-0.386609	0.156402	-2.47188	0.0134403	0.203852
ENSMUSG00000015093	Clic3	0.105205	0.639236	5.88619	0.108599	0.91352
ENSMUSG00000015094	Npdc1	1.01611	-1.28896	2.98135	-0.432342	0.665493
ENSMUSG00000015095	Fbxw5	158.332	-0.201311	0.206951	-0.972751	0.330677	0.761677
ENSMUSG00000015112	Slc25a13	16.3978	0.0139928	0.511085	0.0273786	0.978158	0.995711
ENSMUSG00000015120	Ube2i	561.383	-0.0302456	0.160868	-0.188015	0.850865	0.96694
ENSMUSG00000015126	Tsr3	36.6066	0.121116	0.308273	0.392886	0.694403	0.92193
ENSMUSG00000015127	Unkl	144.137	0.044869	0.38456	0.116676	0.907117	0.981854
ENSMUSG00000015133	Lrrk1	796.476	-0.0545064	0.12369	-0.44067	0.659452	0.908951
ENSMUSG00000015134	Aldh1a3	1.04342	0.851427	1.86883	0.455593	0.648682
ENSMUSG00000015143	Actn1	146.145	-0.255445	0.173447	-1.47275	0.140817	0.575216
ENSMUSG00000015149	Sirt2	300.418	-0.0532546	0.212347	-0.25079	0.801976	0.952347
ENSMUSG00000015165	Hnrnpl	893.816	0.127129	0.106058	1.19867	0.230658	0.680253
ENSMUSG00000015176	Nolc1	226.202	-0.128914	0.114335	-1.12751	0.259526	0.704057
ENSMUSG00000015189	Casd1	304.944	0.200473	0.289974	0.691348	0.489347	0.84941
ENSMUSG00000015202	Cnksr3	53.1439	0.196495	0.234692	0.837247	0.402454	0.80548
ENSMUSG00000015214	Mtmr1	123.971	-0.285738	0.381628	-0.748734	0.454018	0.831469
ENSMUSG00000015217	Hmgb3	3.57525	0.0318361	1.07599	0.0295878	0.976396	0.995526
ENSMUSG00000015222	Map2	27.2853	2.45757	0.83818	2.93203	0.0033675	0.102145
ENSMUSG00000015224	Cyp2j9	1.49467	1.95786	1.5786	1.24025	0.214881
ENSMUSG00000015242	Nipsnap3a	0.180692	0	5.88619	0	1
ENSMUSG00000015243	Abca1	4265.65	-0.117243	0.137699	-0.851446	0.394521	0.802746
ENSMUSG00000015247	Nipsnap3b	39.5845	0.291416	0.417729	0.69762	0.485415	0.846989
ENSMUSG00000015289	Lage3	12.6411	-0.0492339	0.623931	-0.0789091	0.937105	0.986781
ENSMUSG00000015290	Ubl4a	49.1527	-0.0151401	0.296862	-0.0510004	0.959325	0.992985
ENSMUSG00000015291	Gdi1	604.099	-0.153753	0.130663	-1.17672	0.239308	0.688808
ENSMUSG00000015305	Sash1	63.1645	1.35312	0.350859	3.8566	0.000114975	0.010167
ENSMUSG00000015312	Gadd45b	6.26531	0.423771	0.926447	0.457416	0.647372	0.905406
ENSMUSG00000015314	Slamf6	122.145	-0.0847081	0.305553	-0.277228	0.781605	0.94753
ENSMUSG00000015316	Slamf1	28.6211	-0.552311	0.345851	-1.59696	0.110274	0.53125
ENSMUSG00000015335	Zdhhc12	30.2227	0.4677	0.409665	1.14166	0.253594	0.701502
ENSMUSG00000015337	Endog	5.61623	0.852494	0.939524	0.907368	0.364212	0.785897
ENSMUSG00000015340	Cybb	277.397	0.408761	0.299645	1.36415	0.17252	0.619845
ENSMUSG00000015341	Golga7	141.472	0.185871	0.15546	1.19562	0.231845	0.68104
ENSMUSG00000015342	Xk	16.6989	0.0842705	0.407375	0.206862	0.836117	0.963699
ENSMUSG00000015354	Pcolce2	0.760287	-0.658935	5.88619	-0.111946	0.910866
ENSMUSG00000015355	Cd48	183.87	0.0574546	0.129436	0.443885	0.657126	0.908253
ENSMUSG00000015357	Clpx	144.54	-0.192818	0.235318	-0.819394	0.412562	0.810848
ENSMUSG00000015363	Trabd	122.281	-0.0730241	0.293483	-0.248819	0.803501	0.952604
ENSMUSG00000015365	Mov10l1	0.0920982	0	5.88619	0	1
ENSMUSG00000015377	Dennd6b	36.5224	0.30606	0.295635	1.03526	0.300547	0.73824
ENSMUSG00000015396	Cd83	445.897	-0.186847	0.0985232	-1.89648	0.0578963	0.409262
ENSMUSG00000015401	Cltrn	0
ENSMUSG00000015405	Ace2	0.205284	0.639254	5.88619	0.108602	0.913518
ENSMUSG00000015437	Gzmb	0.0627464	0	5.88619	0	1
ENSMUSG00000015441	Gzmf	0
ENSMUSG00000015443	Gzmn	0
ENSMUSG00000015451	C4a	8.59936	0.377731	1.23619	0.305561	0.759939	0.939153
ENSMUSG00000015452	Ager	12.5501	-0.362227	0.572453	-0.632763	0.526888	0.863313
ENSMUSG00000015461	Atf6b	251.147	-0.171932	0.183945	-0.934689	0.349949	0.776559
ENSMUSG00000015467	Egfl8	9.33957	0.242381	0.603791	0.401432	0.688102	0.9207
ENSMUSG00000015468	Notch4	217.422	-0.341851	0.991961	-0.344621	0.730379	0.931724
ENSMUSG00000015474	Ppt2	123.659	-0.244246	0.305575	-0.799298	0.424118	0.818247
ENSMUSG00000015476	Prrt1	1.2978	0.306015	1.72421	0.177481	0.859131
ENSMUSG00000015478	Rnf5	36.9983	-0.0123131	0.289239	-0.0425708	0.966044	0.994228
ENSMUSG00000015484	Fam163a	0.346246	0.824677	3.91428	0.210684	0.833134
ENSMUSG00000015488	Cacfd1	32.828	0.515412	0.430014	1.19859	0.230686	0.680253
ENSMUSG00000015501	Hivep2	108.493	0.0552405	0.278176	0.198581	0.84259	0.965284
ENSMUSG00000015519	2310057J18Rik	0
ENSMUSG00000015522	Arnt	479.481	-0.306246	0.205663	-1.48906	0.136471	0.567023
ENSMUSG00000015533	Itga2	0.266543	0	5.88619	0	1
ENSMUSG00000015536	Mocs2	78.7783	-0.4204	0.298172	-1.40993	0.158561	0.603839
ENSMUSG00000015542	Nat9	71.7412	-0.217046	0.271741	-0.798722	0.424452	0.818247
ENSMUSG00000015568	Lpl	252.252	-0.187525	0.277311	-0.676227	0.498897	0.852207
ENSMUSG00000015575	Atp6v0e	147.003	-0.115993	0.176676	-0.656532	0.511482	0.857954
ENSMUSG00000015579	Nkx2-5	0
ENSMUSG00000015597	Zfp318	463.746	-0.229053	0.184759	-1.23974	0.215071	0.666548
ENSMUSG00000015599	Ttbk1	12.3894	-0.252884	0.502882	-0.502868	0.615057	0.896692
ENSMUSG00000015605	Srf	110.674	-0.210254	0.147588	-1.42461	0.154271	0.596006
ENSMUSG00000015619	Gata3	0.535658	0.639317	4.89026	0.130733	0.895987
ENSMUSG00000015627	Gata5	0
ENSMUSG00000015647	Lama5	13.1741	0.848245	1.4913	0.568794	0.569496	0.87906
ENSMUSG00000015652	Steap1	0.0229548	-0.65909	5.88619	-0.111972	0.910845
ENSMUSG00000015653	Steap2	2.02778	-3.0501	1.93702	-1.57463	0.115341
ENSMUSG00000015656	Hspa8	5413.67	-0.571584	0.260849	-2.19125	0.028434	0.296606
ENSMUSG00000015659	Serac1	85.2317	-0.264157	0.243137	-1.08645	0.277279	0.720484
ENSMUSG00000015665	Awat1	0
ENSMUSG00000015668	Pdzd11	30.0875	0.2955	0.345041	0.856422	0.391765	0.801111
ENSMUSG00000015671	Psma2	84.4765	0.127961	0.172087	0.743583	0.457129	0.831631
ENSMUSG00000015672	Mrpl32	33.0073	-0.118385	0.266525	-0.444181	0.656911	0.908253
ENSMUSG00000015697	Setdb1	490.243	-0.0529998	0.146308	-0.362247	0.717167	0.92786
ENSMUSG00000015702	Anxa9	15.8776	0.260617	0.417393	0.624391	0.532371	0.866435
ENSMUSG00000015709	Arnt2	7.00593	-1.37579	0.678997	-2.02622	0.0427427	0.36037
ENSMUSG00000015711	Prune1	48.197	-0.176307	0.326254	-0.540397	0.588923	0.88693
ENSMUSG00000015714	Cers2	308.684	0.0503066	0.1427	0.352534	0.724438	0.929821
ENSMUSG00000015721	Nlrp5	0
ENSMUSG00000015733	Capza2	1999.25	-0.213506	0.0907307	-2.35318	0.0186135	0.242096
ENSMUSG00000015745	Plekho1	1152.6	-0.0928004	0.110638	-0.838778	0.401594	0.805365
ENSMUSG00000015747	Vps45	101.491	0.915366	0.633183	1.44566	0.148273	0.585213
ENSMUSG00000015748	Prpf3	170.435	0.00232849	0.217062	0.0107273	0.991441	0.997857
ENSMUSG00000015749	Anp32e	217.452	0.039192	0.129878	0.301761	0.762834	0.94044
ENSMUSG00000015750	Aph1a	172.256	-0.162864	0.164899	-0.987662	0.323318	0.756514
ENSMUSG00000015755	Tab2	1294.16	-0.0398161	0.0886715	-0.449029	0.653411	0.906999
ENSMUSG00000015757	Ppil4	287.809	-0.0568882	0.126139	-0.450996	0.651993	0.906999
ENSMUSG00000015759	Cnih1	82.1266	-0.16101	0.163346	-0.9857	0.324281	0.756835
ENSMUSG00000015766	Eps8	79.0207	1.50357	0.502865	2.99001	0.00278971	0.0933499
ENSMUSG00000015776	Med22	261.818	0.00310531	0.219631	0.0141388	0.988719	0.997588
ENSMUSG00000015787	Abo	0.0834513	0	5.88619	0	1
ENSMUSG00000015790	Surf1	86.2134	-0.0207968	0.286348	-0.0726277	0.942102	0.988136
ENSMUSG00000015804	Med28	140.099	-0.47788	0.233571	-2.04597	0.0407594	0.352457
ENSMUSG00000015806	Qdpr	63.058	0.335428	0.224491	1.49417	0.13513	0.566894
ENSMUSG00000015812	Gnrh1	1.71202	-1.25107	1.25164	-0.999544	0.317531
ENSMUSG00000015829	Tnr	11.3932	6.24104	1.43404	4.35207	1.34859e-05	0.00197385
ENSMUSG00000015837	Sqstm1	443.243	0.30625	0.141983	2.15695	0.0310098	0.308705
ENSMUSG00000015839	Nfe2l2	811.38	-0.119588	0.0693284	-1.72495	0.0845361	0.477643
ENSMUSG00000015843	Rxrg	38.5665	0.239802	0.271275	0.883983	0.376706	0.792743
ENSMUSG00000015846	Rxra	307.36	0.137324	0.177404	0.774073	0.438887	0.82487
ENSMUSG00000015850	Adamtsl4	4.8279	-3.53212	1.18144	-2.98967	0.00279277	0.0933499
ENSMUSG00000015852	Fcrls	3396.32	-0.189038	0.0688166	-2.74699	0.00601454	0.136581
ENSMUSG00000015854	Cd5l	0.988113	3.91573	1.69499	2.31018	0.020878
ENSMUSG00000015869	Prpsap1	199.075	-0.0146498	0.167211	-0.0876126	0.930185	0.98539
ENSMUSG00000015879	Fam184b	0.71054	3.15848	2.59481	1.21723	0.223517
ENSMUSG00000015880	Ncapg	9.00798	-1.23989	1.09257	-1.13484	0.256441	0.703267
ENSMUSG00000015882	Lcorl	357.742	0.481499	0.263617	1.82651	0.0677738	0.43354
ENSMUSG00000015889	Lta4h	168.825	-0.0195159	0.167029	-0.116842	0.906985	0.981854
ENSMUSG00000015890	Amdhd1	0.147557	1.4041	5.88206	0.238709	0.811331
ENSMUSG00000015932	Dstn	273.962	0.0608032	0.0918218	0.662187	0.507851	0.856739
ENSMUSG00000015937	Macroh2a1	448.606	-0.269423	0.155549	-1.73207	0.0832605	0.474328
ENSMUSG00000015942	Gtf2ird2	139.586	0.323583	0.273452	1.18333	0.236679	0.685346
ENSMUSG00000015943	Bola1	16.3839	1.5158	0.554939	2.73147	0.00630529	0.140393
ENSMUSG00000015944	Castor2	97.2435	0.708959	0.317066	2.236	0.0253518	0.282584
ENSMUSG00000015947	Fcgr1	1157.64	-0.104759	0.120774	-0.867394	0.385726	0.797318
ENSMUSG00000015950	Ncf1	2147.57	0.12143	0.0701012	1.73221	0.0832361	0.474328
ENSMUSG00000015957	Wnt11	0.0432034	0	5.88619	0	1
ENSMUSG00000015961	Adss	167.838	0.26756	0.137925	1.9399	0.0523918	0.392659
ENSMUSG00000015962	1700016C15Rik	0
ENSMUSG00000015966	Il17rb	0.344207	1.32988	4.54608	0.292533	0.769879
ENSMUSG00000015968	Cacna1d	661.289	-0.0219792	0.0948832	-0.231645	0.816814	0.956561
ENSMUSG00000015970	Chdh	1.74223	-2.60416	1.7905	-1.45443	0.145827
ENSMUSG00000015971	Actr8	111.177	-0.269004	0.166901	-1.61175	0.107015	0.525059
ENSMUSG00000015980	Lrrc27	6.76543	1.50623	0.769068	1.95852	0.0501695	0.384702
ENSMUSG00000015981	Stk32c	0.54676	-2.37918	3.26936	-0.727721	0.466784
ENSMUSG00000015994	Fnta	131.774	-0.185206	0.163254	-1.13446	0.2566	0.703267
ENSMUSG00000016018	Mtrex	299.418	0.220234	0.108906	2.02223	0.0431522	0.361995
ENSMUSG00000016024	Lbp	0.966136	-3.8472	2.48471	-1.54835	0.121539
ENSMUSG00000016028	Celsr1	1.0751	-0.515743	3.19702	-0.16132	0.871841
ENSMUSG00000016087	Fli1	838.194	-0.0379705	0.0985028	-0.385476	0.699885	0.923924
ENSMUSG00000016128	Stard13	56.0716	-0.842306	1.43277	-0.587888
ENSMUSG00000016150	Tenm1	1.34632	-2.94919	2.15781	-1.36675	0.171703
ENSMUSG00000016179	Camk1g	0.157187	0	5.88619	0	1
ENSMUSG00000016181	Utp25	151.106	0.217534	0.302532	0.719045	0.472113	0.840588
ENSMUSG00000016194	Hsd11b1	1.86982	1.92663	2.13742	0.90138	0.367386
ENSMUSG00000016200	Syt14	1.16911	-0.822421	2.79297	-0.294462	0.768405
ENSMUSG00000016206	H2-M3	150.856	-0.427848	0.178285	-2.3998	0.016404	0.226111
ENSMUSG00000016239	Lonrf3	239.118	-0.112911	0.247745	-0.455756	0.648566	0.906174
ENSMUSG00000016252	Atp5e	33.2427	-0.896586	0.382052	-2.34677	0.0189371	0.244721
ENSMUSG00000016253	Nelfcd	93.1844	-0.0164022	0.286562	-0.057238	0.954356	0.990631
ENSMUSG00000016255	Tubb1	1.72173	0.395635	1.27006	0.311509	0.755414
ENSMUSG00000016256	Ctsz	2367.36	-0.072483	0.077019	-0.941105	0.346651	0.773637
ENSMUSG00000016257	Prelid3b	70.2821	-0.207904	0.341955	-0.607986	0.543197	0.871119
ENSMUSG00000016262	Sertad4	0.671373	-0.515825	3.55842	-0.144959	0.884743
ENSMUSG00000016283	H2-M2	2.69416	2.11712	1.59154	1.33023	0.183441
ENSMUSG00000016308	Ube2a	76.3454	-0.261241	0.279263	-0.935466	0.349548	0.776382
ENSMUSG00000016319	Slc25a5	384.512	0.22999	0.104403	2.2029	0.0276015	0.293148
ENSMUSG00000016327	Atp1b4	0.8919	-2.73889	2.71236	-1.00978	0.312601
ENSMUSG00000016344	Ppdpf	24.9186	0.444589	0.361397	1.2302	0.218623	0.670805
ENSMUSG00000016346	Kcnq2	5.31022	0.707723	1.24484	0.568526	0.569678	0.87906
ENSMUSG00000016349	Eef1a2	3.92774	0.345604	0.991102	0.348707	0.72731	0.93095
ENSMUSG00000016356	Col20a1	11.457	0.929919	1.00257	0.927539	0.353647	0.777698
ENSMUSG00000016382	Pls3	60.2004	-0.0665978	0.271379	-0.245405	0.806143	0.953891
ENSMUSG00000016386	Mpped2	0.358983	2.38018	5.81701	0.409176	0.68241
ENSMUSG00000016409	Nkap	164.865	0.151313	0.24993	0.605421	0.5449	0.871826
ENSMUSG00000016427	Ndufa1	21.1489	-0.153259	0.39859	-0.384503	0.700606	0.92415
ENSMUSG00000016458	Wt1	0.0672459	0	5.88619	0	1
ENSMUSG00000016477	E2f3	228.55	-0.668488	0.399728	-1.67236	0.0944536	0.49671
ENSMUSG00000016481	Cr1l	349.565	0.19735	0.16582	1.19015	0.233988	0.682443
ENSMUSG00000016487	Ppfibp1	103.84	0.150666	0.363408	0.414592	0.67844	0.916309
ENSMUSG00000016493	Cd46	27.0054	0.656472	0.58036	1.13115	0.257994	0.703584
ENSMUSG00000016494	Cd34	650.833	0.0848842	0.132046	0.642839	0.520329	0.86136
ENSMUSG00000016495	Plgrkt	388.05	-0.124371	0.119498	-1.04078	0.297976	0.736491
ENSMUSG00000016496	Cd274	85.5027	0.0926495	0.242178	0.382568	0.70204	0.924771
ENSMUSG00000016498	Pdcd1lg2	0.581222	-1.55447	2.70824	-0.573976	0.565984
ENSMUSG00000016503	Gtf3a	76.8793	-0.431217	0.190315	-2.2658	0.0234636	0.273796
ENSMUSG00000016510	Mtif3	103.543	0.291275	0.34447	0.845574	0.39779	0.803928
ENSMUSG00000016520	Lnx2	83.3874	-0.345388	0.5198	-0.664463	0.506394	0.856428
ENSMUSG00000016524	Il19	0
ENSMUSG00000016526	Dyrk3	0.88882	3.17301	5.82274	0.544934	0.585799
ENSMUSG00000016528	Mapkapk2	376.429	0.052325	0.17478	0.299375	0.764654	0.940682
ENSMUSG00000016529	Il10	0.394859	3.35997	3.63941	0.923217	0.355894
ENSMUSG00000016534	Lamp2	1391.5	-0.055053	0.0606157	-0.90823	0.363757	0.785684
ENSMUSG00000016541	Atxn10	247.544	-0.061601	0.132322	-0.465539	0.641546	0.903549
ENSMUSG00000016552	Foxred2	6.06459	0.67717	0.810506	0.83549	0.403442	0.806269
ENSMUSG00000016554	Eif3d	304.184	-0.0948052	0.120513	-0.786682	0.431468	0.82057
ENSMUSG00000016559	H3f3b	2316.77	0.646088	0.307289	2.10254	0.0355057	0.327781
ENSMUSG00000016619	Nup50	207.931	-0.367116	0.134574	-2.72799	0.00637221	0.140649
ENSMUSG00000016624	Phf21b	52.6554	-0.351612	0.783438	-0.448806	0.653572	0.906999
ENSMUSG00000016626	Nlrp14	0.317211	0	5.88619	0	1
ENSMUSG00000016637	Ift27	17.0929	0.222664	0.346205	0.643157	0.520122	0.86136
ENSMUSG00000016664	Pacsin2	995.679	0.178825	0.0674265	2.65215	0.00799802	0.160236
ENSMUSG00000016756	Cmah	48.0329	0.77711	0.601421	1.29212	0.196314	0.649912
ENSMUSG00000016757	Ttll12	41.1717	-0.142096	0.345165	-0.411676	0.680577	0.916527
ENSMUSG00000016758	Bik	2.49959	-0.278493	1.18642	-0.234735	0.814415
ENSMUSG00000016763	Scube1	44.2221	-0.368295	0.280796	-1.31161	0.189652	0.643191
ENSMUSG00000016831	Tox4	466.822	0.0440838	0.170244	0.258945	0.795678	0.951325
ENSMUSG00000016833	Mrps18c	28.8491	-0.955802	0.641141	-1.49078	0.136019	0.567023
ENSMUSG00000016918	Sulf1	2.31721	-1.976	1.98978	-0.993076	0.320673
ENSMUSG00000016921	Srsf6	944.838	0.107216	0.0826004	1.29801	0.194284	0.646386
ENSMUSG00000016933	Plcg1	853.124	0.145524	0.171872	0.846701	0.397162	0.803773
ENSMUSG00000016940	Kctd2	122.952	0.433769	0.267198	1.62339	0.104505	0.519182
ENSMUSG00000016942	Tmprss6	0.188451	0	5.88619	0	1
ENSMUSG00000016946	Kctd5	88.4592	0.00895555	0.277419	0.0322817	0.974247	0.994838
ENSMUSG00000016982	Pom121l2	0.0533447	1.3946	5.88247	0.237077	0.812597
ENSMUSG00000016984	Etaa1	100.62	0.174067	0.20392	0.853601	0.393326	0.801473
ENSMUSG00000016995	Matn4	1.78105	-0.494188	1.62065	-0.304932	0.760418
ENSMUSG00000016998	Svs4	0
ENSMUSG00000017000	Svs6	0.154144	0	5.88619	0	1
ENSMUSG00000017002	Slpi	0.0266723	0.639193	5.88619	0.108592	0.913526
ENSMUSG00000017003	Svs3a	0
ENSMUSG00000017004	Svs5	0.120121	0	5.88619	0	1
ENSMUSG00000017007	Rbpjl	0.169252	1.2884	5.88462	0.218945	0.826693
ENSMUSG00000017009	Sdc4	74.3353	-0.0200879	0.316946	-0.0633795	0.949464	0.989251
ENSMUSG00000017049	Ccdc70	0.106689	2.36563	5.84183	0.404946	0.685517
ENSMUSG00000017057	Il13ra1	481.694	-0.058675	0.105027	-0.558665	0.576391	0.880883
ENSMUSG00000017064	Prl5a1	0
ENSMUSG00000017119	Nbr1	694.652	0.25148	0.33073	0.76038	0.447027	0.828007
ENSMUSG00000017132	Cyth1	204.433	0.166642	0.236877	0.703495	0.481747	0.844988
ENSMUSG00000017144	Rnd3	5.64627	1.70122	1.41041	1.20619	0.227744	0.678033
ENSMUSG00000017146	Brca1	23.197	-1.93458	0.91625	-2.11141	0.0347371	0.324521
ENSMUSG00000017165	Gast	0
ENSMUSG00000017167	Cntnap1	12.1685	-0.519084	0.649778	-0.798864	0.424369	0.818247
ENSMUSG00000017176	Nt5c3b	45.7075	0.0433391	0.335536	0.129164	0.897228	0.97996
ENSMUSG00000017188	Coa3	29.6135	0.0415443	0.406094	0.102302	0.918517	0.983883
ENSMUSG00000017195	Zpbp2	0.112021	0	5.88619	0	1
ENSMUSG00000017204	Gsdma	0.0616608	0.639207	5.88619	0.108594	0.913524
ENSMUSG00000017210	Med24	146.465	-0.247768	0.353433	-0.701032	0.483283	0.845627
ENSMUSG00000017211	Gsdma2	0
ENSMUSG00000017221	Psmd3	223.605	0.272472	0.154857	1.75951	0.0784914	0.462295
ENSMUSG00000017264	Exosc10	323.79	-0.276113	0.211096	-1.308	0.190875	0.643207
ENSMUSG00000017286	Glod4	120.471	-0.0937764	0.512044	-0.183141	0.854687	0.967556
ENSMUSG00000017288	Vps53	127.517	0.00228043	0.333126	0.00684554	0.994538	0.998725
ENSMUSG00000017291	Taok1	1626.16	-0.0528392	0.0684116	-0.772372	0.439894	0.82487
ENSMUSG00000017299	Dnttip1	83.6733	0.0590034	0.273896	0.215423	0.829438	0.961251
ENSMUSG00000017300	Tnnc2	0.13834	0	5.88619	0	1
ENSMUSG00000017307	Acot8	33.0729	0.970093	0.415528	2.33461	0.019564	0.248354
ENSMUSG00000017309	Cd300lg	0.619525	-1.48723	2.85154	-0.521554	0.601981
ENSMUSG00000017310	Spint4	0.081675	0	5.88619	0	1
ENSMUSG00000017311	Pyy	0
ENSMUSG00000017314	Mpp2	3.1222	4.59025	2.11405	2.17131
ENSMUSG00000017316	Ppy	0
ENSMUSG00000017344	Vtn	2.99901	1.5568	1.28915	1.20762	0.227194	0.677757
ENSMUSG00000017376	Nlk	220.209	-0.354014	0.281676	-1.25682	0.20882	0.662757
ENSMUSG00000017386	Traf4	3.80592	0.0913942	1.05056	0.0869954	0.930675	0.98539
ENSMUSG00000017390	Aldoc	14.6167	0.445677	0.734687	0.606622	0.544102	0.871803
ENSMUSG00000017400	Stac2	2.29611	1.60952	1.56412	1.02903	0.303465
ENSMUSG00000017404	Rpl19	1243.57	-0.748145	0.150867	-4.95896	7.08716e-07	0.000226467
ENSMUSG00000017405	Nek8	8.36392	-0.175956	0.845326	-0.208152	0.83511	0.963141
ENSMUSG00000017412	Cacnb4	21.9277	-0.217836	1.30761	-0.166591
ENSMUSG00000017417	Plxdc1	442.393	0.134235	0.12277	1.09338	0.274225	0.718123
ENSMUSG00000017418	Arl5b	100.236	0.711613	0.362584	1.96262	0.0496907	0.383299
ENSMUSG00000017421	Zfp207	892.662	-0.173247	0.107331	-1.61414	0.106497	0.524033
ENSMUSG00000017428	Psmd11	241.029	-0.344366	0.241645	-1.42509	0.154131	0.596006
ENSMUSG00000017446	C1qtnf1	13.2672	3.24209	2.4536	1.32136
ENSMUSG00000017453	Pipox	0
ENSMUSG00000017466	Timp2	1599.39	-0.139868	0.0814014	-1.71825	0.0857519	0.479908
ENSMUSG00000017478	Zc3h18	472.457	-0.599522	0.22606	-2.65205	0.00800043	0.160236
ENSMUSG00000017485	Top2b	681.155	-0.222762	0.132079	-1.68658	0.0916832	0.492625
ENSMUSG00000017491	Rarb	0.860874	2.79774	3.02041	0.926279	0.354301
ENSMUSG00000017493	Igfbp4	256.896	-0.389059	0.171371	-2.27028	0.0231908	0.273796
ENSMUSG00000017499	Cdc6	4.03758	-1.10036	0.978485	-1.12455	0.260778	0.705639
ENSMUSG00000017548	Suz12	273.803	0.137494	0.274877	0.500202	0.616933	0.897056
ENSMUSG00000017550	Atad5	64.4104	0.867459	0.449738	1.92881	0.0537546	0.397116
ENSMUSG00000017561	Crlf3	525.421	-0.264024	0.157023	-1.68143	0.0926788	0.494646
ENSMUSG00000017588	Krt27	0.201738	0	5.88619	0	1
ENSMUSG00000017607	Tns4	40.5046	-0.0189005	0.626394	-0.0301735	0.975929	0.995526
ENSMUSG00000017615	Tnfaip1	147.873	0.225553	0.150892	1.49479	0.134968	0.566464
ENSMUSG00000017631	Abr	836.726	-0.211946	0.158237	-1.33942	0.180434	0.631601
ENSMUSG00000017639	Rab11fip4	34.1896	1.32753	0.63575	2.08813	0.0367858	0.33433
ENSMUSG00000017652	Cd40	8.8912	0.57451	1.05873	0.542639	0.587378	0.885729
ENSMUSG00000017664	Slc35c2	241.38	0.0656844	0.23008	0.285486	0.775272	0.944651
ENSMUSG00000017667	Zfp334	28.0043	0.750789	0.317283	2.3663	0.0179666	0.237863
ENSMUSG00000017670	Elmo2	243.749	-0.2553	0.300203	-0.850426	0.395088	0.803107
ENSMUSG00000017677	Wsb1	1070.35	-0.0441228	0.129595	-0.340467	0.733505	0.931724
ENSMUSG00000017679	Ttpal	96.6844	0.208114	0.416785	0.499332	0.617546	0.897056
ENSMUSG00000017686	Rhot1	309.336	-0.256543	0.115516	-2.22085	0.0263611	0.287762
ENSMUSG00000017688	Hnf4g	0.0557354	0.639207	5.88619	0.108594	0.913524
ENSMUSG00000017692	Rhbdl3	3.31284	1.35712	1.17019	1.15974	0.246154	0.696082
ENSMUSG00000017697	Ada	6.18462	0.188748	0.584962	0.322667	0.746947	0.935772
ENSMUSG00000017707	Serinc3	10275.3	-0.0378353	0.0461325	-0.820143	0.412134	0.810775
ENSMUSG00000017713	Tha1	83.537	0.216296	0.289043	0.748319	0.454268	0.831631
ENSMUSG00000017715	Pgs1	245.494	0.186828	0.116777	1.59987	0.109627	0.53085
ENSMUSG00000017716	Birc5	8.70204	-1.78294	1.21684	-1.46521	0.142863	0.575907
ENSMUSG00000017718	Afmid	30.0651	0.239815	0.333402	0.719299	0.471957	0.840588
ENSMUSG00000017720	Trp53tg5	0.0880081	0	5.88619	0	1
ENSMUSG00000017721	Pigt	264.205	-0.0901426	0.17747	-0.507931	0.611502	0.895358
ENSMUSG00000017723	Wfdc2	0
ENSMUSG00000017724	Etv4	5.40541	-0.199689	1.04514	-0.191066	0.848474	0.966895
ENSMUSG00000017733	Eppin	0.203731	-0.659033	5.88619	-0.111963	0.910853
ENSMUSG00000017734	Dbndd2	26.0287	-0.600729	0.639623	-0.939192	0.347632	0.774562
ENSMUSG00000017737	Mmp9	9.11191	-0.167493	1.26645	-0.132253	0.894784	0.979385
ENSMUSG00000017740	Slc12a5	5.33112	1.30397	1.25507	1.03896	0.298822	0.737202
ENSMUSG00000017747	Ghdc	115.623	0.29726	0.264365	1.12443	0.26083	0.705639
ENSMUSG00000017754	Pltp	34.8354	1.47448	0.548514	2.68813	0.00718534	0.151425
ENSMUSG00000017756	Slc12a7	172.912	0.331303	0.136434	2.4283	0.0151699	0.218086
ENSMUSG00000017760	Ctsa	2393.23	-0.33507	0.0929518	-3.60477	0.000312435	0.0202435
ENSMUSG00000017764	Zswim1	27.6697	0.0500872	0.380676	0.131574	0.895321	0.979531
ENSMUSG00000017765	Slc12a4	90.9868	-0.206212	0.438703	-0.47005	0.638319	0.901443
ENSMUSG00000017767	Spata25	2.0872	-0.510483	1.25697	-0.406122	0.684653
ENSMUSG00000017774	Myo1c	339.088	0.245846	0.272589	0.901892	0.367114	0.787381
ENSMUSG00000017776	Crk	424.153	0.306705	0.154457	1.9857	0.0470672	0.375592
ENSMUSG00000017778	Cox7c	71.369	0.198984	0.378031	0.52637	0.598631	0.890263
ENSMUSG00000017781	Pitpna	461.837	0.178455	0.121939	1.46348	0.143336	0.576791
ENSMUSG00000017801	Mlx	63.179	0.331726	0.324782	1.02138	0.307075	0.743458
ENSMUSG00000017802	Retreg3	191.382	-0.0648222	0.164622	-0.393765	0.693754	0.92193
ENSMUSG00000017817	Jph2	0.239485	-1.92082	5.86946	-0.327256	0.743474
ENSMUSG00000017830	Dhx58	127.308	-0.479258	0.306638	-1.56294	0.118067	0.542182
ENSMUSG00000017831	Rab5a	216.854	0.0103691	0.125562	0.0825822	0.934184	0.986109
ENSMUSG00000017832	Hspb9	0.36333	0	5.1892	0	1
ENSMUSG00000017837	Nkiras2	81.5212	-0.106618	0.270345	-0.394378	0.693302	0.92193
ENSMUSG00000017843	Ppp2r5c	408.28	-0.0117985	0.111547	-0.105772	0.915763	0.983173
ENSMUSG00000017858	Ift52	121.621	-0.148674	0.3248	-0.457742	0.647138	0.905259
ENSMUSG00000017861	Mybl2	12.2243	1.5312	0.965054	1.58665	0.112592	0.534422
ENSMUSG00000017868	Sgk2	0.226715	0.639274	5.88619	0.108606	0.913515
ENSMUSG00000017897	Eya2	0.905264	2.25566	2.44434	0.92281	0.356106
ENSMUSG00000017922	Prl3c1	0
ENSMUSG00000017929	B4galt5	129.284	0.169307	0.474152	0.357075	0.721036	0.929559
ENSMUSG00000017943	Gdap1l1	3.70126	-1.06724	0.948099	-1.12566	0.260308	0.705324
ENSMUSG00000017950	Hnf4a	0.163883	0	5.88619	0	1
ENSMUSG00000017969	Ptgis	0.210033	-0.51596	5.88613	-0.0876568	0.930149
ENSMUSG00000017978	Cadps2	2.22141	0.810101	2.46694	0.328383	0.742622
ENSMUSG00000017999	Ddx27	253.11	0.228562	0.154053	1.48366	0.137898	0.570141
ENSMUSG00000018001	Cyth3	321.839	-0.0815428	0.229438	-0.355402	0.722288	0.929644
ENSMUSG00000018008	Cyth4	3122.88	0.0537753	0.0476271	1.12909	0.25886	0.703676
ENSMUSG00000018012	Rac3	15.1277	1.20029	0.415399	2.8895	0.0038586	0.109434
ENSMUSG00000018040	Rrp7a	187.465	0.344645	0.277569	1.24166	0.214363	0.666471
ENSMUSG00000018042	Cyb5r3	133.839	-0.105872	0.25554	-0.414305	0.67865	0.916309
ENSMUSG00000018068	Ints2	126.878	0.223344	0.654916	0.341026	0.733084	0.931724
ENSMUSG00000018076	Med13l	1226.07	0.44596	0.150737	2.95854	0.00309105	0.0981042
ENSMUSG00000018102	H2bc4	120.387	-0.15108	0.280115	-0.539348	0.589646	0.886937
ENSMUSG00000018126	Baiap2l2	4.76172	1.6712	1.41045	1.18487	0.236068	0.684703
ENSMUSG00000018143	Mafk	70.7078	1.166	0.245614	4.74727	2.06182e-06	0.000467566
ENSMUSG00000018160	Med1	680.997	-0.061767	0.242059	-0.255173	0.79859	0.951379
ENSMUSG00000018166	Erbb3	3.1474	1.43011	1.22028	1.17195	0.241216	0.691154
ENSMUSG00000018167	Stard3	323.557	-0.0799977	0.12116	-0.660268	0.509082	0.857209
ENSMUSG00000018168	Ikzf3	1.19097	0.0576129	2.66555	0.0216139	0.982756
ENSMUSG00000018169	Mfng	197.831	0.0271456	0.240039	0.113088	0.909961	0.982211
ENSMUSG00000018171	Vmp1	263.224	-0.27723	0.287043	-0.965815	0.334137	0.763936
ENSMUSG00000018189	Uchl5	77.6566	0.349582	0.213073	1.64067	0.100866	0.512775
ENSMUSG00000018196	Glrx2	102.579	-0.102896	0.407451	-0.252534	0.800628	0.951803
ENSMUSG00000018199	Ro60	147.308	-0.150622	0.169461	-0.888833	0.374093	0.791773
ENSMUSG00000018209	Stk4	785.583	-0.204121	0.200051	-1.02034	0.307567	0.743917
ENSMUSG00000018211	Wfdc15b	0
ENSMUSG00000018217	Pmp22	647.9	0.090603	0.164462	0.550907	0.581698	0.883646
ENSMUSG00000018238	Gdf9	19.6687	-0.0197592	0.675825	-0.0292372	0.976675	0.995582
ENSMUSG00000018239	Zcchc10	17.6202	0.0851492	0.4054	0.210037	0.833639	0.962852
ENSMUSG00000018259	Prl8a2	0.028896	0	5.88619	0	1
ENSMUSG00000018263	Tbx5	0.895154	-0.51345	2.55933	-0.200619	0.840996
ENSMUSG00000018286	Psmb6	118.364	0.186946	0.197088	0.94854	0.342855	0.770129
ENSMUSG00000018287	Spag7	162.701	0.317714	0.195422	1.62578	0.103996	0.519182
ENSMUSG00000018293	Pfn1	668.81	-0.23456	0.0722447	-3.24674	0.00116734	0.0526053
ENSMUSG00000018322	Tomm34	213.575	0.0264038	0.151727	0.174022	0.861849	0.970077
ENSMUSG00000018326	Ywhab	459.409	-0.186357	0.118186	-1.57682	0.114838	0.538049
ENSMUSG00000018334	Ksr1	157.099	0.115287	0.243165	0.47411	0.635422	0.901062
ENSMUSG00000018339	Gpx3	10.0401	0.833909	0.672218	1.24053	0.214778	0.666471
ENSMUSG00000018340	Anxa6	158.127	-0.311835	0.153016	-2.03793	0.0415571	0.356493
ENSMUSG00000018341	Il12rb2	21.6439	0.00580218	0.303389	0.0191245	0.984742	0.997
ENSMUSG00000018347	Zkscan6	93.4427	0.0180351	0.212685	0.0847973	0.932423	0.98571
ENSMUSG00000018362	Kpna2	74.4743	-0.150402	0.281531	-0.53423	0.593182	0.88791
ENSMUSG00000018363	Smurf2	329.06	0.0367707	0.134509	0.27337	0.784569	0.948315
ENSMUSG00000018372	Cep95	217.279	0.222562	0.625086	0.356049	0.721804	0.929611
ENSMUSG00000018377	Vezf1	252.631	-0.0118627	0.116638	-0.101706	0.91899	0.983883
ENSMUSG00000018378	Cuedc1	3.72693	-0.265995	1.85173	-0.143647	0.885779	0.97653
ENSMUSG00000018379	Srsf1	578.019	0.0618048	0.143654	0.430234	0.667025	0.911727
ENSMUSG00000018381	Abi3	1950.5	-0.0567921	0.121832	-0.466152	0.641107	0.903333
ENSMUSG00000018387	Shroom1	36.6111	-0.820539	0.780267	-1.05161	0.292977	0.732313
ENSMUSG00000018395	Kif3a	94.1834	0.140668	0.303785	0.46305	0.643328	0.903867
ENSMUSG00000018398	Septin8	290.282	-0.0778524	0.176074	-0.442158	0.658375	0.908594
ENSMUSG00000018401	Mtmr4	315.726	-0.711326	0.254649	-2.79335	0.00521645	0.126065
ENSMUSG00000018405	Mrm1	40.0036	0.515175	0.673587	0.764823
ENSMUSG00000018411	Mapt	13.936	2.76044	1.19968	2.30097	0.0213932	0.263445
ENSMUSG00000018412	Kansl1	743.689	0.111856	0.171347	0.652804	0.513883	0.859119
ENSMUSG00000018415	Gid4	69.6931	-0.0191663	0.22114	-0.0866704	0.930934	0.98539
ENSMUSG00000018417	Myo1b	482.233	-0.498618	0.41163	-1.21133	0.22577	0.677757
ENSMUSG00000018425	Dhx40	106.038	0.11875	0.322441	0.368284	0.712661	0.92675
ENSMUSG00000018427	Ypel2	106.854	-0.0619517	0.206425	-0.300117	0.764088	0.94056
ENSMUSG00000018428	Akap1	92.9364	0.330479	0.237031	1.39424	0.163244	0.608889
ENSMUSG00000018433	Nol11	152.254	0.119534	0.192088	0.62229	0.533751	0.867577
ENSMUSG00000018442	Derl2	211.332	-0.00945272	0.189494	-0.049884	0.960215	0.993471
ENSMUSG00000018446	C1qbp	101.686	0.0578077	0.162232	0.356328	0.721595	0.929611
ENSMUSG00000018449	Rpain	65.528	-0.0279938	0.264528	-0.105825	0.915721	0.983173
ENSMUSG00000018451	6330403K07Rik	0.489445	-1.80566	4.14775	-0.435334	0.66332
ENSMUSG00000018459	Slc13a3	59.7538	-1.05437	0.496307	-2.12444	0.0336336	0.319519
ENSMUSG00000018470	Kcnab3	5.31792	0.0020013	0.808238	0.00247613	0.998024	0.999873
ENSMUSG00000018474	Chd3	429.12	-0.129017	0.201584	-0.640016	0.522162	0.86143
ENSMUSG00000018476	Kdm6b	264.461	0.409169	0.24855	1.64622	0.0997182	0.512356
ENSMUSG00000018479	Chct1	0
ENSMUSG00000018481	Appbp2	270.713	-0.116614	0.110686	-1.05355	0.292087	0.732037
ENSMUSG00000018486	Wnt9b	0.166695	-0.659032	5.88619	-0.111962	0.910853
ENSMUSG00000018500	Adora2b	0.21781	-1.52376	5.85856	-0.260092	0.794793
ENSMUSG00000018501	Ncor1	1850.38	-0.192725	0.108755	-1.77211	0.0763762	0.457152
ENSMUSG00000018507	Trpv2	230.815	-0.132286	0.12917	-1.02412	0.305777	0.742141
ENSMUSG00000018509	Cenpv	8.57826	1.75008	0.723349	2.41941	0.0155457	0.220113
ENSMUSG00000018537	Pcgf2	13.3427	0.422528	0.600116	0.704078	0.481384	0.844823
ENSMUSG00000018541	Cwc25	107.106	0.239493	0.171366	1.39755	0.162248	0.608321
ENSMUSG00000018543	1700001P01Rik	0.20335	-1.23718	5.88613	-0.210186	0.833523
ENSMUSG00000018547	Pip4k2b	364.578	-0.371354	0.253277	-1.4662	0.142594	0.575907
ENSMUSG00000018548	Trim37	107.258	-0.265329	0.324558	-0.817509	0.413638	0.810959
ENSMUSG00000018554	Ybx2	0.145139	0	5.88619	0	1
ENSMUSG00000018559	Ctdnep1	116.484	0.129677	0.266666	0.486291	0.626761	0.900179
ENSMUSG00000018565	Elp5	39.0877	0.439748	0.397813	1.10541	0.26898	0.713593
ENSMUSG00000018566	Slc2a4	0.608495	-0.659043	4.62604	-0.142464	0.886714
ENSMUSG00000018567	Gabarap	263.23	-0.150733	0.152317	-0.989601	0.322369	0.755942
ENSMUSG00000018569	Cldn7	0.239646	0	5.88619	0	1
ENSMUSG00000018570	2810408A11Rik	3.49256	-2.69875	1.5515	-1.73945	0.0819559	0.471781
ENSMUSG00000018572	Phf23	203.549	0.132174	0.147793	0.894322	0.37115	0.789912
ENSMUSG00000018574	Acadvl	103.874	-0.0793794	0.246864	-0.321551	0.747793	0.93619
ENSMUSG00000018581	Dnah11	0.7936	-1.94055	2.73841	-0.708643	0.478546
ENSMUSG00000018583	G3bp1	391.716	-0.0393897	0.133935	-0.294095	0.768686	0.942291
ENSMUSG00000018585	Atox1	53.0099	-0.301303	0.283183	-1.06399	0.287334	0.729491
ENSMUSG00000018589	Glra2	0.0211684	0	5.88619	0	1
ENSMUSG00000018593	Sparc	6905.79	-0.434341	0.0804409	-5.3995	6.68273e-08	3.35568e-05
ENSMUSG00000018595	Glra4	0.0336229	0	5.88619	0	1
ENSMUSG00000018599	Mief2	33.1916	-0.717434	0.29937	-2.39648	0.0165532	0.226782
ENSMUSG00000018604	Tbx3	0.210271	0.746514	4.22888	0.176528	0.85988
ENSMUSG00000018620	Mmp20	0.0824681	1.39461	5.88247	0.237079	0.812595
ENSMUSG00000018623	Mmp7	0
ENSMUSG00000018634	Crhr1	0.184068	1.95069	5.85664	0.333074	0.739078
ENSMUSG00000018648	Dusp14	0.289484	0	5.88619	0	1
ENSMUSG00000018651	Tada2a	48.879	0.476339	0.355354	1.34046	0.180095	0.631558
ENSMUSG00000018654	Ikzf1	1458.86	-0.322122	0.136128	-2.36631	0.0179665	0.237863
ENSMUSG00000018656	Tcaf3	0.219917	0	5.88619	0	1
ENSMUSG00000018659	Pnpo	74.1354	-0.269363	0.243375	-1.10678	0.268387	0.712758
ENSMUSG00000018661	Cog1	240.661	-0.421861	0.174648	-2.4155	0.0157138	0.221
ENSMUSG00000018666	Cbx1	253.899	0.127537	0.145239	0.878118	0.379879	0.793914
ENSMUSG00000018669	Cdk5rap3	153.815	0.0656047	0.205206	0.319701	0.749195	0.936244
ENSMUSG00000018672	Copz2	19.5297	-0.647233	0.462429	-1.39964	0.161622	0.60747
ENSMUSG00000018677	Slc25a39	97.3984	-0.172434	0.294377	-0.585758	0.558038	0.874459
ENSMUSG00000018678	Sp2	119.095	-0.0668924	0.164149	-0.407511	0.683632	0.918215
ENSMUSG00000018697	Aatf	251.953	-0.0371321	0.125641	-0.295542	0.76758	0.941893
ENSMUSG00000018698	Lhx1	0.256854	0	5.88619	0	1
ENSMUSG00000018707	Dync1h1	4077.22	0.0740795	0.107884	0.686656	0.492299	0.849865
ENSMUSG00000018727	Cpsf4l	0.265234	0	5.88619	0	1
ENSMUSG00000018733	Pex12	51.535	-1.80745	0.798099	-2.2647	0.0235312	0.273796
ENSMUSG00000018736	Ndel1	212.36	0.158383	0.187147	0.846307	0.397382	0.803796
ENSMUSG00000018740	Slc25a35	32.4341	0.801203	0.565363	1.41715	0.156439	0.600292
ENSMUSG00000018750	Zbtb4	618.419	0.385493	0.245412	1.5708	0.116229	0.540047
ENSMUSG00000018752	Tnfsfm13	36.4365	0.000174824	0.48441	0.0003609	0.999712	1
ENSMUSG00000018761	Mpdu1	63.2089	0.0498363	0.294555	0.169192	0.865646	0.971055
ENSMUSG00000018765	Fxr2	250.451	-0.471611	0.259684	-1.8161	0.0693556	0.438659
ENSMUSG00000018770	Atp5g3	59.4833	-0.0673321	0.227477	-0.295994	0.767234	0.941794
ENSMUSG00000018774	Cd68	1448.33	-0.0645235	0.0807848	-0.798709	0.424459	0.818247
ENSMUSG00000018776	Slc35g3	0.0510905	0.639207	5.88619	0.108594	0.913524
ENSMUSG00000018796	Acsl1	249.859	-0.0226639	0.344653	-0.0657586	0.94757	0.989114
[truncated: 43,707 more rows]

## Sheet: O, 30D Reint vs O, 14D Depl
ensembl_gene_id	external_gene_name	baseMean	log2FoldChange	lfcSE	stat	pvalue	padj
ENSMUSG00000000001	Gnai3	245.683	0.185458	0.120687	1.53669	0.12437	0.523594
ENSMUSG00000000003	Pbsn	0
ENSMUSG00000000028	Cdc45	9.89974	-1.03156	0.698835	-1.47612	0.139913	0.546681
ENSMUSG00000000031	H19	0.11763	1.21384	6.20257	0.195699	0.844846
ENSMUSG00000000037	Scml2	0.53073	0.45891	3.18692	0.143998	0.885502
ENSMUSG00000000049	Apoh	0.0327556	0	6.20461	0	1
ENSMUSG00000000056	Narf	383.837	-0.060521	0.221116	-0.273707	0.78431	0.946787
ENSMUSG00000000058	Cav2	22.9169	-1.42697	0.686143	-2.0797	0.0375535	0.320658
ENSMUSG00000000078	Klf6	607.221	0.388701	0.142436	2.72896	0.00635351	0.123496
ENSMUSG00000000085	Scmh1	217.77	0.133662	0.140812	0.949226	0.342505	0.750798
ENSMUSG00000000088	Cox5a	32.0751	-0.342435	0.360425	-0.950086	0.342068	0.750798
ENSMUSG00000000093	Tbx2	3.44263	1.16381	0.910415	1.27833	0.201132
ENSMUSG00000000094	Tbx4	0.0336229	0	6.20461	0	1
ENSMUSG00000000103	Zfy2	0
ENSMUSG00000000120	Ngfr	0.225614	0	6.20461	0	1
ENSMUSG00000000125	Wnt3	0
ENSMUSG00000000126	Wnt9a	0.371654	-0.918298	6.20461	-0.148003	0.882341
ENSMUSG00000000127	Fer	306.757	-0.193833	0.143697	-1.3489	0.177371	0.603189
ENSMUSG00000000131	Xpo6	463.497	-0.618725	0.401758	-1.54004	0.12355	0.523107
ENSMUSG00000000134	Tfe3	776.23	-0.110731	0.145436	-0.761367	0.446438	0.815616
ENSMUSG00000000142	Axin2	3.68871	0.109675	1.56811	0.0699412	0.94424	0.986686
ENSMUSG00000000148	Brat1	176.984	0.291439	0.155255	1.87716	0.060496	0.39209
ENSMUSG00000000149	Gna12	1064.98	-0.0411633	0.0918433	-0.448191	0.654015	0.903772
ENSMUSG00000000154	Slc22a18	0.56353	-3.19936	4.18727	-0.764069	0.444826
ENSMUSG00000000157	Itgb2l	0.190209	-1.65458	6.19891	-0.266914	0.789535
ENSMUSG00000000159	Igsf5	0.0269027	0.524125	6.20461	0.0844736	0.93268
ENSMUSG00000000167	Pih1d2	2.65286	0.467402	1.58165	0.295516	0.7676
ENSMUSG00000000168	Dlat	100.728	-0.235408	0.383634	-0.613626	0.539462	0.863459
ENSMUSG00000000171	Sdhd	83.094	-0.407027	0.177666	-2.29096	0.0219656	0.251587
ENSMUSG00000000182	Fgf23	0.144416	-0.941946	6.19857	-0.151962	0.879217
ENSMUSG00000000183	Fgf6	0.268334	1.37316	6.19734	0.221573	0.824646
ENSMUSG00000000184	Ccnd2	189.938	4.42832	1.51988	2.9136	0.00357285	0.0888665
ENSMUSG00000000194	Gpr107	487.778	0.400364	0.397911	1.00617	0.314336	0.725125
ENSMUSG00000000197	Nalcn	0.758678	0.305448	2.36568	0.129117	0.897265
ENSMUSG00000000202	Btbd17	3.5908	-0.00761667	1.41483	-0.00538343	0.995705
ENSMUSG00000000204	Slfn4	1.44291	3.53363	2.12819	1.66039	0.0968354
ENSMUSG00000000214	Th	0.104069	1.65896	6.18389	0.268271	0.788491
ENSMUSG00000000215	Ins2	0
ENSMUSG00000000216	Scnn1g	0
ENSMUSG00000000223	Drp2	2.14022	-2.08823	1.68965	-1.2359	0.216497
ENSMUSG00000000244	Tspan32	33.4236	-0.295936	0.310823	-0.952105	0.341044	0.750399
ENSMUSG00000000247	Lhx2	0.838546	-0.91844	2.9151	-0.315063	0.752714
ENSMUSG00000000248	Clec2g	0.137184	0	6.20461	0	1
ENSMUSG00000000253	Gmpr	68.5364	0.0547018	0.296116	0.184731	0.85344	0.966525
ENSMUSG00000000263	Glra1	0.232884	-0.918339	6.20461	-0.148009	0.882336
ENSMUSG00000000266	Mid2	3.4435	1.64054	1.61398	1.01645	0.309414
ENSMUSG00000000275	Trim25	295.017	-0.258313	0.206813	-1.24901	0.21166	0.644994
ENSMUSG00000000276	Dgke	32.057	-0.0844506	0.398681	-0.211825	0.832243	0.962161
ENSMUSG00000000278	Scpep1	274.425	-0.11147	0.130794	-0.852254	0.394073	0.784571
ENSMUSG00000000282	Mnt	270.971	-0.0192596	0.204704	-0.0940853	0.925041	0.981952
ENSMUSG00000000290	Itgb2	2337.86	0.0308797	0.0753606	0.409759	0.681982	0.911935
ENSMUSG00000000295	Hddc2	21.0786	0.599213	0.425127	1.40949	0.15869	0.576009
ENSMUSG00000000296	Tpd52l1	0.451611	-3.42672	5.10621	-0.671088	0.502164
ENSMUSG00000000301	Pemt	0.852907	0	2.57718	0	1
ENSMUSG00000000303	Cdh1	1.1112	0.912945	2.66587	0.342456	0.732007
ENSMUSG00000000305	Cdh4	1.87114	0.800243	1.77759	0.450185	0.652577
ENSMUSG00000000308	Ckmt1	0.875431	-0.918416	3.19581	-0.287382	0.77382
ENSMUSG00000000317	Bcl6b	0.511208	-0.235466	2.8146	-0.0836587	0.933328
ENSMUSG00000000318	Clec10a	16.9702	2.10242	0.912612	2.30374	0.0212373	0.247237
ENSMUSG00000000320	Alox12	1.4034	-0.380548	1.50917	-0.252158	0.800919
ENSMUSG00000000325		291.886	0.515453	0.199329	2.58594	0.0097113	0.162027
ENSMUSG00000000326	Comt	453	0.0965581	0.136187	0.709012	0.478317	0.832769
ENSMUSG00000000339	Rtca	53.7423	0.511261	0.483778	1.05681	0.290599	0.709088
ENSMUSG00000000340	Dbt	117.051	-0.311901	0.44471	-0.701359	0.483079	0.835135
ENSMUSG00000000346	Dazap2	285.693	0.0956755	0.109794	0.871413	0.383529	0.776424
ENSMUSG00000000355	Mcts1	57.8275	-0.147422	0.311246	-0.473651	0.635749	0.897271
ENSMUSG00000000359	Rem1	0.393176	1.99732	5.38324	0.371025	0.710619
ENSMUSG00000000365	Rnf17	29.4644	-0.401554	0.422305	-0.950862	0.341675	0.750798
ENSMUSG00000000374	Trappc10	328.35	-0.0844742	0.10101	-0.836298	0.402987	0.789403
ENSMUSG00000000378	Ccm2	195.199	-0.198974	0.145102	-1.37127	0.17029	0.595181
ENSMUSG00000000381	Wap	0.0543851	0	6.20461	0	1
ENSMUSG00000000384	Tbrg4	70.6339	0.348965	0.41056	0.849974	0.39534	0.784915
ENSMUSG00000000385	Tmprss2	0.142203	-0.197153	6.20461	-0.0317753	0.974651
ENSMUSG00000000386	Mx1	135.261	-0.294099	0.405392	-0.725469	0.468165	0.826215
ENSMUSG00000000392	Fap	5.61388	-2.90661	1.52814	-1.90205	0.0571642	0.384298
ENSMUSG00000000394	Gcg	0.190126	0	6.20461	0	1
ENSMUSG00000000399	Ndufa9	123.144	0.136926	0.185612	0.737697	0.460699	0.822478
ENSMUSG00000000402	Egfl6	0.0504977	-0.918403	6.20461	-0.148019	0.882327
ENSMUSG00000000409	Lck	0.484696	1.1734	6.20312	0.189163	0.849965
ENSMUSG00000000411	Tssk3	0.109549	0.524165	6.20461	0.08448	0.932675
ENSMUSG00000000416	Cttnbp2	4.48933	1.92602	1.86489	1.03278	0.301707	0.716329
ENSMUSG00000000420	Galnt1	686.098	-0.0133019	0.121715	-0.109287	0.912975	0.979227
ENSMUSG00000000435	Myf5	0
ENSMUSG00000000439	Mkrn2	55.8015	0.385106	0.2602	1.48004	0.138862	0.545158
ENSMUSG00000000440	Pparg	1.44937	1.57474	1.54448	1.01959	0.307921
ENSMUSG00000000441	Raf1	347.783	0.17133	0.125596	1.36413	0.172526	0.596322
ENSMUSG00000000486	Septin1	1.32125	-2.23134	1.86632	-1.19559	0.231857
ENSMUSG00000000489	Pdgfb	562.142	0.111455	0.0965731	1.1541	0.248461	0.676715
ENSMUSG00000000530	Acvrl1	115.298	-0.278173	0.423137	-0.657406	0.51092	0.848135
ENSMUSG00000000531	Tamalin	2.42069	-0.565436	1.31622	-0.42959	0.667494
ENSMUSG00000000532	Acvr1b	135.804	0.0747104	0.181651	0.411285	0.680864	0.911611
ENSMUSG00000000538	Tom1l2	172.494	-0.374313	0.23728	-1.57752	0.114677	0.506042
ENSMUSG00000000544	Gpa33	0.636626	1.3445	3.97443	0.338288	0.735147
ENSMUSG00000000552	Zfp385a	393.108	-0.205835	0.120271	-1.71143	0.0870011	0.453738
ENSMUSG00000000555	Itga5	139.63	-0.0514085	0.147755	-0.34793	0.727893	0.928282
ENSMUSG00000000560	Gabra2	2.46222	-1.64187	1.14172	-1.43806	0.150417
ENSMUSG00000000561	Wdr77	122.009	-0.0675164	0.231238	-0.291978	0.770304	0.942585
ENSMUSG00000000562	Adora3	315.773	-0.269554	0.142474	-1.89196	0.0584967	0.386945
ENSMUSG00000000563	Atp5pb	235.922	0.202522	0.250626	0.808064	0.419054	0.799081
ENSMUSG00000000567	Sox9	1.74249	-1.35591	1.24066	-1.0929	0.274439
ENSMUSG00000000568	Hnrnpd	550.578	0.271332	0.156314	1.73582	0.0825965	0.446644
ENSMUSG00000000579	Dynlt1c	89.1029	-0.382833	0.393596	-0.972655	0.330725	0.740738
ENSMUSG00000000581	C1d	61.8597	-0.0398855	0.348639	-0.114403	0.908918	0.978762
ENSMUSG00000000594	Gm2a	480.289	-0.179063	0.0843009	-2.1241	0.0336621	0.304692
ENSMUSG00000000600	Krit1	389.187	0.0298805	0.148793	0.20082	0.84084	0.963395
ENSMUSG00000000605	Clcn4	391.996	0.206924	0.105176	1.96741	0.0491356	0.360402
ENSMUSG00000000606	Vmn2r88	0.056011	0	6.20461	0	1
ENSMUSG00000000617	Grm6	0.172253	-2.58443	6.16471	-0.41923	0.675048
ENSMUSG00000000627	Sema4f	0.227839	-3.38028	6.14588	-0.550007	0.582315
ENSMUSG00000000628	Hk2	1813.79	-0.26858	0.0989133	-2.71531	0.00662139	0.126794
ENSMUSG00000000631	Myo18a	1620.01	0.199284	0.207135	0.962097	0.336001	0.745479
ENSMUSG00000000632	Sez6	0.610332	0.68518	3.85111	0.177918	0.858788
ENSMUSG00000000673	Haao	32.9856	0.351059	0.460323	0.762635	0.445681	0.815338
ENSMUSG00000000682	Cd52	114.714	0.209466	0.22983	0.911398	0.362086	0.763617
ENSMUSG00000000686	Abhd15	278.544	0.332666	0.129088	2.57705	0.00996475	0.164223
ENSMUSG00000000690	Hoxb6	0.55282	-1.26147	2.07516	-0.607889	0.543261
ENSMUSG00000000693	Loxl3	90.8331	-0.372888	0.318525	-1.17067	0.241731	0.67159
ENSMUSG00000000701	Tcl1b5	0
ENSMUSG00000000706	Btn1a1	0.0699769	0	6.20461	0	1
ENSMUSG00000000708	Kat2b	221.409	-0.422181	0.281052	-1.50215	0.133059	0.534497
ENSMUSG00000000711	Rab5b	281.23	0.147135	0.109845	1.33948	0.180415	0.605953
ENSMUSG00000000724	Cryba1	0
ENSMUSG00000000730	Dnmt3l	0.100869	0	6.20461	0	1
ENSMUSG00000000731	Aire	0.495226	3.25048	6.14143	0.529271	0.596618
ENSMUSG00000000732	Icosl	541.843	0.203912	0.074614	2.7329	0.00627802	0.12332
ENSMUSG00000000738	Spg7	209.469	-0.052391	0.2573	-0.203618	0.838652	0.962611
ENSMUSG00000000739	Sult5a1	0.0635053	0	6.20461	0	1
ENSMUSG00000000740	Rpl13	939.184	-0.198127	0.141223	-1.40294	0.160634	0.579632
ENSMUSG00000000743	Chmp1a	113.391	0.159877	0.184402	0.867	0.385942	0.778292
ENSMUSG00000000751	Rpa1	126.662	0.420136	0.390284	1.07649	0.281709	0.703568
ENSMUSG00000000753	Serpinf1	93.1862	0.948943	0.284535	3.33507	0.000852791	0.035977
ENSMUSG00000000759	Tubgcp3	279.6	-0.39758	0.232523	-1.70985	0.0872929	0.454121
ENSMUSG00000000766	Oprm1	0.565518	0.877954	5.86381	0.149724	0.880982
ENSMUSG00000000776	Polr3d	69.2938	0.119958	0.190842	0.628575	0.529628	0.858652
ENSMUSG00000000782	Tcf7	0.32004	-0.197113	4.84259	-0.0407041	0.967532
ENSMUSG00000000787	Ddx3x	1797.45	0.141552	0.118137	1.1982	0.23084	0.662117
ENSMUSG00000000791	Il12rb1	1.64343	0.141307	1.96211	0.0720176	0.942588
ENSMUSG00000000792	Slc5a5	2.4676	-2.4233	1.49	-1.62638	0.103869
ENSMUSG00000000794	Kcnn3	1.32478	2.62228	2.22801	1.17696	0.23921
ENSMUSG00000000804	Usp32	298.263	-0.253053	0.260063	-0.973043	0.330532	0.740681
ENSMUSG00000000805	Car4	0.100584	0.524165	6.20461	0.0844799	0.932675
ENSMUSG00000000811	Txnrd3	15.9163	0.625726	0.473349	1.32191	0.186197	0.615077
ENSMUSG00000000817	Fasl	0.278793	-2.56605	6.16528	-0.416209	0.677257
ENSMUSG00000000823	Zfp512b	204.242	-0.0944957	0.369522	-0.255724	0.798164	0.951879
ENSMUSG00000000826	Dnajc5	467.39	-0.00239708	0.202893	-0.0118145	0.990574	0.997992
ENSMUSG00000000827	Tpd52l2	163.061	0.193669	0.160957	1.20323	0.228886	0.659907
ENSMUSG00000000838	Fmr1	380.928	-0.372419	0.203598	-1.82919	0.0673707	0.409957
ENSMUSG00000000861	Bcl11a	16.5936	1.63085	0.926021	1.76114	0.0782152	0.435234
ENSMUSG00000000869	Il4	0.231118	0	6.20461	0	1
ENSMUSG00000000876	Pxmp4	34.076	-0.335367	0.401776	-0.834711	0.40388	0.78989
ENSMUSG00000000881	Dlg3	143.577	1.1429	0.409342	2.79205	0.00523754	0.110225
ENSMUSG00000000884	Gnb1l	18.1145	-1.15613	0.93924	-1.23092	0.218351	0.649944
ENSMUSG00000000889	Dbh	0.176239	-0.997923	6.19639	-0.161049	0.872055
ENSMUSG00000000901	Mmp11	13.8895	0.748434	0.953525	0.784913	0.432505	0.806798
ENSMUSG00000000902	Smarcb1	203.745	-0.0689303	0.168059	-0.410156	0.681691	0.911876
ENSMUSG00000000903	Vpreb3	0.0857731	0	6.20461	0	1
ENSMUSG00000000915	Hip1r	30.3469	-0.795084	0.912611	-0.871219	0.383634	0.776424
ENSMUSG00000000916	Nsun5	81.9038	-0.282032	0.485047	-0.581454	0.560935	0.871867
ENSMUSG00000000934	Top1mt	48.9647	0.505772	0.236248	2.14085	0.032286	0.299484
ENSMUSG00000000938	Hoxa10	0.0211684	0	6.20461	0	1
ENSMUSG00000000942	Hoxa4	0.0611639	0	6.20461	0	1
ENSMUSG00000000948	Gm38393	0.760305	-0.197098	3.89285	-0.0506309	0.95962
ENSMUSG00000000957	Mmp14	231.031	0.185587	0.164852	1.12578	0.260259	0.684194
ENSMUSG00000000958	Slc7a7	254.148	0.235211	0.23896	0.984313	0.324962	0.734173
ENSMUSG00000000959	Oxa1l	192.868	0.367841	0.175889	2.09133	0.0364988	0.316221
ENSMUSG00000000976	Heatr6	164.695	-0.315618	0.341035	-0.925472	0.354721	0.759407
ENSMUSG00000000982	Ccl3	112.116	-0.352248	0.410588	-0.85791	0.390942	0.781711
ENSMUSG00000000983	Wfdc18	0.0540215	0	6.20461	0	1
ENSMUSG00000001014	Icam4	0.360037	0.524212	4.05688	0.129215	0.897187
ENSMUSG00000001016	Ilf2	106.45	0.0834621	0.193631	0.431037	0.666441	0.908182
ENSMUSG00000001017	Chtop	228.94	0.19078	0.146144	1.30542	0.19175	0.621552
ENSMUSG00000001018	Snapin	135.043	0.0842694	0.222756	0.378303	0.705206	0.91935
ENSMUSG00000001020	S100a4	1.42987	4.59565	1.99622	2.30218	0.0213251
ENSMUSG00000001021	S100a3	0.41453	0	4.68736	0	1
ENSMUSG00000001023	S100a5	0.0571858	0	6.20461	0	1
ENSMUSG00000001025	S100a6	1.53131	3.30211	1.94412	1.69851	0.0894121
ENSMUSG00000001027	Scn4a	0.12175	0.524164	6.20461	0.0844798	0.932675
ENSMUSG00000001029	Icam2	4.71184	2.04479	1.44389	1.41616	0.156728	0.572123
ENSMUSG00000001034	Mapk7	156.565	0.901315	0.28439	3.16929	0.00152809	0.0525516
ENSMUSG00000001036	Epn2	125.621	-0.312836	0.441926	-0.707892	0.479012	0.832825
ENSMUSG00000001039	B9d1	1.62431	1.99438	1.99069	1.00185	0.316415
ENSMUSG00000001052	Sec24b	521.688	-0.615945	0.269055	-2.28929	0.0220627	0.252271
ENSMUSG00000001053	N4bp3	3.32116	-0.00885648	0.792044	-0.0111818	0.991078
ENSMUSG00000001054	Rmnd5b	62.8113	0.0121347	0.376065	0.0322675	0.974259	0.994737
ENSMUSG00000001056	Nhp2	35.7082	0.409519	0.320194	1.27897	0.200908	0.632363
ENSMUSG00000001062	Vps9d1	372.636	0.229063	0.215213	1.06435	0.287168	0.706828
ENSMUSG00000001065	Zfp276	318.877	-0.245924	0.23105	-1.06438	0.287159	0.706828
ENSMUSG00000001076	C1ql4	0
ENSMUSG00000001082	Mfsd10	190.522	-0.805967	0.970504	-0.830462	0.406278	0.791668
ENSMUSG00000001089	Luzp1	225.592	-0.157314	0.249031	-0.631703	0.527581	0.857142
ENSMUSG00000001095	Slc13a2	0.726878	-0.0873485	3.03223	-0.0288067	0.977019
ENSMUSG00000001098	Kctd10	78.1775	0.495902	0.374889	1.3228	0.185903	0.614558
ENSMUSG00000001100	Poldip2	112.755	0.323067	0.215257	1.50084	0.133396	0.535211
ENSMUSG00000001103	Sebox	0.0291235	-0.918417	6.20461	-0.148022	0.882326
ENSMUSG00000001105	Ift20	80.3831	0.00816585	0.208022	0.0392548	0.968687	0.993994
ENSMUSG00000001119	Col6a1	1.75243	2.63561	2.17841	1.20988	0.226326
ENSMUSG00000001120	Pcbp3	23.7119	-0.537587	0.545374	-0.985723	0.324269	0.733669
ENSMUSG00000001123	Lgals9	531.591	0.0778808	0.127434	0.611148	0.541101	0.863658
ENSMUSG00000001127	Araf	238.26	-0.11059	0.195808	-0.564788	0.572218	0.874508
ENSMUSG00000001128	Cfp	7.84471	0.373254	0.825032	0.452412	0.650972	0.902168
ENSMUSG00000001131	Timp1	0.027225	0	6.20461	0	1
ENSMUSG00000001134	Uxt	8.43591	-0.939944	0.645413	-1.45635	0.145297	0.552539
ENSMUSG00000001138	Cnnm3	189.432	0.0143555	0.28731	0.0499652	0.96015	0.990978
ENSMUSG00000001143	Lman2l	278.319	0.192019	0.160994	1.19271	0.232983	0.663945
ENSMUSG00000001150	Mcm3ap	319.487	-0.111372	0.104158	-1.06926	0.284954	0.705773
ENSMUSG00000001151	Pcnt	709.288	-0.356974	0.106847	-3.34098	0.000834819	0.0355844
ENSMUSG00000001155	Ftcd	0.1813	1.28904	6.20069	0.207887	0.835317
ENSMUSG00000001156	Mxd1	150.992	-0.298265	0.198178	-1.50504	0.132314	0.533891
ENSMUSG00000001157	Gmcl1	73.1627	-0.776393	0.304753	-2.54762	0.0108462	0.17181
ENSMUSG00000001158	Snrnp27	109.059	-0.254071	0.189816	-1.33851	0.180729	0.606221
ENSMUSG00000001166	Oas1c	12.8922	0.132787	0.71966	0.184513	0.853611	0.966525
ENSMUSG00000001168	Oas1h	0
ENSMUSG00000001173	Ocrl	128.35	0.152775	0.226186	0.67544	0.499396	0.842282
ENSMUSG00000001175	Calm1	711.159	0.113397	0.154051	0.736101	0.461669	0.822487
ENSMUSG00000001211	Agpat3	443.517	-0.210931	0.178596	-1.18105	0.237582	0.667907
ENSMUSG00000001225	Slc26a3	0.53927	-2.07028	3.80186	-0.544545	0.586067
ENSMUSG00000001227	Sema6b	19.5655	-0.173643	0.52725	-0.329338	0.7419	0.934376
ENSMUSG00000001228	Uhrf1	24.9292	-1.62207	0.956231	-1.69632	0.0898257	0.456118
ENSMUSG00000001229	Dpp9	147.904	0.043667	0.150381	0.290375	0.77153	0.943058
ENSMUSG00000001240	Ramp2	6.49181	-0.10157	1.25519	-0.0809202	0.935505	0.984559
ENSMUSG00000001247	Lsr	4.50538	1.55412	0.774592	2.00638	0.0448162	0.346916
ENSMUSG00000001248	Gramd1a	1150.93	0.152841	0.0938638	1.62833	0.103456	0.483594
ENSMUSG00000001249	Hpn	79.4762	0.219374	0.355892	0.616407	0.537626	0.862664
ENSMUSG00000001260	Gabrg1	0.321966	-2.86812	5.64592	-0.507999	0.611454
ENSMUSG00000001270	Ckb	791.515	0.642576	0.0853483	7.52886	5.11839e-14	9.85728e-11
ENSMUSG00000001280	Sp1	771.686	0.168173	0.290621	0.578666	0.562815	0.872435
ENSMUSG00000001281	Itgb7	2.65462	1.20806	1.25168	0.965149	0.33447
ENSMUSG00000001285	Myg1	62.7789	0.201356	0.261424	0.77023	0.441164	0.812525
ENSMUSG00000001288	Rarg	38.3921	0.428903	0.435334	0.985229	0.324512	0.733837
ENSMUSG00000001289	Pfdn5	300.126	-0.233086	0.231305	-1.0077	0.313599	0.724653
ENSMUSG00000001300	Efnb2	20.3871	0.558722	0.511618	1.09207	0.274802	0.69674
ENSMUSG00000001305	Rrp15	55.6778	0.182937	0.280868	0.651328	0.514835	0.850237
ENSMUSG00000001313	Rnd2	3.35372	0.736762	1.10285	0.668051	0.504101
ENSMUSG00000001323	Srr	59.2767	-0.487355	0.404778	-1.20401	0.228587	0.659907
ENSMUSG00000001333	Sync	1.94375	-0.608085	1.30516	-0.465908	0.641281
ENSMUSG00000001334	Fndc5	0.521022	0.524208	2.62774	0.19949	0.841879
ENSMUSG00000001348	Acp5	0.769125	-0.91843	3.31653	-0.276925	0.781838
ENSMUSG00000001349	Cnn1	0.0330561	0	6.20461	0	1
ENSMUSG00000001366	Fbxo9	103.315	0.563015	0.357042	1.57689	0.114821	0.506514
ENSMUSG00000001376	Vps50	259.338	0.095393	0.148266	0.64339	0.519971	0.853098
ENSMUSG00000001380	Hars	107.451	0.26515	0.167742	1.58071	0.113945	0.505022
ENSMUSG00000001383	Zmat2	225.595	-0.055012	0.139263	-0.395023	0.692826	0.91457
ENSMUSG00000001403	Ube2c	4.45595	-3.34863	1.39637	-2.3981	0.0164805	0.216073
ENSMUSG00000001415	Smg5	303.901	-0.0105192	0.200066	-0.0525784	0.958068	0.99065
ENSMUSG00000001416	Cct3	246.801	0.211428	0.179206	1.17981	0.238076	0.667907
ENSMUSG00000001418	Glmp	210.217	-0.174403	0.197082	-0.884929	0.376195	0.771713
ENSMUSG00000001419	Mef2d	750.566	-0.18186	0.158195	-1.1496	0.25031	0.678004
ENSMUSG00000001420	Tmem79	1.5678	1.13899	1.26143	0.902936	0.36656
ENSMUSG00000001424	Snd1	540.078	0.0243845	0.270545	0.0901309	0.928183	0.982632
ENSMUSG00000001435	Col18a1	1.35123	1.3838	2.46089	0.562318	0.573899
ENSMUSG00000001436	Slc19a1	59.9403	-0.705397	0.472724	-1.49219	0.135648	0.537772
ENSMUSG00000001440	Kpnb1	1115.25	0.391655	0.105741	3.70392	0.000212296	0.0138259
ENSMUSG00000001441	Npepps	283.917	0.0712643	0.252394	0.282353	0.777673	0.944839
ENSMUSG00000001444	Tbx21	0.106611	-1.94967	6.18826	-0.315059	0.752717
ENSMUSG00000001445	Mrpl10	63.7818	-0.156113	0.304549	-0.512606	0.608227	0.887199
ENSMUSG00000001467	Cyp51	71.128	-0.762712	0.510713	-1.49343	0.135326	0.537516
ENSMUSG00000001472	Tcf25	748.662	-0.119584	0.0766071	-1.561	0.118524	0.512614
ENSMUSG00000001473	Tubb6	24.7392	0.102601	0.368616	0.278341	0.780751	0.945908
ENSMUSG00000001482	Def8	62.9822	0.345978	0.504006	0.686456	0.492425	0.839664
ENSMUSG00000001493	Meox1	0.855424	-1.96304	1.85344	-1.05913	0.28954
ENSMUSG00000001494	Sost	0.732156	1.27484	3.06753	0.415592	0.677708
ENSMUSG00000001496	Nkx2-1	0.0566497	0	6.20461	0	1
ENSMUSG00000001497	Pax9	0.168373	0.524178	6.20461	0.0844821	0.932673
ENSMUSG00000001504	Irx2	0.08256	-0.918389	6.20461	-0.148017	0.882329
ENSMUSG00000001506	Col1a1	7.11205	2.66162	1.60097	1.6625	0.0964129	0.468713
ENSMUSG00000001507	Itga3	0.380399	-0.197101	5.53814	-0.0355897	0.97161
ENSMUSG00000001508	Sgca	0.188312	0	6.20461	0	1
ENSMUSG00000001510	Dlx3	0.282147	0	6.20461	0	1
ENSMUSG00000001517	Foxm1	35.5237	-1.16074	0.657297	-1.76593	0.077407	0.434137
ENSMUSG00000001518	Itfg2	44.8873	0.639266	0.300532	2.12712	0.0334103	0.304291
ENSMUSG00000001520	Nrip2	0.57387	1.28048	3.44735	0.371439	0.710311
ENSMUSG00000001521	Tulp3	55.8889	0.430367	0.44369	0.969972	0.33206	0.741551
ENSMUSG00000001524	Gtf2h4	34.1241	-0.431782	0.373314	-1.15662	0.247428	0.676039
ENSMUSG00000001525	Tubb5	923.14	-0.0571076	0.111291	-0.513136	0.607856	0.887044
ENSMUSG00000001542	Ell2	70.1405	0.195516	0.31284	0.62497	0.531991	0.860027
ENSMUSG00000001552	Jup	200.274	-0.00856654	0.190115	-0.0450599	0.96406	0.992379
ENSMUSG00000001555	Fkbp10	1.11357	0.512487	6.07664	0.0843372	0.932788
ENSMUSG00000001558	Klhl10	1.03699	-2.84653	2.40442	-1.18387	0.236463
ENSMUSG00000001566	Mnx1	0.125442	0	6.20461	0	1
ENSMUSG00000001569	Nom1	232.445	0.224939	0.524554	0.428819	0.668055	0.908575
ENSMUSG00000001576	Ergic1	206.262	-0.402285	0.203877	-1.97317	0.0484758	0.357153
ENSMUSG00000001583	Tnk1	0.10918	1.17332	6.20312	0.18915	0.849976
ENSMUSG00000001588	Acap1	0.535739	-1.6531	3.54443	-0.466394	0.640933
ENSMUSG00000001604	Tcea3	0.477563	-1.02655	3.82767	-0.268192	0.788551
ENSMUSG00000001622	Csn3	0.0612315	0	6.20461	0	1
ENSMUSG00000001627	Ifrd1	106.72	-0.190825	0.292863	-0.651585	0.514669	0.850094
ENSMUSG00000001630	Stk38l	91.2202	0.163878	0.217222	0.754427	0.450593	0.817989
ENSMUSG00000001632	Brpf1	601.845	0.27241	0.149184	1.826	0.0678496	0.411502
ENSMUSG00000001642	Akr1b3	156.786	-0.261586	0.246965	-1.05921	0.289506	0.707805
ENSMUSG00000001655	Hoxc13	0.0577919	-1.65463	6.19891	-0.266923	0.789528
ENSMUSG00000001656	Hoxc11	0.136613	-1.54736	6.20269	-0.249467	0.803
ENSMUSG00000001657	Hoxc8	0.0288327	0	6.20461	0	1
ENSMUSG00000001661	Hoxc6	0.240175	-0.918341	6.20461	-0.14801	0.882335
ENSMUSG00000001663	Gstt1	1.06849	-1.79716	2.76135	-0.650827	0.515158
ENSMUSG00000001665	Gstt3	7.56542	-0.0828862	0.811441	-0.102147	0.91864	0.980671
ENSMUSG00000001666	Ddt	17.6272	-0.57331	0.540876	-1.05997	0.28916	0.707215
ENSMUSG00000001670	Tat	0.0672459	0	6.20461	0	1
ENSMUSG00000001672	Marveld3	0
ENSMUSG00000001674	Ddx18	165.186	0.0504176	0.332747	0.15152	0.879566	0.973529
ENSMUSG00000001687	Ubl3	1140.24	-0.144624	0.213072	-0.678758	0.497292	0.841304
ENSMUSG00000001700	Gramd3	12.3046	0.271338	0.555438	0.488513	0.625187	0.89439
ENSMUSG00000001707	Eef1e1	18.6761	0.870897	0.379325	2.29591	0.021681	0.250027
ENSMUSG00000001729	Akt1	673.084	0.188625	0.144173	1.30832	0.190763	0.619981
ENSMUSG00000001739	Cldn15	0.645351	2.62503	2.67329	0.981948	0.326126
ENSMUSG00000001741	Il16	986.294	0.0342509	0.0924844	0.370342	0.711128	0.921356
ENSMUSG00000001750	Tcirg1	1577.7	-0.216354	0.12745	-1.69756	0.08959	0.456118
ENSMUSG00000001751	Naglu	344.624	-0.14848	0.145742	-1.01879	0.308301	0.720852
ENSMUSG00000001755	Coasy	100.07	-0.0498172	0.284543	-0.175078	0.861018	0.968819
ENSMUSG00000001761	Smo	261.206	-0.291918	0.127025	-2.2981	0.0215559	0.24901
ENSMUSG00000001763	Tspan33	81.0884	-0.0282984	0.236076	-0.11987	0.904586	0.977542
ENSMUSG00000001767	Crnkl1	237.941	-0.1976	0.21962	-0.899734	0.368262	0.767976
ENSMUSG00000001768	Rin2	1121.56	0.377524	0.231463	1.63104	0.102883	0.48259
ENSMUSG00000001773	Folh1	0.191908	0	6.20461	0	1
ENSMUSG00000001774	Chordc1	192.102	-0.299623	0.256652	-1.16743	0.243037	0.672148
ENSMUSG00000001783	Rtcb	394.947	0.138896	0.142741	0.973063	0.330522	0.740681
ENSMUSG00000001785	Pwp1	78.1279	0.0719254	0.286461	0.251083	0.80175	0.952825
ENSMUSG00000001786	Fbxo7	132.312	-0.0922675	0.341916	-0.269854	0.787272	0.948098
ENSMUSG00000001794	Capns1	245.061	-0.0676958	0.21215	-0.319093	0.749656	0.93794
ENSMUSG00000001802	Lrp3	0.350938	0.626137	4.12663	0.151731	0.879399
ENSMUSG00000001804	Dsg4	0.215716	-2.16276	6.17974	-0.349977	0.726356
ENSMUSG00000001815	Evx2	0.134531	-1.94966	6.18826	-0.315058	0.752718
ENSMUSG00000001819	Hoxd13	0.141645	-0.91837	6.20461	-0.148014	0.882332
ENSMUSG00000001823	Hoxd12	0.103878	-2.41685	6.17017	-0.391699	0.69528
ENSMUSG00000001827	Folr1	1.17322	1.92724	3.27487	0.588492	0.556202
ENSMUSG00000001829	Clpb	89.5058	-0.231322	0.343767	-0.672903	0.501009	0.842586
ENSMUSG00000001833	Septin7	528.153	0.229695	0.108293	2.12104	0.0339182	0.305707
ENSMUSG00000001844	Zdhhc4	64.2106	0.0778536	0.288678	0.26969	0.787399	0.948098
ENSMUSG00000001847	Rac1	1253.99	0.031731	0.126997	0.249857	0.802698	0.952825
ENSMUSG00000001855	Nup214	595.305	-0.747571	0.494146	-1.51286	0.130316	0.531318
ENSMUSG00000001864	Aif1l	0.517828	3.26271	6.14125	0.531278	0.595226
ENSMUSG00000001865	Cpa3	0.108816	1.84754	6.17612	0.299142	0.764832
ENSMUSG00000001870	Ltbp1	2.19692	-1.81215	2.82676	-0.641072	0.521476
ENSMUSG00000001891	Ugp2	102.344	-0.274744	0.342676	-0.80176	0.422692	0.801675
ENSMUSG00000001901	Kcnh6	0.394701	0.495177	3.61118	0.137123	0.890933
ENSMUSG00000001909	Trmt1	154.023	0.258644	0.292069	0.885556	0.375857	0.77157
ENSMUSG00000001910	Nacc1	371.529	0.0960639	0.115325	0.832987	0.404852	0.790617
ENSMUSG00000001911	Nfix	431.761	-0.236215	0.253151	-0.933097	0.35077	0.756268
ENSMUSG00000001918	Slc1a5	23.8567	0.696669	0.742132	0.93874	0.347864	0.754697
ENSMUSG00000001924	Uba1	499.366	0.366556	0.207773	1.76421	0.0776966	0.434437
ENSMUSG00000001930	Vwf	13.5115	0.614945	0.997314	0.616601	0.537498	0.862664
ENSMUSG00000001942	Siae	103.711	-0.365907	0.160083	-2.28574	0.0222698	0.253082
ENSMUSG00000001943	Vsig2	0.0533447	1.27953	6.20108	0.206339	0.836526
ENSMUSG00000001946	Esam	0.05461	0	6.20461	0	1
ENSMUSG00000001948	Spa17	2.14624	0.338396	1.32689	0.25503	0.7987
ENSMUSG00000001962	Fam50a	201.966	-0.0312226	0.182013	-0.17154	0.863799	0.969045
ENSMUSG00000001964	Emd	51.9691	0.485348	0.272248	1.78274	0.0746286	0.429027
ENSMUSG00000001983	Taco1	29.7975	-0.0276842	0.306558	-0.0903066	0.928044	0.982561
ENSMUSG00000001985	Grik3	2.47821	0.206783	0.773703	0.267264	0.789266
ENSMUSG00000001986	Gria3	1.87514	-1.10228	1.56852	-0.702752	0.48221
ENSMUSG00000001988	Npas1	0.0646772	0	6.20461	0	1
ENSMUSG00000001995	Sipa1l2	1530.95	-0.179545	0.0591537	-3.03522	0.00240357	0.0723271
ENSMUSG00000001998	Ap4e1	154.057	0.646692	0.174743	3.70081	0.00021491	0.0139289
ENSMUSG00000001999	Blvra	64.4799	0.378223	0.277828	1.36136	0.173401	0.597565
ENSMUSG00000002006	Pdzd4	9.29952	-1.2687	0.610706	-2.07743	0.0377617	0.321177
ENSMUSG00000002007	Srpk3	103.577	-0.179816	0.318205	-0.565095	0.572009	0.874508
ENSMUSG00000002010	Idh3g	257.698	0.320407	0.188662	1.69832	0.0894478	0.456118
ENSMUSG00000002012	Pnck	2.43195	-2.20124	1.13696	-1.93609	0.0528572
ENSMUSG00000002014	Ssr4	206.072	-0.110275	0.198185	-0.556424	0.577921	0.876669
ENSMUSG00000002015	Bcap31	224.099	0.092135	0.137412	0.670504	0.502537	0.843733
ENSMUSG00000002017	Fam98a	81.0065	-0.191589	0.324977	-0.589546	0.555495	0.869861
ENSMUSG00000002020	Ltbp2	2.86235	-2.23721	2.11486	-1.05785	0.290122
ENSMUSG00000002028	Kmt2a	1959.79	-0.16348	0.11299	-1.44685	0.147938	0.55446
ENSMUSG00000002031	Ift46	96.9715	0.0822635	0.373158	0.220452	0.825519	0.958885
ENSMUSG00000002032	Tmem25	0.688487	-1.19035	2.68506	-0.443325	0.657531
ENSMUSG00000002033	Cd3g	0
ENSMUSG00000002043	Trappc6a	15.3148	-0.976871	0.49655	-1.96732	0.0491466	0.360402
ENSMUSG00000002052	Supt6	797.27	-0.0607951	0.0774268	-0.785195	0.432339	0.806798
ENSMUSG00000002055	Spag5	16.8538	-2.26238	1.40953	-1.60506	0.108481	0.494902
ENSMUSG00000002057	Foxn1	0.180081	0	6.20461	0	1
ENSMUSG00000002058	Unc119	1.13943	0.652057	1.84	0.354378	0.723056
ENSMUSG00000002059	Rab34	25.4611	-0.982922	0.507176	-1.93803	0.0526196	0.370258
ENSMUSG00000002064	Sdf2	52.9894	0.0327983	0.289294	0.113374	0.909734	0.978931
ENSMUSG00000002068	Ccne1	2.18167	-5.38698	2.22949	-2.41623	0.0156821
ENSMUSG00000002076	Hsf2bp	35.7409	0.660681	0.984302	0.671218	0.502082	0.843658
ENSMUSG00000002083	Bbc3	38.412	-0.472371	0.478562	-0.987063	0.323612	0.733349
ENSMUSG00000002100	Mybpc3	4.67514	-0.508992	1.24327	-0.409399	0.682247	0.912115
ENSMUSG00000002102	Psmc3	324.801	0.226403	0.257867	0.877983	0.379953	0.774722
ENSMUSG00000002103	Acp2	1083.04	0.135777	0.0999222	1.35882	0.174203	0.598814
ENSMUSG00000002104	Rapsn	21.8194	-1.0233	0.479933	-2.13216	0.0329935	0.30245
ENSMUSG00000002105	Slc39a13	126.056	0.247486	0.238446	1.03791	0.299312	0.714747
ENSMUSG00000002107	Celf2	1343.92	-0.234724	0.154143	-1.52277	0.127817	0.529406
ENSMUSG00000002108	Nr1h3	6.86241	0.550663	1.1207	0.491356	0.623174	0.89344
ENSMUSG00000002109	Ddb2	59.7006	-0.00672829	0.233011	-0.0288754	0.976964	0.995659
ENSMUSG00000002111	Spi1	728.58	0.111698	0.127764	0.874257	0.381978	0.775286
ENSMUSG00000002129	Sf3a1	475.494	-0.015652	0.275961	-0.0567183	0.95477	0.989713
ENSMUSG00000002147	Stat6	766.372	0.0656677	0.158136	0.415261	0.677951	0.910548
ENSMUSG00000002190	Clgn	58.8824	0.135321	0.31089	0.43527	0.663366	0.907442
ENSMUSG00000002204	Napsa	0.887855	-0.303389	3.81394	-0.0795474	0.936597
ENSMUSG00000002205	Vrk3	82.1897	-0.270414	0.331722	-0.815184	0.414967	0.797231
ENSMUSG00000002210	Smg9	196.012	0.412092	0.189906	2.16998	0.0300084	0.292511
ENSMUSG00000002221	Paxip1	195.28	0.362441	0.378224	0.95827	0.337927	0.747463
ENSMUSG00000002222	Rmnd5a	301.475	0.180463	0.24693	0.730825	0.464886	0.823797
ENSMUSG00000002227	Mov10	154.155	-0.288313	0.423664	-0.680523	0.496173	0.840336
ENSMUSG00000002228	Ppm1j	2.40768	3.88279	1.97375	1.96721	0.0491586
ENSMUSG00000002233	Rhoc	33.474	-0.237253	0.379262	-0.625565	0.5316	0.860027
ENSMUSG00000002240	Prr27	0
ENSMUSG00000002249	Tead3	24.6872	-1.23781	0.662183	-1.8693	0.0615818	0.39462
ENSMUSG00000002250	Ppard	266.714	-0.117376	0.167022	-0.702759	0.482206	0.834697
ENSMUSG00000002257	Def6	147.079	-0.234107	0.320061	-0.731444	0.464508	0.823797
ENSMUSG00000002265	Peg3	16.9066	-0.0653275	0.623266	-0.104815	0.916523	0.9799
ENSMUSG00000002266	Zim1	0.230955	-1.66314	6.19857	-0.26831	0.788461
ENSMUSG00000002274	Metrn	8.55256	-0.0119972	0.66486	-0.0180447	0.985603	0.997644
ENSMUSG00000002279	Lmf1	199.773	0.090785	0.154968	0.585829	0.55799	0.871137
ENSMUSG00000002280	Ciao3	120.768	-0.49158	0.624663	-0.786952	0.43131	0.806007
ENSMUSG00000002289	Angptl4	0.563799	0.991962	2.60382	0.380964	0.70323
ENSMUSG00000002297	Dbf4	59.3441	0.00715321	0.249216	0.0287029	0.977102	0.995714
ENSMUSG00000002307	Daxx	158.854	-0.185982	0.366749	-0.507109	0.612078	0.889031
ENSMUSG00000002308	Cd320	10.9972	-0.746765	0.678365	-1.10083	0.27097	0.691977
ENSMUSG00000002319	Ipo4	172.151	-0.322833	0.402625	-0.801821	0.422657	0.801675
ENSMUSG00000002320	Tm9sf1	246.64	0.11217	0.170564	0.657639	0.51077	0.848133
ENSMUSG00000002324	Rec8	1.54607	-3.90668	2.20315	-1.77323	0.0761913
ENSMUSG00000002325	Irf9	375.293	0.00664853	0.153218	0.0433927	0.965389	0.992935
ENSMUSG00000002326	Gmpr2	150.02	0.452044	0.182022	2.48346	0.0130114	0.192543
ENSMUSG00000002329	Mdp1	123.934	-0.201706	0.171924	-1.17323	0.240705	0.670524
ENSMUSG00000002332	Dhrs1	90.0312	0.268235	0.317129	0.845823	0.397652	0.786735
ENSMUSG00000002341	Ncan	1.55508	0.268524	1.66641	0.161139	0.871984
ENSMUSG00000002342	Tmem161a	65.1895	-0.908013	0.474106	-1.91521	0.0554657	0.379926
ENSMUSG00000002343	Armc6	17.0865	0.552575	0.43561	1.26851	0.204617	0.636819
ENSMUSG00000002345	Borcs8	39.7396	-0.306002	0.323075	-0.947156	0.34356	0.751261
ENSMUSG00000002346	Slc25a42	25.9031	-0.557196	0.363297	-1.53372	0.125098	0.524579
ENSMUSG00000002365	Snx9	293.473	0.00901283	0.121161	0.074387	0.940702	0.986078
ENSMUSG00000002372	Ranbp3	175.281	0.160993	0.131724	1.2222	0.221632	0.652758
ENSMUSG00000002379	Ndufa11	29.3405	-0.772572	0.357747	-2.15955	0.0308076	0.295599
ENSMUSG00000002384	Bmp8b	0.0746807	0	6.20461	0	1
ENSMUSG00000002393	Nr2f6	91.7385	-0.0711666	0.695415	-0.102337	0.918489	0.980609
ENSMUSG00000002395	Use1	183.24	-0.20889	0.212317	-0.983859	0.325185	0.734386
ENSMUSG00000002396	Ocel1	93.399	-0.830697	0.392846	-2.11456	0.0344673	0.307311
ENSMUSG00000002409	Dyrk1b	96.8334	-0.36013	0.213267	-1.68864	0.091289	0.459278
ENSMUSG00000002413	Braf	328.478	-0.285385	0.232182	-1.22915	0.219017	0.65074
ENSMUSG00000002416	Ndufb2	42.5186	-0.0150268	0.34456	-0.0436117	0.965214	0.992907
ENSMUSG00000002428	Hltf	667.394	-0.035712	0.158511	-0.225296	0.821749	0.957045
ENSMUSG00000002455	Prpf6	334.192	-0.0657255	0.252654	-0.260141	0.794755	0.950304
ENSMUSG00000002458	Rgs19	469.313	0.33676	0.161881	2.08029	0.0374986	0.320656
ENSMUSG00000002459	Rgs20	0.626366	-3.11189	4.34176	-0.716735	0.473538
ENSMUSG00000002475	Abhd3	19.1472	-0.336416	0.472739	-0.71163	0.476694	0.832208
ENSMUSG00000002477	Snrpd1	39.0479	0.312851	0.303152	1.03199	0.302076	0.716856
ENSMUSG00000002486	Tchp	274.684	0.139315	0.220351	0.632241	0.52723	0.857102
ENSMUSG00000002489	Tiam1	272.541	-0.778619	0.669176	-1.16355	0.244607	0.673526
ENSMUSG00000002496	Tsc2	338.598	0.0119325	0.104221	0.114492	0.908848	0.978762
ENSMUSG00000002500	Rpl3l	0.0504344	0	6.20461	0	1
ENSMUSG00000002504	Nherf2	6.51902	-0.387606	0.813364	-0.476547	0.633685	0.896662
ENSMUSG00000002524	Puf60	318.959	0.174321	0.097116	1.79498	0.0726575	0.424529
ENSMUSG00000002546	Golga2	616.528	-0.0603561	0.256495	-0.235311	0.813967	0.955512
ENSMUSG00000002550	Uck1	71.3079	-0.172152	0.239485	-0.71884	0.472239	0.828229
ENSMUSG00000002565	Scin	0.324698	-0.918312	6.20461	-0.148005	0.882339
ENSMUSG00000002578	Ikzf4	2.1535	5.43253	6.12491	0.886956
ENSMUSG00000002580	Mien1	16.477	-0.14522	0.50177	-0.289415	0.772264	0.943203
ENSMUSG00000002588	Pon1	0.336512	0.55799	5.65951	0.0985934	0.921461
ENSMUSG00000002602	Axl	670.384	0.130966	0.296368	0.441904	0.658559	0.905388
ENSMUSG00000002603	Tgfb1	1081.59	0.0522738	0.0713266	0.73288	0.463632	0.823481
ENSMUSG00000002608	Ccdc97	332.275	-0.00140617	0.201598	-0.00697514	0.994435	0.999104
ENSMUSG00000002617	Zfp40	152.038	-0.182744	0.230269	-0.79361	0.427422	0.803957
ENSMUSG00000002625	Akap8l	940.968	0.0467651	0.0941518	0.496699	0.619401	0.891877
ENSMUSG00000002633	Shh	0.0937209	0	6.20461	0	1
ENSMUSG00000002635	Pdcd2l	50.3901	-0.0200947	0.293899	-0.0683727	0.945489	0.987078
ENSMUSG00000002658	Gtf2f1	175.666	0.127792	0.174797	0.731086	0.464727	0.823797
ENSMUSG00000002660	Clpp	33.5711	0.10992	0.324917	0.338301	0.735136	0.931017
ENSMUSG00000002661	Alkbh7	8.04493	-0.556945	0.82172	-0.67778	0.497911	0.841567
ENSMUSG00000002664	Pspn	0
ENSMUSG00000002668	Dennd1c	412.967	0.261312	0.130601	2.00083	0.0454102	0.349216
ENSMUSG00000002679	Med6	45.6679	-0.236945	0.316914	-0.747663	0.454664	0.819982
ENSMUSG00000002688	Prkd1	0.231625	0.524213	6.20461	0.0844876	0.932669
ENSMUSG00000002699	Lcp2	1942.57	-0.749926	0.711348	-1.05423	0.291777	0.709419
ENSMUSG00000002718	Cse1l	241.545	0.272964	0.25869	1.05518	0.291344	0.709419
ENSMUSG00000002728	Naa20	97.4465	-0.351314	0.366717	-0.957997	0.338064	0.747525
ENSMUSG00000002731	Prkra	64.9542	-0.40367	0.312367	-1.29229	0.196255	0.626686
ENSMUSG00000002732	Fkbp7	47.0322	-0.0612208	0.34799	-0.175927	0.860351	0.968641
ENSMUSG00000002733	Plekha3	78.3122	0.187868	0.239385	0.784794	0.432574	0.806798
ENSMUSG00000002741	Ykt6	253.657	0.319179	0.116052	2.75031	0.00595393	0.119479
ENSMUSG00000002748	Baz1b	1353.22	-0.0879883	0.10321	-0.85252	0.393925	0.784469
ENSMUSG00000002763	Pex6	152.19	-0.362993	0.230464	-1.57505	0.115245	0.50689
ENSMUSG00000002767	Mrpl2	42.0845	-0.114917	0.498977	-0.230305	0.817855	0.956098
ENSMUSG00000002768	Mea1	78.0924	-0.0823721	0.243459	-0.338341	0.735107	0.931017
ENSMUSG00000002769	Gnmt	0.90517	1.29526	2.21233	0.585471	0.558231
ENSMUSG00000002771	Grin2d	1.18969	1.34912	1.65744	0.813982	0.415655
ENSMUSG00000002778	Kdelr1	118.901	0.0904899	0.195767	0.462232	0.643915	0.899475
ENSMUSG00000002781	Tmem143	50.733	-0.965691	0.618091	-1.56238	0.118199	0.512161
ENSMUSG00000002791	Pdxk-ps	0.61002	3.21677	3.73825	0.860503	0.389512
ENSMUSG00000002797	Ggct	17.4365	-0.0797327	0.611087	-0.130477	0.896189	0.975243
ENSMUSG00000002799	Jag2	54.4687	0.70164	0.289722	2.42177	0.0154451	0.211262
ENSMUSG00000002803	Btbd6	57.981	0.379758	0.217489	1.7461	0.0807932	0.44114
ENSMUSG00000002804	Nudt14	15.5842	0.584934	0.425559	1.37451	0.169284	0.593527
ENSMUSG00000002808	Epdr1	0.390011	0.11557	4.59563	0.0251479	0.979937
ENSMUSG00000002812	Flii	655.27	0.022703	0.227014	0.100007	0.920339	0.980908
ENSMUSG00000002814	Top3a	174.976	-0.181796	0.277436	-0.655273	0.512292	0.849112
ENSMUSG00000002820	Atg4d	44.7643	0.367755	0.278301	1.32143	0.186359	0.615299
ENSMUSG00000002825	Qtrt1	27.6601	0.514235	0.357869	1.43694	0.150736	0.56119
ENSMUSG00000002831	Plin4	0.384257	-1.65437	5.52728	-0.29931	0.764703
ENSMUSG00000002833	Hdgfl2	253.085	0.0319795	0.131465	0.243254	0.807809	0.953715
ENSMUSG00000002835	Chaf1a	12.2255	-0.836778	0.604304	-1.3847	0.166145	0.587257
ENSMUSG00000002844	Adprh	188.966	0.0606661	0.151423	0.40064	0.688685	0.914336
ENSMUSG00000002845	Tmem39a	71.9347	-0.928864	0.447715	-2.07468	0.0380163	0.322326
ENSMUSG00000002846	Timmdc1	60.7619	-0.266972	0.263698	-1.01242	0.311339	0.723216
ENSMUSG00000002847	Pla1a	0.130081	1.11427	6.17658	0.180401	0.856837
ENSMUSG00000002870	Mcm2	40.2648	0.121832	0.333118	0.365732	0.714565	0.923272
ENSMUSG00000002871	Tpra1	143.708	-0.0624898	0.244851	-0.255215	0.798557	0.952009
ENSMUSG00000002881	Nab1	194.655	-0.313631	0.257939	-1.21591	0.224019	0.655097
ENSMUSG00000002885	Adgre5	20.9257	2.28729	0.892339	2.56326	0.0103695	0.167015
ENSMUSG00000002897	Il17ra	759.876	-0.0964445	0.109291	-0.882456	0.37753	0.772563
ENSMUSG00000002900	Lamb1	3.26598	0.680374	2.49483	0.272714	0.785073
ENSMUSG00000002908	Kcnn1	2.39181	-2.55057	1.4671	-1.73851	0.0821203
ENSMUSG00000002910	Arrdc2	55.1429	-0.394316	0.249784	-1.57863	0.114421	0.505377
ENSMUSG00000002930	Ppp1r17	0.089935	0.524148	6.20461	0.0844772	0.932677
ENSMUSG00000002944	Cd36	45.3126	1.97099	0.654245	3.01261	0.00259008	0.0757415
ENSMUSG00000002948	Map2k7	254.549	0.379164	0.155048	2.44546	0.0144669	0.204432
ENSMUSG00000002949	Timm44	270.293	0.297047	0.174905	1.69833	0.0894452	0.456118
ENSMUSG00000002957	Ap2a2	378.724	0.16769	0.150329	1.11549	0.264643	0.687107
ENSMUSG00000002963	Pnkp	95.4038	-0.0183112	0.237297	-0.0771654	0.938492	0.985347
ENSMUSG00000002968	Med25	120.775	0.290865	0.163504	1.77895	0.0752484	0.430403
ENSMUSG00000002980	Bcam	0.41619	-3.81334	6.13923	-0.621144	0.534505
ENSMUSG00000002981	Clptm1	516.218	0.07208	0.0779371	0.924849	0.355045	0.759739
ENSMUSG00000002983	Relb	115.243	-0.169907	0.29664	-0.572771	0.5668	0.873645
ENSMUSG00000002984	Tomm40	85.8662	-0.10038	0.238264	-0.4213	0.673536	0.909482
ENSMUSG00000002985	Apoe	8665.58	-0.300095	0.209286	-1.4339	0.1516	0.563009
ENSMUSG00000002992	Apoc2	1.99878	-0.13975	1.89678	-0.0736776	0.941267
ENSMUSG00000002996	Hbp1	332.843	-0.0328398	0.182209	-0.180232	0.85697	0.96709
ENSMUSG00000002997	Prkar2b	1.16221	0.169677	2.50815	0.0676505	0.946064
ENSMUSG00000003031	Cdkn1b	283.138	-0.0257489	0.177729	-0.144877	0.884808	0.974007
ENSMUSG00000003032	Klf4	32.4772	1.99392	0.573542	3.4765	0.000508011	0.0249036
ENSMUSG00000003033	Ap1m1	217.777	0.215255	0.184123	1.16908	0.242369	0.671722
ENSMUSG00000003037	Rab8a	245.837	-0.222264	0.334924	-0.663623	0.506931	0.845807
ENSMUSG00000003038	Hmgn2	181.299	-0.185517	0.215801	-0.859669	0.389971	0.78058
ENSMUSG00000003039	Fam32a	149.787	-0.114545	0.143266	-0.799523	0.423987	0.80289
ENSMUSG00000003051	Elf3	0.14854	1.93719	6.17277	0.313828	0.753651
ENSMUSG00000003053	Cyp2c29	0.111268	0	6.20461	0	1
ENSMUSG00000003062	Stard3nl	202.478	-0.45996	0.270137	-1.70269	0.0886261	0.455323
ENSMUSG00000003068	Stk11	345.884	-0.0492955	0.184165	-0.26767	0.788953	0.948513
ENSMUSG00000003070	Efna2	0.908079	-0.918427	2.93816	-0.312585	0.754596
ENSMUSG00000003072	Atp5d	96.8791	-0.134387	0.199253	-0.674458	0.50002	0.842586
ENSMUSG00000003099	Ppp5c	324.428	-0.042747	0.180254	-0.237148	0.812542	0.955086
ENSMUSG00000003119	Cdk12	757.265	-0.00223558	0.111751	-0.0200049	0.984039	0.997421
ENSMUSG00000003123	Lipe	169.177	-0.122101	0.157561	-0.774947	0.438371	0.810392
ENSMUSG00000003131	Pafah1b2	246.615	-0.00235205	0.136152	-0.0172752	0.986217	0.997644
ENSMUSG00000003134	Tbc1d8	413.158	-0.409584	0.218532	-1.87425	0.0608964	0.392854
ENSMUSG00000003135	Cnot11	100.422	0.337745	0.241749	1.39709	0.162387	0.582217
ENSMUSG00000003153	Slc2a3	60.0561	0.111384	0.709338	0.157025	0.875225	0.972737
ENSMUSG00000003154	Foxj2	494.784	-0.0817108	0.0862334	-0.947554	0.343357	0.751256
ENSMUSG00000003161	Sri	146.137	0.155406	0.212129	0.7326	0.463802	0.823602
ENSMUSG00000003166	Dgcr2	254.169	0.0912741	0.134625	0.677989	0.497779	0.841567
ENSMUSG00000003178		101.793	-0.189037	0.226165	-0.835837	0.403247	0.789496
ENSMUSG00000003184	Irf3	225.994	0.301212	0.199226	1.51191	0.130556	0.531443
ENSMUSG00000003190	Bcl2l12	30.0471	0.59909	0.451454	1.32702	0.184501	0.612173
ENSMUSG00000003198	Zfp959	36.0126	-0.501076	0.277924	-1.80293	0.0713994	0.421721
ENSMUSG00000003199	Mpnd	84.5267	-0.0230249	0.344988	-0.0667411	0.946788	0.987375
ENSMUSG00000003200	Sh3gl1	200.013	0.210547	0.142669	1.47577	0.140005	0.546681
ENSMUSG00000003206	Ebi3	76.0921	-0.447407	0.209803	-2.13251	0.0329648	0.30245
ENSMUSG00000003208	Yju2	66.2139	-0.0165896	0.223112	-0.0743554	0.940728	0.986078
ENSMUSG00000003226	Ranbp2	1373.66	-0.0690168	0.0705147	-0.978758	0.3277	0.737762
ENSMUSG00000003227	Edar	0.0912883	0	6.20461	0	1
ENSMUSG00000003228	Grk5	17.819	0.245739	0.417165	0.589068	0.555816	0.869877
ENSMUSG00000003233	Dvl3	168.216	0.169063	0.122342	1.38189	0.167005	0.589061
ENSMUSG00000003234	Abcf3	219.612	0.341377	0.233679	1.46088	0.144049	0.550809
ENSMUSG00000003235	Eif2b5	162.782	-0.00266465	0.191117	-0.0139425	0.988876	0.99783
ENSMUSG00000003269	Cyth2	146.104	0.0574477	0.260026	0.220931	0.825146	0.9587
ENSMUSG00000003271	Sult2b1	0.243375	0	6.20461	0	1
ENSMUSG00000003273	Car11	3.76863	-3.95698	1.10285	-3.58796	0.000333276	0.0187987
ENSMUSG00000003279	Dlgap1	4.37775	-0.646247	0.912289	-0.708379	0.47871	0.832769
ENSMUSG00000003282	Plag1	26.3524	-1.98182	0.51003	-3.8857	0.000102035	0.00843883
ENSMUSG00000003283	Hck	504.266	0.0892609	0.112455	0.793748	0.427342	0.803957
ENSMUSG00000003299	Mrpl4	55.1514	0.158261	0.237689	0.665831	0.505519	0.845417
ENSMUSG00000003308	Keap1	138.828	0.154991	0.342245	0.452865	0.650646	0.902168
ENSMUSG00000003309	Ap1m2	0.0516551	0	6.20461	0	1
ENSMUSG00000003316	Glg1	937.785	-0.244967	0.0896952	-2.73111	0.00631217	0.123335
ENSMUSG00000003341	Atp8b3	0.115151	0	6.20461	0	1
ENSMUSG00000003344	Btbd2	84.1097	-0.0630416	0.31392	-0.200821	0.840839	0.963395
ENSMUSG00000003345	Csnk1g2	267.652	0.191468	0.125978	1.51985	0.128548	0.529748
ENSMUSG00000003346	Abhd17a	58.1899	0.258648	0.375857	0.688155	0.491355	0.839336
ENSMUSG00000003348	Mob3a	221.555	0.398123	0.1211	3.28755	0.00101064	0.0410031
ENSMUSG00000003352	Cacnb3	1.06893	-0.872514	2.44367	-0.357051	0.721053
ENSMUSG00000003354	Ccdc65	0.238179	-0.918353	6.20461	-0.148011	0.882334
ENSMUSG00000003355	Fkbp11	1.33105	-1.97584	1.62017	-1.21952	0.222645
ENSMUSG00000003360	Ddx23	598.657	0.0481313	0.17986	0.267605	0.789003	0.948513
ENSMUSG00000003363	Pld3	438.851	-0.448101	0.264166	-1.69628	0.0898322	0.456118
ENSMUSG00000003378	Grik5	11.1682	0.432244	0.509629	0.848154	0.396352	0.785853
ENSMUSG00000003379	Cd79a	0.494741	-0.197107	4.03584	-0.0488392	0.961047
ENSMUSG00000003380	Rabac1	73.2194	0.225101	0.238341	0.944451	0.344939	0.751862
ENSMUSG00000003382	Etv3	633.451	0.0389885	0.095992	0.406165	0.684622	0.91371
ENSMUSG00000003402	Prkcsh	337.439	0.117963	0.103831	1.1361	0.255913	0.682072
ENSMUSG00000003410	Elavl3	1.94454	1.92698	1.68046	1.14669	0.251508
ENSMUSG00000003411	Rab3b	0.589404	2.97875	5.87074	0.507389	0.611882
ENSMUSG00000003418	St8sia6	232.953	0.17558	0.387553	0.453048	0.650514	0.902127
ENSMUSG00000003420	Fcgrt	183.307	-0.0191553	0.121478	-0.157685	0.874705	0.972553
ENSMUSG00000003421	Nosip	133.814	0.757959	0.290561	2.60861	0.00909105	0.156522
ENSMUSG00000003423	Pih1d1	64.9689	-0.148677	0.326525	-0.455333	0.64887	0.902103
ENSMUSG00000003429	Rps11	447.97	-0.264826	0.165838	-1.59689	0.110289	0.49893
ENSMUSG00000003435	Supt5	613.842	-0.111013	0.097043	-1.14395	0.252642	0.680494
ENSMUSG00000003436	Dll3	0.245494	0	6.20461	0	1
ENSMUSG00000003437	Paf1	267.986	-0.512511	0.285417	-1.79566	0.0725488	0.424492
ENSMUSG00000003438	Timm50	53.9106	0.894374	0.388038	2.30486	0.0211744	0.246931
ENSMUSG00000003444	Med29	31.7632	-0.353624	0.319903	-1.10541	0.268982	0.691254
ENSMUSG00000003452	Bicd1	5.50656	3.42083	2.04216	1.6751	0.093914	0.463926
ENSMUSG00000003458	Ncstn	550.498	0.0192715	0.165333	0.116562	0.907207	0.97832
ENSMUSG00000003464	Pex19	110.416	0.710599	0.313945	2.26345	0.0236078	0.260653
ENSMUSG00000003469	Phyhip	2.52255	4.21454	1.95142	2.15973
ENSMUSG00000003476	Crhr2	1.07326	0.0726782	2.17789	0.0333709	0.973379
ENSMUSG00000003477	Inmt	0.0588595	0	6.20461	0	1
ENSMUSG00000003484	Cyp4f18	11.9672	0.345651	0.701854	0.492483	0.622378	0.892865
ENSMUSG00000003500	Impdh1	14.1829	0.432228	0.88763	0.486947	0.626296	0.894775
ENSMUSG00000003505	Psg18	0.122354	1.83559	6.17659	0.297186	0.766325
ENSMUSG00000003518	Dusp3	240.028	0.127063	0.414113	0.306831	0.758972	0.939955
ENSMUSG00000003526	Prodh	34.0136	0.0466466	0.495418	0.0941559	0.924985	0.981952
ENSMUSG00000003527	Ess2	97.2902	0.252796	0.242859	1.04092	0.297913	0.713352
ENSMUSG00000003528	Slc25a1	67.0286	-0.0751083	0.524518	-0.143195	0.886136	0.974007
ENSMUSG00000003531	Dgcr6	18.2487	0.0549392	0.390019	0.140863	0.887978	0.974088
ENSMUSG00000003534	Ddr1	2.61943	-2.52186	2.3129	-1.09035	0.275561
ENSMUSG00000003541	Ier3	22.2916	-0.200829	0.659543	-0.304497	0.760749	0.940283
ENSMUSG00000003545	Fosb	72.7497	1.9662	1.00148	1.96331	0.0496107	0.361308
ENSMUSG00000003546	Klc4	122.156	0.359264	0.157429	2.28207	0.0224851	0.254297
ENSMUSG00000003549	Ercc1	43.0821	0.70477	0.39601	1.77968	0.0751289	0.430403
ENSMUSG00000003555	Cyp17a1	0.336229	0	6.20461	0	1
ENSMUSG00000003559	As3mt	74.8708	0.0750796	0.195758	0.383533	0.701325	0.918063
ENSMUSG00000003573	Homer3	71.9424	-0.418874	0.285253	-1.46843	0.141988	0.548619
ENSMUSG00000003575	Crtc1	213.056	0.29954	0.624005	0.480028	0.631208	0.896258
ENSMUSG00000003581	Rnf215	168.154	0.344564	0.161729	2.1305	0.0331305	0.302582
ENSMUSG00000003585	Sec14l2	45.3112	-0.791873	0.458198	-1.72823	0.0839464	0.448724
ENSMUSG00000003604	Aven	35.7472	0.839989	0.474049	1.77195	0.0764034	0.432199
ENSMUSG00000003617	Cp	72.1332	0.915464	0.570356	1.60507	0.108477	0.494902
ENSMUSG00000003623	Crot	265.32	0.233523	0.187332	1.24657	0.212553	0.644994
ENSMUSG00000003644	Rps6ka1	1593.39	0.380877	0.169351	2.24904	0.0245099	0.265823
ENSMUSG00000003657	Calb2	0.468905	-2.2799	5.28606	-0.431304	0.666248
ENSMUSG00000003660	Snrnp200	771.842	-0.0124485	0.121057	-0.102832	0.918097	0.980609
ENSMUSG00000003662	Ciao1	116.902	-0.0804359	0.290295	-0.277083	0.781716	0.946159
ENSMUSG00000003665	Has1	0.0552172	0	6.20461	0	1
ENSMUSG00000003680	Taf6l	110.505	-0.143806	0.228221	-0.630116	0.528618	0.857764
ENSMUSG00000003721	Insig2	103.702	0.26765	0.4836	0.553453	0.579953	0.87692
ENSMUSG00000003731	Kpna6	235.831	-0.0582505	0.267736	-0.217567	0.827766	0.960089
ENSMUSG00000003746	Man1a	928.907	-0.0896256	0.0875776	-1.02339	0.306126	0.719094
ENSMUSG00000003752	Itpkc	92.878	0.154939	0.320531	0.483381	0.628825	0.895948
ENSMUSG00000003762	Coq8b	78.2237	-0.544236	0.332362	-1.63748	0.101531	0.479585
ENSMUSG00000003778	Brd8	577.673	-0.150456	0.154413	-0.974372	0.329872	0.740167
ENSMUSG00000003779	Kif20a	8.7077	-1.74365	0.822781	-2.11922	0.034072	0.306361
ENSMUSG00000003808	Farsa	166.541	0.267094	0.150746	1.77181	0.0764261	0.432199
ENSMUSG00000003809	Gcdh	45.2665	0.118896	0.330594	0.359642	0.719115	0.92539
ENSMUSG00000003810	Mast2	217.078	0.0829323	0.359891	0.230437	0.817752	0.956098
ENSMUSG00000003812	Dnase2a	510.533	-0.412822	0.266098	-1.55139	0.120809	0.516974
ENSMUSG00000003813	Rad23a	154.901	-0.0149919	0.169774	-0.0883052	0.929634	0.982856
ENSMUSG00000003814	Calr	3833.85	0.0688416	0.0974428	0.706482	0.479888	0.833253
ENSMUSG00000003824	Syce2	9.38886	-0.67176	0.587966	-1.14252	0.253239	0.681149
ENSMUSG00000003847	Nfat5	1265.53	0.108582	0.0814845	1.33255	0.182681	0.608379
ENSMUSG00000003848	Nob1	53.8212	-0.901418	0.434214	-2.07598	0.0378961	0.321791
ENSMUSG00000003849	Nqo1	0.182511	0.524183	6.20461	0.0844828	0.932673
ENSMUSG00000003863	Ppfia3	8.70833	-0.381244	0.821219	-0.464242	0.642474	0.899382
ENSMUSG00000003865	Gys1	49.7608	-0.303743	0.411574	-0.738004	0.460512	0.822274
ENSMUSG00000003868	Ruvbl2	89.2897	0.225687	0.261311	0.863672	0.387768	0.779875
ENSMUSG00000003872	Lin7b	1.36791	-0.783985	1.81277	-0.432478	0.665394
ENSMUSG00000003873	Bax	54.6562	0.328681	0.224353	1.46502	0.142915	0.550085
ENSMUSG00000003882	Il7r	121.942	0.81928	0.321791	2.546	0.0108966	0.17181
ENSMUSG00000003923	Tfam	106.484	0.0778857	0.25003	0.311506	0.755416	0.939115
ENSMUSG00000003929	Zfp81	104.357	-0.0043168	0.195651	-0.0220637	0.982397	0.997308
ENSMUSG00000003934	Efnb3	1.70678	0.526041	1.10087	0.47784	0.632764
ENSMUSG00000003948	Mmd	67.2913	0.0602844	0.213496	0.282368	0.777662	0.944839
ENSMUSG00000003949	Hlf	98.2351	-0.39059	0.661586	-0.590384	0.554933	0.869386
ENSMUSG00000003955	Fam162a	29.3278	-0.0283954	0.343528	-0.082658	0.934123	0.984303
ENSMUSG00000003970	Rpl8	997.3	-0.155099	0.135075	-1.14824	0.250868	0.678517
ENSMUSG00000003974	Grm3	3.9682	-0.988326	1.04968	-0.941554	0.346421	0.753206
ENSMUSG00000003992	Ssbp2	130.264	-0.209484	0.279921	-0.74837	0.454237	0.819827
ENSMUSG00000004018	Fancl	37.2332	0.4913	0.612257	0.802442	0.422297	0.801185
ENSMUSG00000004031	Brinp2	0.656647	-3.22074	2.63443	-1.22256	0.221498
ENSMUSG00000004032	Gstm5	16.4574	-0.718192	0.418106	-1.71773	0.0858463	0.452245
ENSMUSG00000004035	Gstm7	0.772053	0	3.43908	0	1
ENSMUSG00000004038	Gstm3	0
ENSMUSG00000004040	Stat3	697.887	0.0110548	0.175141	0.0631195	0.949671	0.98773
ENSMUSG00000004043	Stat5a	115.893	0.179951	0.429411	0.419064	0.675169	0.909811
ENSMUSG00000004044	Cavin1	4.34816	-0.818048	1.09485	-0.747177	0.454957	0.819983
ENSMUSG00000004054	Map3k11	291.439	0.393383	0.127171	3.09333	0.00197923	0.0620512
ENSMUSG00000004056	Akt2	202.919	-0.262941	0.253164	-1.03862	0.298983	0.714516
ENSMUSG00000004069	Dnaja3	154.026	-0.138326	0.155942	-0.887036	0.375059	0.771229
ENSMUSG00000004070	Hmox2	368.961	-0.0485066	0.160621	-0.301994	0.762657	0.941281
ENSMUSG00000004071	Cdip1	153.332	0.730977	0.207166	3.52846	0.00041798	0.0220109
ENSMUSG00000004085	Map3k20	107.935	-0.270267	0.581433	-0.464829	0.642054	0.899382
ENSMUSG00000004096	Cwc15	234.584	-0.0580932	0.137043	-0.423904	0.671636	0.909439
ENSMUSG00000004098	Col5a3	0.751092	-0.169996	3.71992	-0.0456988	0.96355
ENSMUSG00000004099	Dnmt1	295.754	-0.0810112	0.0963287	-0.840988	0.400355	0.78838
ENSMUSG00000004100	Ppan	112.611	0.157342	0.535749	0.293686	0.768998	0.942307
ENSMUSG00000004105	Angptl2	2.48694	0.0406025	1.29427	0.0313711	0.974974
ENSMUSG00000004110	Cacna1e	21.75	-1.19571	0.71885	-1.66336	0.0962402	0.468103
ENSMUSG00000004113	Cacna1b	4.35968	-7.54746	2.01525	-3.74518	0.000180266	0.0125266
ENSMUSG00000004127	Trmt10a	52.1323	-0.122298	0.391711	-0.312216	0.754877	0.939115
ENSMUSG00000004151	Etv1	196.041	0.312157	0.294119	1.06133	0.288541	0.706847
ENSMUSG00000004187	Kifc2	37.41	-0.331522	0.264868	-1.25165	0.210699	0.644164
ENSMUSG00000004207	Psap	8173.21	-0.383684	0.0658915	-5.82296	5.7814e-09	3.54269e-06
ENSMUSG00000004221	Ikbkg	241.035	0.0256335	0.166934	0.153555	0.877961	0.973478
ENSMUSG00000004231	Pax2	0.4937	0	6.20461	0	1
ENSMUSG00000004233	Wars2	62.7421	-0.295533	0.389628	-0.7585	0.448152	0.816313
ENSMUSG00000004263	Atn1	617.534	0.0939478	0.151831	0.618766	0.53607	0.862365
ENSMUSG00000004264	Phb2	175.29	0.0231535	0.219191	0.105632	0.915875	0.979758
ENSMUSG00000004266	Ptpn6	1592.7	0.0867757	0.250152	0.346892	0.728673	0.928726
ENSMUSG00000004267	Eno2	5.92068	-1.22379	1.0508	-1.16462	0.244173	0.673413
ENSMUSG00000004268	Emg1	81.8772	0.0756267	0.191955	0.393982	0.693594	0.91457
ENSMUSG00000004270	Lpcat3	254.8	0.290051	0.192783	1.50455	0.132441	0.533922
ENSMUSG00000004285	Atp6v1f	105.844	0.00650244	0.160413	0.0405355	0.967666	0.993905
ENSMUSG00000004296	Il12b	0.780241	-2.01454	2.0991	-0.959717	0.337198
ENSMUSG00000004317	Clcn5	236.745	1.07728	0.356123	3.02501	0.00248622	0.0739884
ENSMUSG00000004319	Clcn3	417.296	0.0273335	0.106041	0.257764	0.796589	0.951401
ENSMUSG00000004328	Hif3a	5.51369	0.148117	1.09303	0.13551	0.892209	0.974784
ENSMUSG00000004341	Gpx6	0.0216017	0	6.20461	0	1
ENSMUSG00000004344	Gpx5	0.125442	0	6.20461	0	1
ENSMUSG00000004347	Pde1c	1.55057	1.44565	1.94705	0.742479	0.457797
ENSMUSG00000004356	Utp20	283.726	0.280787	0.140627	1.99668	0.0458601	0.349649
ENSMUSG00000004359	Spic	2.82174	2.73518	1.57406	1.73766	0.0822712
ENSMUSG00000004360	9330159F19Rik	1.35408	-0.464191	1.99021	-0.233238	0.815577
ENSMUSG00000004364	Cul3	506.939	-0.152452	0.179762	-0.848077	0.396395	0.785853
ENSMUSG00000004366	Sst	0.211338	0.524206	6.20461	0.0844866	0.93267
ENSMUSG00000004371	Il11	0.0608155	0	6.20461	0	1
ENSMUSG00000004383	Large1	435.883	0.122588	0.0968592	1.26563	0.205645	0.637311
ENSMUSG00000004393	Ddx56	61.1869	0.346215	0.329337	1.05125	0.293145	0.709636
ENSMUSG00000004394	Tmed4	190.219	0.189066	0.229608	0.823431	0.410263	0.793736
ENSMUSG00000004415	Col26a1	1.44752	-5.37716	6.1241	-0.878033
ENSMUSG00000004446	Bid	156.302	0.13888	0.19279	0.720372	0.471296	0.827901
ENSMUSG00000004451	Ralb	437.177	0.23914	0.0921373	2.59548	0.00944593	0.159439
ENSMUSG00000004455	Ppp1cc	392.693	0.00335134	0.144234	0.0232355	0.981462	0.997294
ENSMUSG00000004460	Dnajb11	361.803	-0.0166362	0.127933	-0.130038	0.896536	0.975243
ENSMUSG00000004462	Tbccd1	76.2169	-0.162191	0.244784	-0.66259	0.507593	0.846574
ENSMUSG00000004473	Clec11a	4.30519	0.262292	0.766434	0.342224	0.732182	0.930306
ENSMUSG00000004500	Zfp324	111.443	-0.0654462	0.210798	-0.310469	0.756204	0.939402
ENSMUSG00000004508	Gab2	511.84	-0.127483	0.112255	-1.13565	0.256102	0.682072
ENSMUSG00000004530	Coro1c	871.213	-1.69243	0.881334	-1.9203	0.0548201	0.37802
ENSMUSG00000004535	Tax1bp1	808.966	0.24096	0.11345	2.12393	0.0336763	0.304692
ENSMUSG00000004540	Psg17	0.0556342	0	6.20461	0	1
ENSMUSG00000004542	Psg19	0.211011	-2.98594	6.15393	-0.485208	0.627529
ENSMUSG00000004552	Ctse	7.77741	-0.279446	0.60294	-0.463472	0.643026	0.899475
ENSMUSG00000004558	Ndrg2	13.6597	-0.309174	0.453177	-0.682236	0.49509	0.840336
ENSMUSG00000004561	Mettl17	107.898	0.373751	0.701778	0.532578	0.594326	0.882139
ENSMUSG00000004562	Arhgef40	1146.4	0.800748	0.20832	3.84383	0.00012113	0.00949389
ENSMUSG00000004565	Pnpla6	112.944	-0.093575	0.187205	-0.499854	0.617178	0.891087
ENSMUSG00000004567	Mcoln1	230.407	-0.303959	0.16547	-1.83694	0.0662188	0.407017
ENSMUSG00000004568	Arhgef18	321.917	0.125779	0.279702	0.449687	0.652936	0.903256
ENSMUSG00000004591	Pkn2	366.33	-0.0437637	0.229705	-0.190521	0.848901	0.965577
ENSMUSG00000004609	Cd33	2001.95	-0.0378573	0.0727585	-0.520315	0.602844	0.885577
ENSMUSG00000004610	Etfb	88.6162	0.206904	0.196767	1.05152	0.293021	0.709636
ENSMUSG00000004612	Nkg7	0
ENSMUSG00000004613		0
ENSMUSG00000004626	Stxbp2	533.804	-0.314054	0.726186	-0.432471	0.665399	0.908044
ENSMUSG00000004630	Pcp2	0.316172	0	6.20461	0	1
ENSMUSG00000004631	Sgce	258.435	-0.116399	0.140811	-0.82663	0.408447	0.792488
ENSMUSG00000004633	Chn2	436.391	0.100022	0.200703	0.498357	0.618232	0.891569
ENSMUSG00000004637	Wwox	99.1413	-0.904728	0.24467	-3.69775	0.000217518	0.0140304
ENSMUSG00000004642	Slbp	163.858	0.31352	0.244661	1.28145	0.200036	0.631993
ENSMUSG00000004651	Tyr	0.0796061	0	6.20461	0	1
ENSMUSG00000004654	Ghrhr	0.0747808	1.17331	6.20312	0.189148	0.849977
ENSMUSG00000004655	Aqp1	1.71526	-1.16716	2.06075	-0.566375	0.571139
ENSMUSG00000004661	Arid3b	529.785	0.380194	0.168959	2.25022	0.0244352	0.26544
ENSMUSG00000004665	Cnn2	28.7012	0.985485	0.497367	1.9814	0.0475461	0.353604
ENSMUSG00000004667	Polr2e	118.524	-0.0956021	0.197361	-0.484403	0.6281	0.895601
ENSMUSG00000004668	Abca13	8.55881	0.38361	0.569565	0.673514	0.500621	0.842586
ENSMUSG00000004677	Myo9b	1305.18	-0.325844	0.0780074	-4.17709	2.95257e-05	0.00352244
ENSMUSG00000004698	Hdac9	156.46	0.113564	0.219816	0.516634	0.605411	0.886286
ENSMUSG00000004707	Ly9	295.788	-0.219707	0.160576	-1.36825	0.171235	0.595181
ENSMUSG00000004709	Cd244a	24.787	-0.075056	0.498099	-0.150685	0.880224	0.973726
ENSMUSG00000004730	Adgre1	1205.47	-0.333134	0.0717496	-4.643	3.43382e-06	0.000661304
ENSMUSG00000004748	Mtfp1	7.5518	-1.69067	0.803577	-2.10393	0.0353847	0.311872
ENSMUSG00000004768	Rab23	55.691	-0.481561	0.397701	-1.21086	0.225948	0.657047
ENSMUSG00000004771	Rab11a	256.511	0.203314	0.165788	1.22635	0.220067	0.650884
ENSMUSG00000004788	Eif2b2	55.3128	-0.161104	0.569722	-0.282777	0.777348	0.944825
ENSMUSG00000004789	Dlst	409.716	0.168265	0.0876595	1.91953	0.0549174	0.378304
ENSMUSG00000004791	Pgf	0.281949	0.524225	6.20461	0.0844895	0.932667
ENSMUSG00000004798	Ulk2	967.735	-0.0166743	0.115519	-0.144343	0.88523	0.974007
ENSMUSG00000004814	Ccl24	11.404	2.67407	0.938372	2.84969	0.00437625	0.0999936
ENSMUSG00000004815	Dgkq	146.455	-0.577319	0.27445	-2.10355	0.0354177	0.311872
ENSMUSG00000004821	Tmed11	0
ENSMUSG00000004837	Grap	157.227	-0.723672	0.395477	-1.82987	0.0672693	0.409957
ENSMUSG00000004842	Pou1f1	0.356513	0	5.61172	0	1
ENSMUSG00000004843	Chmp2b	115.582	-0.0453586	0.16413	-0.276357	0.782274	0.946596
ENSMUSG00000004846	Plod3	631.657	0.0208561	0.11276	0.18496	0.853261	0.966525
ENSMUSG00000004849	Ap1s1	38.1112	-0.264148	0.363664	-0.726352	0.467623	0.825998
ENSMUSG00000004864	Mapk13	0.0688645	0	6.20461	0	1
ENSMUSG00000004865	Srpk1	316.513	-0.0663298	0.269898	-0.245758	0.805869	0.953715
ENSMUSG00000004872	Pax3	0.298032	-0.918314	6.20461	-0.148005	0.882339
ENSMUSG00000004880	Lbr	232.4	-0.23083	0.447221	-0.516144	0.605754	0.886286
ENSMUSG00000004885	Crabp2	0.212305	-0.93335	6.1989	-0.150567	0.880317
ENSMUSG00000004891	Nes	100.919	0.0152692	0.291314	0.052415	0.958198	0.99065
ENSMUSG00000004892	Bcan	7.02509	1.92864	1.02475	1.88206	0.0598281	0.389829
ENSMUSG00000004894	Hapln2	0.358446	-0.941648	5.61759	-0.167625	0.866878
ENSMUSG00000004895	Prcc	129.002	0.0648345	0.151877	0.426889	0.66946	0.909027
ENSMUSG00000004896	Rrnad1	199.623	0.307399	0.249157	1.23375	0.217295	0.648805
ENSMUSG00000004897	Hdgf	170.629	0.127514	0.304273	0.419077	0.67516	0.909811
ENSMUSG00000004902	Slc25a18	0.728872	-0.838861	2.77302	-0.302508	0.762265
ENSMUSG00000004929	Thop1	42.5274	0.177184	0.385527	0.459589	0.645811	0.900645
ENSMUSG00000004931	Apba3	50.6076	-0.301041	0.283013	-1.0637	0.287463	0.706847
ENSMUSG00000004933	Matk	235.423	-0.288691	0.188049	-1.53519	0.124738	0.524372
ENSMUSG00000004934	Pias4	114.395	-0.698499	0.253927	-2.75079	0.00594512	0.119479
ENSMUSG00000004936	Map2k1	364.478	0.324168	0.187519	1.72872	0.0838583	0.448582
ENSMUSG00000004937	Sgta	161.128	0.106257	0.166892	0.636679	0.524334	0.856689
ENSMUSG00000004939	Nmrk2	0.0630829	0	6.20461	0	1
ENSMUSG00000004945	Tmem242	26.9124	0.397754	0.336786	1.18103	0.237592	0.667907
ENSMUSG00000004947	Dtx2	81.2895	-0.0462854	0.305915	-0.151302	0.879738	0.97361
ENSMUSG00000004948	Zp3	0
ENSMUSG00000004951	Hspb1	2.0651	1.27392	1.97686	0.644417	0.519305
ENSMUSG00000004952	Rasa4	712.743	0.430912	0.143914	2.99423	0.00275138	0.0774349
ENSMUSG00000004961	Syt5	0.306363	-2.88746	6.1563	-0.469025	0.639052
ENSMUSG00000004980	Hnrnpa2b1	3100.31	-0.0335785	0.055893	-0.600764	0.547997	0.866709
ENSMUSG00000004988	Fxyd4	0
ENSMUSG00000004994	Ccdc130	94.7105	0.345836	0.443981	0.778942	0.436014	0.809186
ENSMUSG00000004996	Mri1	47.3687	-0.367938	0.409461	-0.898591	0.368871	0.768078
ENSMUSG00000005034	Prkacb	457.237	-0.339801	0.226351	-1.50121	0.133301	0.53503
ENSMUSG00000005043	Sgsh	149.806	0.0616232	0.408677	0.150787	0.880144	0.973726
ENSMUSG00000005045	Chd5	72.2573	-4.20605	1.43334	-2.93444	0.00334146	0.0859662
ENSMUSG00000005054	Cstb	25.8225	-0.143061	0.327874	-0.43633	0.662598	0.906851
ENSMUSG00000005057	Sh2b2	319.007	-0.314723	0.542359	-0.580285	0.561722	0.871867
ENSMUSG00000005069	Pex5	104.529	-0.0956449	0.279169	-0.342606	0.731895	0.930173
ENSMUSG00000005078	Jkamp	49.3666	-0.354122	0.384121	-0.921903	0.356579	0.760778
ENSMUSG00000005087	Cd44	49.7767	-0.00442107	0.449795	-0.00982907	0.992158	0.998604
ENSMUSG00000005089	Slc1a2	61.8138	-1.60015	0.802201	-1.9947	0.0460761	0.349676
ENSMUSG00000005102	Eif2ak4	287.992	0.0694338	0.185584	0.374137	0.708302	0.920349
ENSMUSG00000005103	Wdr1	1022.27	-0.0289957	0.0796919	-0.363848	0.715972	0.923726
ENSMUSG00000005107	Slc2a9	60.006	0.183069	0.363214	0.504025	0.614244	0.890399
ENSMUSG00000005124	Ccn4	0.544233	-0.918315	5.87548	-0.156296	0.8758
ENSMUSG00000005125	Ndrg1	2.83458	1.19953	1.37355	0.873309	0.382495
ENSMUSG00000005131	4930550C14Rik	2.17882	1.41957	1.57647	0.900471	0.36787
ENSMUSG00000005142	Man2b1	3832.36	-0.241268	0.0769057	-3.1372	0.00170572	0.0562219
ENSMUSG00000005148	Klf5	0.607993	-1.12295	3.07388	-0.365319	0.714874
ENSMUSG00000005150	Wdr83	44.4923	-0.340925	0.379484	-0.898393	0.368976	0.768078
ENSMUSG00000005161	Prdx2	86.2423	-0.367958	0.229362	-1.60427	0.108654	0.494971
ENSMUSG00000005198	Polr2a	1037.25	-0.0455559	0.19022	-0.23949	0.810725	0.954703
ENSMUSG00000005202	Shbg	0.0432034	0	6.20461	0	1
ENSMUSG00000005204	Senp3	290.005	0.580791	0.454095	1.27901	0.200894	0.632363
ENSMUSG00000005220	Corin	0.573529	0.524235	5.88204	0.0891247	0.928983
ENSMUSG00000005225	Plekha8	109.86	-0.0294618	0.310213	-0.094973	0.924336	0.981952
ENSMUSG00000005232	G6pc2	0
ENSMUSG00000005233	Spc25	9.44387	-1.42544	0.779025	-1.82977	0.0672845	0.409957
ENSMUSG00000005237	Dnah2	23.2906	-0.967744	1.0159	-0.952601	0.340792	0.750199
ENSMUSG00000005251	Ripk4	0.228566	-1.71912	6.19639	-0.277439	0.781443
ENSMUSG00000005262	Ufd1	168.576	0.14545	0.372393	0.390582	0.696106	0.915244
ENSMUSG00000005267	Zfp287	61.6004	0.524424	0.234483	2.23652	0.0253179	0.268764
ENSMUSG00000005268	Prlr	1.85796	2.85822	2.46632	1.1589	0.246496
ENSMUSG00000005299	Letm1	301.011	0.0595791	0.244191	0.243986	0.807242	0.953715
ENSMUSG00000005312	Ubqln1	458.6	-0.0372062	0.0973574	-0.382161	0.702342	0.918349
ENSMUSG00000005320	Fgfr4	0.0873704	-2.16282	6.17974	-0.349985	0.72635
ENSMUSG00000005338	Cadm3	1.58008	1.52914	2.47357	0.618192	0.536449
ENSMUSG00000005339	Fcer1a	0.0479933	0.524139	6.20461	0.0844758	0.932678
ENSMUSG00000005354	Txn2	110.067	1.44525	0.469874	3.07583	0.00209916	0.0649054
ENSMUSG00000005355	Casp14	0.156239	0.524181	6.20461	0.0844824	0.932673
ENSMUSG00000005357	Slc1a6	0.0557958	-0.197194	6.20461	-0.0317819	0.974646
ENSMUSG00000005360	Slc1a3	617.068	-0.307931	0.137073	-2.24648	0.0246733	0.266102
ENSMUSG00000005362	Crbn	229.579	-0.255762	0.163818	-1.56126	0.118463	0.512516
ENSMUSG00000005364	Il5ra	0.0266723	0.524125	6.20461	0.0844736	0.93268
ENSMUSG00000005370	Msh6	178.249	-0.0326498	0.129829	-0.251483	0.801441	0.952825
ENSMUSG00000005371	Fbxo11	563.928	0.0305848	0.153749	0.198927	0.84232	0.963824
ENSMUSG00000005373	Mlxipl	1330.29	0.308595	0.124981	2.46913	0.0135441	0.196542
ENSMUSG00000005374	Tbl2	127.381	0.227822	0.319886	0.712198	0.476342	0.832025
ENSMUSG00000005378	Bud23	111.482	-0.222109	0.484179	-0.458733	0.646426	0.900999
ENSMUSG00000005397	Nid1	2.28953	0.422913	1.26185	0.335152	0.73751
ENSMUSG00000005410	Mcm5	29.4956	-0.279362	0.434631	-0.642757	0.520382	0.85335
ENSMUSG00000005413	Hmox1	87.898	-0.194632	0.389329	-0.499917	0.617133	0.891087
ENSMUSG00000005417	Mprip	648.966	-0.134623	0.174373	-0.772044	0.440088	0.812049
ENSMUSG00000005442	Cic	1579.61	0.0373454	0.166886	0.223778	0.82293	0.957745
ENSMUSG00000005447	Pafah1b3	28.7107	-0.0877736	0.322457	-0.272203	0.785466	0.946787
ENSMUSG00000005465	Il27ra	1.31749	-1.70455	1.60247	-1.0637	0.287463
ENSMUSG00000005469	Prkaca	158.459	-0.476753	0.157234	-3.03212	0.00242842	0.0727502
ENSMUSG00000005470	Asf1b	8.45096	-2.16851	1.04652	-2.07212	0.0382545	0.323734
ENSMUSG00000005474	Myl10	0
ENSMUSG00000005481	Ddx39a	103.5	0.251777	0.228559	1.10158	0.270642	0.691977
ENSMUSG00000005483	Dnajb1	161.906	0.347536	0.313628	1.10812	0.267811	0.690994
ENSMUSG00000005493	Msh4	1.42032	3.57101	2.24923	1.58766	0.112363
ENSMUSG00000005501	Usp40	329.753	-0.222528	0.140974	-1.5785	0.11445	0.505377
ENSMUSG00000005503	Evx1	0
ENSMUSG00000005505	Kbtbd4	70.7261	0.211779	0.34645	0.611284	0.541012	0.863633
ENSMUSG00000005506	Celf1	806.142	-0.0237939	0.375208	-0.0634153	0.949436	0.98773
ENSMUSG00000005510	Ndufs3	97.6018	0.242895	0.236955	1.02507	0.30533	0.718603
ENSMUSG00000005514	Por	231.079	-0.621129	0.197712	-3.14158	0.00168037	0.0555221
ENSMUSG00000005533	Igf1r	244.896	0.07103	0.176281	0.402936	0.686995	0.914293
ENSMUSG00000005534	Insr	523.889	-0.170308	0.17333	-0.982565	0.325822	0.735623
ENSMUSG00000005540	Fcer2a	0.0336229	0	6.20461	0	1
ENSMUSG00000005547	Cyp2a5	0.149269	0	6.20461	0	1
ENSMUSG00000005553	Atp4a	0.0336229	0	6.20461	0	1
ENSMUSG00000005566	Trim28	478.62	0.138137	0.158166	0.873365	0.382464	0.775659
ENSMUSG00000005575	Ube2m	143.342	-0.263146	0.298456	-0.881692	0.377943	0.772563
ENSMUSG00000005580	Adcy9	316.88	0.0138539	0.102932	0.134593	0.892933	0.97484
ENSMUSG00000005583	Mef2c	2778.65	-0.0601272	0.100887	-0.595987	0.551184	0.867281
ENSMUSG00000005609	Ctr9	272.791	-0.343183	0.272954	-1.25729	0.208647	0.641678
ENSMUSG00000005610	Eif4g2	2126.73	0.056555	0.0986454	0.573316	0.566431	0.873612
ENSMUSG00000005611	Irag1	3.72247	1.85719	1.19861	1.54945	0.121274	0.517479
ENSMUSG00000005615	Pcyt1a	152.784	-0.551982	0.243455	-2.26729	0.0233727	0.259117
ENSMUSG00000005621	Zfp592	578.58	0.383693	0.224332	1.71038	0.087195	0.454027
ENSMUSG00000005625	Psmd4	371.617	0.347285	0.19667	1.76582	0.0774256	0.434137
ENSMUSG00000005628	Tmod4	2.01173	-2.66361	1.56493	-1.70207	0.0887428
ENSMUSG00000005640	Insrr	0.439181	1.86306	3.96119	0.470329	0.63812
ENSMUSG00000005649	Cabp5	0.339145	-0.918412	4.15904	-0.220823	0.82523
ENSMUSG00000005656	Snx6	343.707	-0.0871671	0.131757	-0.661575	0.508244	0.846926
ENSMUSG00000005667	Mthfd2	55.9717	-0.161029	0.431142	-0.373495	0.70878	0.920574
ENSMUSG00000005672	Kit	2.744	-1.06215	1.83187	-0.579815	0.562039
ENSMUSG00000005674	Tomm40l	59.484	0.149201	0.496776	0.300338	0.763919	0.941802
ENSMUSG00000005677	Nr1i3	0.531541	-2.26103	5.02433	-0.450015	0.6527
ENSMUSG00000005681	Apoa2	0.113052	0	6.20461	0	1
ENSMUSG00000005682	Pan2	141.676	-0.00636912	0.173942	-0.0366163	0.970791	0.99425
ENSMUSG00000005683	Cs	208.867	0.122898	0.111791	1.09936	0.271612	0.69267
ENSMUSG00000005686	Ampd3	156.926	-0.637089	0.400806	-1.58952	0.111943	0.502718
ENSMUSG00000005687	Bcas2	128.509	-0.189484	0.203795	-0.929778	0.352486	0.756953
ENSMUSG00000005696	Sh2d1a	0.246198	1.28905	6.20069	0.207889	0.835316
ENSMUSG00000005698	Ctcf	401.993	-0.0390957	0.197518	-0.197934	0.843096	0.964035
ENSMUSG00000005699	Pard6a	4.28545	1.16358	0.91077	1.27758	0.201399	0.633234
ENSMUSG00000005705	Agrp	0.151056	0	6.20461	0	1
ENSMUSG00000005716	Pvalb	0.355422	2.39646	6.15849	0.389131	0.697179
ENSMUSG00000005718	Tfap4	63.8008	0.127269	0.266818	0.476988	0.633371	0.896662
ENSMUSG00000005732	Ranbp1	124.869	0.574832	0.207127	2.77526	0.0055158	0.114047
ENSMUSG00000005763	Cd247	1.04141	0.205324	3.14727	0.0652386	0.947984
ENSMUSG00000005774	Rfx5	195.13	0.220429	0.295966	0.744778	0.456406	0.820522
ENSMUSG00000005779	Psmb4	88.4386	-0.29732	0.328971	-0.903788	0.366108	0.766263
ENSMUSG00000005800	Mmp8	0.684513	1.1511	2.50151	0.460162	0.6454
ENSMUSG00000005802	Slc30a4	137.098	0.145447	0.203494	0.714751	0.474763	0.830774
ENSMUSG00000005803	Sqor	267.406	0.541863	0.205794	2.63304	0.00846247	0.149715
ENSMUSG00000005804	Bloc1s6	80.5813	-0.261528	0.422976	-0.618305	0.536374	0.862365
ENSMUSG00000005813	Metap1	174.494	0.492244	0.246332	1.99829	0.0456848	0.349649
ENSMUSG00000005823	Gpr108	162.289	-0.0235499	0.149492	-0.157533	0.874825	0.972562
ENSMUSG00000005824	Tnfsf14	0.634877	0.46754	2.37202	0.197106	0.843744
ENSMUSG00000005836	Gata6	0
ENSMUSG00000005846	Rsl1d1	225.623	0.0790502	0.146974	0.537853	0.590678	0.880788
ENSMUSG00000005864	Cnga2	2.06507	1.26245	1.76493	0.715297	0.474425
ENSMUSG00000005871	Apc	1277.35	-0.112088	0.148335	-0.755645	0.449862	0.817772
ENSMUSG00000005873	Reep5	324.453	0.127199	0.111362	1.14222	0.253365	0.681194
ENSMUSG00000005881	Ergic3	330.508	-0.301205	0.176591	-1.70567	0.0880695	0.454483
ENSMUSG00000005882	Uqcc1	125.323	-0.555166	0.480248	-1.156	0.247682	0.676055
ENSMUSG00000005883	Spo11	0.18587	-1.39045	6.18187	-0.224924	0.822038
ENSMUSG00000005886	Ncoa2	753.673	-0.308787	0.263282	-1.17284	0.24086	0.670736
ENSMUSG00000005891	Prl4a1	0.080017	1.83557	6.17659	0.297183	0.766327
ENSMUSG00000005892	Trh	0.0789801	0	6.20461	0	1
ENSMUSG00000005893	Nr2c2	417.973	-0.174033	0.213265	-0.81604	0.414477	0.796744
ENSMUSG00000005897	Nr2c1	87.4877	-0.235542	0.178146	-1.32218	0.186108	0.614931
ENSMUSG00000005899	Smpd4	145.473	-0.00462436	0.461506	-0.0100201	0.992005	0.998604
ENSMUSG00000005907	Pex1	127.16	-0.040283	0.335333	-0.120128	0.904382	0.977542
ENSMUSG00000005917	Otx1	0.452377	1.11437	4.00897	0.277968	0.781037
ENSMUSG00000005936	Kctd20	267.689	0.0370787	0.180687	0.20521	0.837408	0.962161
ENSMUSG00000005947	Itgae	28.5277	0.17511	0.405504	0.431833	0.665863	0.908059
ENSMUSG00000005949	Ctns	212.829	-0.0769163	0.173328	-0.443761	0.657215	0.905007
ENSMUSG00000005950	P2rx5	0.40919	0.524241	4.73562	0.110701	0.911853
ENSMUSG00000005951	Shpk	14.1828	0.481891	0.422162	1.14148	0.253668	0.681524
ENSMUSG00000005952	Trpv1	0.0756952	0.524151	6.20461	0.0844778	0.932677
ENSMUSG00000005958	Ephb3	27.7334	-0.724886	0.489619	-1.48051	0.138738	0.545158
ENSMUSG00000005968	Tuft1	24.2181	0.0437453	0.797389	0.0548606	0.956249	0.990564
ENSMUSG00000005973	Rcn1	52.6018	0.226842	0.284234	0.798081	0.424824	0.803251
ENSMUSG00000005980	Dnase1	0.92606	2.89568	3.08459	0.938759	0.347855
ENSMUSG00000005981	Trap1	219.133	-0.0809043	0.162638	-0.49745	0.618871	0.891877
ENSMUSG00000005982	Naa60	303.873	-0.0871012	0.120843	-0.720778	0.471046	0.827901
ENSMUSG00000005983	1700037C18Rik	22.5049	-0.0801152	0.725583	-0.110415	0.91208	0.97904
ENSMUSG00000005986	Ankrd13d	69.5688	0.671293	0.443516	1.51357	0.130135	0.531065
ENSMUSG00000005994	Tyrp1	0.200525	0	6.20461	0	1
ENSMUSG00000006005	Tpr	1505.63	-0.206573	0.174649	-1.18279	0.236892	0.667681
ENSMUSG00000006007	Pdc	0.0866879	-2.15194	6.18018	-0.3482	0.72769
ENSMUSG00000006010	Odr4	216.447	-0.203305	0.205776	-0.987992	0.323157	0.732919
ENSMUSG00000006014	Prg4	0.242782	0.787522	6.15637	0.12792	0.898212
ENSMUSG00000006019	Dhx34	172.01	0.294507	0.175715	1.67605	0.0937278	0.463516
ENSMUSG00000006021	Kptn	19.0678	-0.0128003	0.477373	-0.0268141	0.978608	0.995752
ENSMUSG00000006024	Napa	266.245	0.0225269	0.216414	0.104092	0.917097	0.980131
ENSMUSG00000006050	Sra1	101.037	-0.198618	0.256879	-0.773197	0.439406	0.811456
ENSMUSG00000006056	Calcoco2	0.597979	2.59562	3.79123	0.68464	0.493571
ENSMUSG00000006057	Atp5g1	36.8488	0.656947	0.392904	1.67203	0.0945184	0.465377
ENSMUSG00000006058	Snf8	98.8572	0.0962061	0.226635	0.424498	0.671203	0.909378
ENSMUSG00000006095	Tbcb	70.141	-0.364637	0.298553	-1.22135	0.221955	0.653048
ENSMUSG00000006127	Inpp5k	255.527	-0.275778	0.165234	-1.66902	0.0951139	0.466547
ENSMUSG00000006134	Crkl	229.454	-0.232619	0.137345	-1.69369	0.0903242	0.456908
ENSMUSG00000006143	Upk3bl	0
ENSMUSG00000006154	Eps8l1	170.027	0.158458	0.76166	0.208042	0.835196	0.962161
ENSMUSG00000006169	Clint1	875.491	-0.128806	0.0750486	-1.7163	0.086108	0.452386
ENSMUSG00000006179	Prss16	0.0624556	0	6.20461	0	1
ENSMUSG00000006191	Cdkal1	221.674	-0.0945402	0.20711	-0.456472	0.64805	0.901657
ENSMUSG00000006200	Rhox6	0.0518897	0.524139	6.20461	0.0844758	0.932678
ENSMUSG00000006204	Cdcp3	0.238663	0.784493	6.15646	0.127426	0.898603
ENSMUSG00000006205	Htra1	4.46966	1.32986	1.03658	1.28292	0.19952	0.63157
ENSMUSG00000006215	Zbtb17	125.563	0.028272	0.256055	0.110414	0.912081	0.97904
ENSMUSG00000006216	Clcnkb	0
ENSMUSG00000006218	Fam131c	0
ENSMUSG00000006219	Fblim1	99.6711	-1.31101	0.412074	-3.1815	0.00146514	0.0514363
ENSMUSG00000006221	Hspb7	0.889206	-0.475207	2.42376	-0.196062	0.844561
ENSMUSG00000006235	Epor	3.05096	0.0309652	0.941385	0.0328932	0.97376
ENSMUSG00000006241	Ccdc159	0.539963	-2.75078	2.67712	-1.02752	0.304177
ENSMUSG00000006262	Mob1b	192.108	0.213336	0.194476	1.09698	0.272652	0.694168
ENSMUSG00000006269	Atp6v1b1	0
ENSMUSG00000006270	Vax1	0.875485	0.52423	4.0418	0.129702	0.896802
ENSMUSG00000006273	Atp6v1b2	338.607	-0.027278	0.185033	-0.147422	0.882799	0.974007
ENSMUSG00000006276	Eps15l1	334.262	-0.0781627	0.101676	-0.768742	0.442047	0.813204
ENSMUSG00000006281	Tep1	436.813	-0.0265029	0.103098	-0.257066	0.797128	0.951401
ENSMUSG00000006288	Ttc5	158.18	-0.0109647	0.13134	-0.0834828	0.933468	0.984231
ENSMUSG00000006289	Osgep	174.252	0.390528	0.216158	1.80668	0.0708119	0.421257
ENSMUSG00000006299	Aamp	430.037	-0.164419	0.146859	-1.11957	0.262896	0.686442
ENSMUSG00000006301	Tmbim1	161.355	0.410865	0.363805	1.12936	0.258748	0.683531
ENSMUSG00000006304	Arpc2	873.267	0.15881	0.0953052	1.66633	0.0956471	0.467266
ENSMUSG00000006307	Kmt2b	849.279	0.0158174	0.206183	0.0767153	0.93885	0.985489
ENSMUSG00000006310	Zbtb32	0.245875	-2.15913	6.17988	-0.349381	0.726803
ENSMUSG00000006311	Etv2	0
ENSMUSG00000006313	Upk1a	0.60847	1.54072	3.50374	0.439735	0.660129
ENSMUSG00000006315	Tmem147	26.4633	0.757713	0.351076	2.15826	0.0309078	0.295698
ENSMUSG00000006333	Rps9	1584.14	-0.288973	0.160383	-1.80176	0.0715824	0.421767
ENSMUSG00000006335	Tfpt	52.1649	0.471466	0.457835	1.02977	0.303117	0.717221
ENSMUSG00000006342	Susd2	1.53141	-1.30189	1.37816	-0.944657	0.344834
ENSMUSG00000006344	Ggt5	159.386	0.0127703	0.244795	0.0521674	0.958395	0.99065
ENSMUSG00000006345	Ggt1	0.603327	-0.365311	5.78717	-0.0631244	0.949667
ENSMUSG00000006356	Crip2	0.469275	0.132321	2.8765	0.0460006	0.96331
ENSMUSG00000006360	Crip1	9.22568	0.335477	0.89856	0.37335	0.708888	0.920578
ENSMUSG00000006362	Cbfa2t3	354.675	-0.36463	0.322204	-1.13167	0.257772	0.682883
ENSMUSG00000006369	Fbln1	7.74799	0.657653	0.952763	0.690258	0.490032	0.838979
ENSMUSG00000006373	Pgrmc1	166.56	-0.0612312	0.122985	-0.497877	0.618571	0.891741
ENSMUSG00000006378	Gcat	4.23791	-1.50656	0.971672	-1.55048	0.121026	0.517462
ENSMUSG00000006386	Tek	0.353991	1.11436	4.12014	0.270466	0.786802
ENSMUSG00000006389	Mpl	0.0698758	0.524151	6.20461	0.0844776	0.932677
ENSMUSG00000006390	Elovl1	124.63	-0.213829	0.213047	-1.00367	0.315537	0.726268
ENSMUSG00000006392	Med8	146.827	0.142158	0.140868	1.00916	0.312898	0.724442
ENSMUSG00000006395	Hyi	86.148	-0.485307	0.164618	-2.94808	0.00319757	0.0839029
ENSMUSG00000006398	Cdc20	6.47689	-0.706305	1.09342	-0.645959	0.518306	0.852732
ENSMUSG00000006403	Adamts4	2.2015	-1.71524	1.58593	-1.08154	0.279458
ENSMUSG00000006411	Nectin4	193.767	-0.216129	0.134145	-1.61116	0.107146	0.492308
ENSMUSG00000006412	Pfdn2	60.068	-0.0323176	0.294345	-0.109795	0.912572	0.979177
ENSMUSG00000006418	Rnf114	203.003	-0.0185447	0.146834	-0.126297	0.899497	0.976024
ENSMUSG00000006423	Steep1	203.45	0.0689773	0.260804	0.26448	0.79141	0.949284
ENSMUSG00000006435	Neurl1a	123.999	-0.116353	0.200697	-0.579742	0.562089	0.871867
ENSMUSG00000006442	Srm	44.218	0.667618	0.323302	2.065	0.0389233	0.32531
ENSMUSG00000006445	Epha2	156.905	1.20111	0.339363	3.5393	0.000401196	0.0215479
ENSMUSG00000006456	Rbm14	262.081	0.262251	0.528297	0.496408	0.619607	0.891877
ENSMUSG00000006457	Actn3	0.802604	1.04847	3.59844	0.291368	0.77077
ENSMUSG00000006462	A530013C23Rik	6.96119	-0.316125	0.86307	-0.36628	0.714157	0.923255
ENSMUSG00000006463	Zdhhc24	64.5208	0.313465	0.214356	1.46236	0.143644	0.550369
ENSMUSG00000006464	Bbs1	18.6598	-0.0383034	0.426507	-0.0898072	0.92844	0.98268
ENSMUSG00000006469	Slc34a3	0.0869676	1.27954	6.20108	0.206341	0.836524
ENSMUSG00000006471	Ndor1	198.407	-0.0489698	0.25405	-0.192756	0.84715	0.965297
ENSMUSG00000006476	Nsmf	107.383	0.114204	0.325734	0.350605	0.725885	0.927462
ENSMUSG00000006488	Prl7a1	0
ENSMUSG00000006490	Prl8a9	0
ENSMUSG00000006494	Pdk1	547.321	0.0770143	0.150271	0.512504	0.608298	0.887199
ENSMUSG00000006498	Ptbp1	692.174	-0.187787	0.248815	-0.754726	0.450413	0.817989
ENSMUSG00000006517	Mvd	10.4295	-0.206708	0.519569	-0.397844	0.690745	0.91457
ENSMUSG00000006519	Cyba	455.349	-0.282453	0.130621	-2.16238	0.030589	0.295328
ENSMUSG00000006522	Itih3	0.81595	-2.85902	2.3034	-1.24122	0.214526
ENSMUSG00000006526	Stimate	81.8029	-0.194535	0.422688	-0.460232	0.645349	0.900244
ENSMUSG00000006527	Sfmbt1	395.095	0.142933	0.136752	1.0452	0.295932	0.712022
ENSMUSG00000006529	Itih1	0.0276086	0	6.20461	0	1
ENSMUSG00000006538	Ihh	0.28809	0.524234	6.20461	0.084491	0.932666
ENSMUSG00000006542	Prkag3	1.07849	-2.17962	1.85284	-1.17637	0.239449
ENSMUSG00000006546	Cryba2	0.0285929	0	6.20461	0	1
ENSMUSG00000006567	Atp7b	3.62413	-1.52979	1.08401	-1.41123	0.158177
ENSMUSG00000006570	Defb2	0
ENSMUSG00000006574	Slc4a1	0.0931198	0	6.20461	0	1
ENSMUSG00000006575	Rundc3a	9.62369	-0.0228379	0.79878	-0.028591	0.977191	0.99573
ENSMUSG00000006576	Slc4a3	27.2945	-0.386741	0.83569	-0.462781	0.643522	0.899475
ENSMUSG00000006585	Cdt1	25.7164	0.127406	0.316843	0.402111	0.687602	0.914293
ENSMUSG00000006586	Runx1t1	9.92882	2.59072	0.881546	2.93884	0.00329446	0.0855735
ENSMUSG00000006587	Snai3	0.0834513	0	6.20461	0	1
ENSMUSG00000006589	Aprt	32.316	0.610255	0.308979	1.97507	0.0482601	0.356217
ENSMUSG00000006599	Gtf2h1	165.828	-0.487842	0.247332	-1.97242	0.0485618	0.357153
ENSMUSG00000006611	Hfe	266.23	-0.129642	0.116014	-1.11747	0.263794	0.687107
ENSMUSG00000006638	Abhd1	19.8977	0.184599	0.624422	0.295632	0.767511	0.94226
ENSMUSG00000006641	Slc5a6	37.2576	-1.05577	0.569716	-1.85315	0.0638609	0.401405
ENSMUSG00000006642	Tcf23	0.373938	1.8357	5.49307	0.334185	0.73824
ENSMUSG00000006649	Nphs1	1.28289	-3.75042	6.13226	-0.611589	0.54081
ENSMUSG00000006651	Aplp1	8.26141	-0.0530266	0.594391	-0.0892117	0.928914	0.982701
ENSMUSG00000006673	Qrich1	629.785	0.116222	0.164072	0.708361	0.478721	0.832769
ENSMUSG00000006675	P4htm	1.41965	-1.61694	1.94872	-0.829744	0.406683
ENSMUSG00000006676	Usp19	658.878	-0.119045	0.202368	-0.588262	0.556357	0.870341
ENSMUSG00000006678	Pola1	58.2865	-0.496994	0.417009	-1.19181	0.233337	0.664192
ENSMUSG00000006699	Cdc42	830.878	0.067544	0.0816663	0.827072	0.408196	0.792439
ENSMUSG00000006705	Pknox1	339.281	-0.0758331	0.379372	-0.199891	0.841566	0.963494
ENSMUSG00000006711	D130043K22Rik	0.869018	0	5.38484	0	1
ENSMUSG00000006715	Gmnn	10.7123	-1.4547	0.713368	-2.0392	0.0414299	0.335623
ENSMUSG00000006717	Acot13	51.3272	0.0078897	0.235871	0.0334493	0.973316	0.994737
ENSMUSG00000006720	Zfp184	23.4237	0.277255	0.599846	0.46221	0.643931	0.899475
ENSMUSG00000006724	Cyp27b1	0.475614	1.17342	6.13821	0.191166	0.848395
ENSMUSG00000006728	Cdk4	127.914	0.0972526	0.265173	0.366751	0.713804	0.923139
ENSMUSG00000006731	B4galnt1	132.357	-0.0909183	0.178948	-0.50807	0.611404	0.888758
ENSMUSG00000006732	Mettl1	34.1611	0.743339	0.3687	2.01611	0.0437888	0.342411
ENSMUSG00000006736	Tspan31	178.861	0.116224	0.125073	0.92925	0.35276	0.757254
ENSMUSG00000006740	Kif5b	716.575	-0.110964	0.122459	-0.906129	0.364867	0.765568
ENSMUSG00000006763	Saal1	106.062	0.245234	0.655051	0.374374	0.708126	0.920349
ENSMUSG00000006764	Tph2	0.352392	3.25046	6.14143	0.529268	0.596619
ENSMUSG00000006777	Krt23	0.0941486	0.524158	6.20461	0.0844789	0.932676
ENSMUSG00000006782	Cnp	156.475	0.720741	0.378956	1.90191	0.0571829	0.384298
ENSMUSG00000006784	Odad4	17.7184	-1.0798	0.747907	-1.44376	0.148805	0.555999
ENSMUSG00000006800	Sulf2	100.274	0.724812	0.397242	1.82461	0.0680598	0.412552
ENSMUSG00000006818	Sod2	89.2081	0.0574506	0.195133	0.294418	0.768438	0.94226
ENSMUSG00000006850	Tmco6	69.7673	-0.205442	0.231528	-0.887331	0.374901	0.771229
ENSMUSG00000006906	Stambp	92.9092	0.0143686	0.205187	0.0700271	0.944172	0.986686
ENSMUSG00000006920	Ezh1	393.743	-0.171937	0.160076	-1.0741	0.28278	0.704487
ENSMUSG00000006930	Hap1	29.061	-0.329167	0.606054	-0.54313	0.58704	0.879
ENSMUSG00000006931	P3h4	13.418	-0.399517	0.999114	-0.399872	0.689251	0.914456
ENSMUSG00000006932	Ctnnb1	829.307	0.00266841	0.158966	0.016786	0.986607	0.997644
ENSMUSG00000006941	Eif1b	101.724	0.108812	0.18002	0.604444	0.545548	0.865142
ENSMUSG00000006948	Klk4	0.0266723	0.524125	6.20461	0.0844736	0.93268
ENSMUSG00000006958	Chrd	0.309118	2.25967	6.16228	0.366694	0.713847
ENSMUSG00000006998	Psmd2	325.326	-0.406585	0.201239	-2.02041	0.0433409	0.341175
ENSMUSG00000007021	Syngr3	0.818784	0.789348	2.64139	0.298838	0.765064
ENSMUSG00000007029	Vars	376.739	0.187464	0.243983	0.768349	0.44228	0.81331
ENSMUSG00000007030	Vwa7	14.5171	0.220815	0.409933	0.538663	0.59012	0.880686
ENSMUSG00000007033	Hspa1l	0.974493	-2.42089	1.98691	-1.21842	0.223065
ENSMUSG00000007034	Slc44a4	0.142965	0	6.20461	0	1
ENSMUSG00000007035	Msh5	29.3845	-0.488381	0.650207	-0.751115
ENSMUSG00000007036	Abhd16a	159.196	-0.101888	0.248376	-0.410218	0.681646	0.911876
ENSMUSG00000007038	Neu1	211.182	0.800366	0.296627	2.69822	0.00697107	0.131168
ENSMUSG00000007039	Ddah2	54.7346	0.209707	0.392028	0.534927	0.5927	0.88149
ENSMUSG00000007041	Clic1	521.608	0.148865	0.121586	1.22436	0.220816	0.651635
ENSMUSG00000007050	Lsm2	28.0495	-0.422163	0.599053	-0.704718	0.480986	0.833763
ENSMUSG00000007080	Pole	23.949	-2.3546	0.730002	-3.22547	0.00125765	0.0475113
ENSMUSG00000007097	Atp1a2	35.2426	-0.0382401	0.443562	-0.0862115	0.931298	0.983504
ENSMUSG00000007107	Atp1a4	0.263178	-1.22842	6.18826	-0.198508	0.842647
ENSMUSG00000007122	Casq1	0.499004	1.65908	6.18388	0.268292	0.788475
ENSMUSG00000007207	Stx1a	30.0174	1.54311	0.65257	2.36467	0.018046	0.226305
ENSMUSG00000007209	Ceacam9	0
ENSMUSG00000007216	Zfp775	24.9996	0.200562	0.336291	0.596395	0.550912	0.867281
ENSMUSG00000007279	Scube2	0.225052	2.39642	6.15849	0.389124	0.697184
ENSMUSG00000007338	Mrpl49	46.6534	-0.0499461	0.222861	-0.224113	0.822669	0.957555
ENSMUSG00000007379	Dennd2c	162.112	0.400217	0.260335	1.53732	0.124216	0.523594
ENSMUSG00000007411	Mark3	457.507	-0.115715	0.103861	-1.11413	0.265222	0.687719
ENSMUSG00000007415	Gatad1	92.4584	-0.0511508	0.23425	-0.21836	0.827149	0.959747
ENSMUSG00000007440	Pcdha10	0.0813542	-1.54739	6.20269	-0.24947	0.802997
ENSMUSG00000007457	2310003L06Rik	0.17469	-0.826122	6.20269	-0.133188	0.894045
ENSMUSG00000007458	M6pr	663.457	0.0514004	0.0941254	0.546085	0.585008	0.87813
ENSMUSG00000007476	Lrrc8a	272.891	-0.0939544	0.161797	-0.580693	0.561448	0.871867
ENSMUSG00000007480	Mc5r	0.0291235	-0.918417	6.20461	-0.148022	0.882326
ENSMUSG00000007564	Ppp2r1a	256.494	0.0642118	0.154844	0.414688	0.67837	0.910777
ENSMUSG00000007570	Fance	86.4177	-0.205707	0.445021	-0.462241	0.643908	0.899475
ENSMUSG00000007589	Tinf2	69.9624	0.18079	0.202459	0.89297	0.371873	0.770317
ENSMUSG00000007591	Tssk4	3.20651	-1.06667	1.01518	-1.05072	0.293389
ENSMUSG00000007594	Hapln4	0.351648	1.28909	6.20069	0.207895	0.835311
ENSMUSG00000007603	Dus3l	110.823	0.191898	0.205541	0.933623	0.350498	0.756147
ENSMUSG00000007610	Gtpbp3	108.813	0.341973	0.292029	1.17102	0.24159	0.67159
ENSMUSG00000007613	Tgfbr1	8262.47	0.0959547	0.0507722	1.88991	0.0587705	0.387476
ENSMUSG00000007617	Homer1	75.2806	0.109086	0.405137	0.269257	0.787732	0.948098
ENSMUSG00000007646	Rad51c	5.37733	-0.786093	1.03397	-0.76027	0.447093	0.815929
ENSMUSG00000007653	Gabrb2	1.12867	2.17364	4.01012	0.542039	0.587792
ENSMUSG00000007655	Cav1	10.9951	0.953227	1.59246	0.598588	0.549448	0.867072
ENSMUSG00000007656	Arpp19	226.042	1.3695	0.566079	2.41928	0.0155513	0.211369
ENSMUSG00000007659	Bcl2l1	464.709	0.0421889	0.159854	0.263921	0.79184	0.949462
ENSMUSG00000007670	Khsrp	491.499	-0.026828	0.0965696	-0.27781	0.781158	0.945908
ENSMUSG00000007682	Dio2	1.96818	-0.410554	1.47614	-0.278127	0.780915
ENSMUSG00000007721	Ccdc124	80.136	0.0419674	0.216283	0.19404	0.846145	0.964976
ENSMUSG00000007739	Cct4	304.792	-0.0228946	0.230166	-0.0994696	0.920765	0.980908
ENSMUSG00000007777	0610009B22Rik	11.9052	-0.183807	0.620045	-0.296441	0.766893	0.94226
ENSMUSG00000007783	Cpt1c	1.33905	-0.0881861	1.68538	-0.0523241	0.95827
ENSMUSG00000007805	Twist2	0.117961	0.524168	6.20461	0.0844805	0.932674
ENSMUSG00000007812	Zfp655	213.989	0.0933805	0.182257	0.512357	0.608401	0.887199
ENSMUSG00000007815	Rhoa	1160.55	-0.0231148	0.0953184	-0.242501	0.808392	0.953951
ENSMUSG00000007817	Zmiz1	2598.5	-0.0449155	0.115628	-0.388449	0.697683	0.915731
ENSMUSG00000007827	Ankrd26	247.889	0.128204	0.565922	0.22654	0.820781	0.956971
ENSMUSG00000007833	Aldh16a1	134.271	-0.386926	0.399773	-0.967864	0.333112	0.742876
ENSMUSG00000007836	Hnrnpa0	264.666	0.124704	0.118076	1.05613	0.290908	0.709303
ENSMUSG00000007837	Prrg2	24.959	0.540794	0.521495	1.03701	0.299732	0.714747
ENSMUSG00000007850	Hnrnph1	2240.69	0.673658	0.334634	2.01312	0.044102	0.344261
ENSMUSG00000007867	Ift43	2.90086	-0.130963	0.905598	-0.144615	0.885015
ENSMUSG00000007872	Id3	0.602855	-3.16648	4.21236	-0.751711	0.452225
ENSMUSG00000007877	Tcap	0.519663	-1.51896	3.47759	-0.436783	0.662268
ENSMUSG00000007880	Arid1a	3346.85	-0.0956486	0.0688954	-1.38832	0.16504	0.585348
ENSMUSG00000007888	Crlf1	0.0672459	0	6.20461	0	1
ENSMUSG00000007891	Ctsd	16005.1	-0.342715	0.0910678	-3.76329	0.000167693	0.0121864
ENSMUSG00000007892	Rplp1	1597.05	-0.199328	0.189499	-1.05187	0.29286	0.709636
ENSMUSG00000007907	Cabs1	0.0635053	0	6.20461	0	1
ENSMUSG00000007908	Hmgcll1	0.159608	1.28904	6.20069	0.207886	0.835318
ENSMUSG00000007944	Ttc9b	0.296968	1.67511	6.15849	0.272	0.785622
ENSMUSG00000007946	Phox2a	0.109995	-0.918378	6.20461	-0.148015	0.882331
ENSMUSG00000007950	Abhd8	14.865	-0.775921	0.437024	-1.77547	0.0758206	0.431646
ENSMUSG00000007987	Ift22	48.0038	0.183564	0.452652	0.405529	0.685089	0.91379
ENSMUSG00000007989	Fzd3	0.634433	1.27952	2.60744	0.49072	0.623624
ENSMUSG00000008028	1700008O03Rik	2.10548	-2.70454	2.36408	-1.14401	0.252618
ENSMUSG00000008035	Mid1ip1	290.776	0.261937	0.234318	1.11787	0.263623	0.687107
ENSMUSG00000008036	Ap2s1	57.0447	-0.103711	0.252321	-0.411029	0.681051	0.911743
ENSMUSG00000008090	Fgfrl1	26.4194	-0.35949	0.595464	-0.603714	0.546034	0.865142
ENSMUSG00000008129	Brme1	4.86801	1.0052	1.08421	0.92713	0.353859	0.758165
ENSMUSG00000008136	Fhl2	0.184695	0	6.20461	0	1
ENSMUSG00000008140	Emc10	144.893	0.0265506	0.272725	0.0973528	0.922446	0.981055
ENSMUSG00000008153	Clstn3	1.34291	-1.76278	2.09053	-0.84322	0.399106
ENSMUSG00000008167	Fbxw9	34.5208	-0.113301	0.476894	-0.237581	0.812206	0.954928
ENSMUSG00000008193	Spib	0.111943	0	6.20461	0	1
ENSMUSG00000008200	Fnbp4	962.359	0.0150766	0.116324	0.129608	0.896877	0.975243
ENSMUSG00000008206	Cers4	44.6149	-0.0426567	0.450088	-0.0947743	0.924494	0.981952
ENSMUSG00000008226	Scrn3	78.9127	0.27833	0.304503	0.914045	0.360693	0.763295
ENSMUSG00000008301	Phax	120.177	0.146158	0.214943	0.679987	0.496512	0.840573
ENSMUSG00000008305	Tle1	93.602	-0.107143	0.349668	-0.306412	0.759291	0.939955
ENSMUSG00000008307	1700109H08Rik	51.8497	-0.315269	0.472922	-0.666639	0.505002	0.845249
ENSMUSG00000008318	Relt	34.745	-1.63767	0.734346	-2.23011	0.0257402	0.270885
ENSMUSG00000008333	Snrpb2	132.527	0.254542	0.168662	1.50919	0.13125	0.532147
ENSMUSG00000008348	Ubc	5620.28	0.405717	0.215614	1.88168	0.0598796	0.389969
ENSMUSG00000008373	Prpf31	146.133	0.172482	0.209464	0.823445	0.410255	0.793736
ENSMUSG00000008384	Sertad1	13.8509	0.367838	0.557289	0.660048	0.509223	0.847301
ENSMUSG00000008393	Carhsp1	31.1816	0.622434	0.30226	2.05927	0.0394687	0.327836
ENSMUSG00000008398	Elk3	529.61	0.127693	0.134716	0.947872	0.343195	0.751256
ENSMUSG00000008429	Herpud2	232.811	0.0125983	0.122617	0.102745	0.918165	0.980609
ENSMUSG00000008435	Rdh13	74.0214	0.361987	0.570604	0.634394	0.525824	0.856941
ENSMUSG00000008438	Adam21	0.80283	0.336552	2.37003	0.142003	0.887078
ENSMUSG00000008450	Nutf2	45.4727	0.696798	0.324118	2.14983	0.031569	0.298503
ENSMUSG00000008461	Fut1	0.235361	0	6.20461	0	1
ENSMUSG00000008475	Arpc5	248.678	0.0594133	0.137391	0.432439	0.665423	0.908044
ENSMUSG00000008482	Rnf151	0.166853	-0.177086	6.19464	-0.028587	0.977194
ENSMUSG00000008489	Elavl2	0.58969	1.36363	5.17231	0.26364	0.792058
ENSMUSG00000008496	Pou2f2	1108.65	-0.0823158	0.0956929	-0.860208	0.389674	0.780529
ENSMUSG00000008540	Mgst1	3.01507	0.180426	1.42588	0.126537	0.899307
ENSMUSG00000008575	Nfib	14.9072	-1.63088	1.14337	-1.42638	0.15376	0.567123
ENSMUSG00000008590	Htr3b	0.0581344	0	6.20461	0	1
ENSMUSG00000008601	Rab25	2.2356	-1.23751	1.21769	-1.01627	0.309499
ENSMUSG00000008604	Ubqln4	150.484	-0.253646	0.261235	-0.970951	0.331572	0.741487
ENSMUSG00000008658	Rbfox1	28.5458	0.29279	0.463365	0.631877	0.527467	0.857137
ENSMUSG00000008668	Rps18	541.505	-0.0434353	0.217068	-0.2001	0.841402	0.963395
ENSMUSG00000008682	Rpl10	1414.25	-0.0281739	0.122146	-0.230658	0.81758	0.956098
ENSMUSG00000008683	Rps15a	447.122	-0.265342	0.293472	-0.904148	0.365917	0.766184
ENSMUSG00000008690	Ncaph2	254.117	0.375871	0.274705	1.36827	0.171227	0.595181
ENSMUSG00000008730	Hipk1	999.322	-0.0400416	0.116307	-0.344276	0.730639	0.929542
ENSMUSG00000008734	Gprc5b	3.07166	0.122579	0.91369	0.134159	0.893277
ENSMUSG00000008763	Man1a2	1469.9	-0.0567141	0.116062	-0.488652	0.625088	0.89439
ENSMUSG00000008789	Ceacam5	0.300687	-0.918321	6.20461	-0.148006	0.882338
ENSMUSG00000008813	Tppp2	0.0336229	0	6.20461	0	1
ENSMUSG00000008822	Acyp1	7.54837	-0.163576	0.64908	-0.252012	0.801032	0.952687
ENSMUSG00000008843	Cldn13	0
ENSMUSG00000008845	Cd163	117.927	1.57754	0.399741	3.94641	7.93326e-05	0.00706953
ENSMUSG00000008855	Hdac5	493.515	-0.234032	0.1487	-1.57385	0.115522	0.50761
ENSMUSG00000008859	Rala	227.874	-0.0480925	0.12562	-0.382842	0.701837	0.918103
ENSMUSG00000008874	Clec3a	0
ENSMUSG00000008892	Vdac3	136.157	0.168182	0.159341	1.05548	0.291206	0.709419
ENSMUSG00000008932	Slc1a7	0.115889	0.524161	6.20461	0.0844793	0.932675
ENSMUSG00000008958	Vps72	206.157	-0.123681	0.239738	-0.5159	0.605924	0.886327
ENSMUSG00000008976	Gabpa	421.102	-0.125479	0.35132	-0.357165	0.720968	0.926005
ENSMUSG00000008999	Bmp7	1.6715	2.80084	1.70026	1.6473	0.0994965
ENSMUSG00000009013	Dynll1	143.889	0.376387	0.309235	1.21716	0.223544	0.654276
ENSMUSG00000009030	Pdcl	149.488	0.161165	0.159804	1.00852	0.313205	0.724612
ENSMUSG00000009035	Tmem184b	414.795	0.0956773	0.118832	0.805148	0.420734	0.800209
ENSMUSG00000009047	Gm5965	0
ENSMUSG00000009070	Rsph14	0.252593	0	6.20461	0	1
ENSMUSG00000009073	Nf2	390.89	0.0890381	0.272744	0.326453	0.744081	0.935868
ENSMUSG00000009075	Cabp7	1.36966	-1.11588	1.86067	-0.59972	0.548693
ENSMUSG00000009076	Zmat5	21.0665	0.621926	0.387771	1.60385	0.108747	0.494971
ENSMUSG00000009079	Ewsr1	1317.24	0.140108	0.109288	1.28201	0.19984	0.631993
ENSMUSG00000009090	Ap1b1	688.676	-0.195782	0.267925	-0.730734	0.464941	0.823797
ENSMUSG00000009092	Derl3	1.89205	-1.26457	1.68758	-0.749338	0.453654
ENSMUSG00000009093	Gstt4	0
ENSMUSG00000009097	Tbx1	0.175626	0.524186	6.20461	0.0844834	0.932672
ENSMUSG00000009108	Gnat2	0.325731	1.28906	6.20069	0.20789	0.835315
ENSMUSG00000009112	Bcl2l13	115.366	-0.00481419	0.15929	-0.0302229	0.975889	0.995135
ENSMUSG00000009114	2610028H24Rik	0.0259696	-0.918417	6.20461	-0.148022	0.882326
ENSMUSG00000009115	Spatc1l	0.0245114	0	6.20461	0	1
ENSMUSG00000009145	Dqx1	31.9047	-0.277198	0.39428	-0.703049	0.482025	0.834598
ENSMUSG00000009185	Ccl8	8.63817	-0.333057	0.607538	-0.548209	0.583549	0.877504
ENSMUSG00000009207	Lnpk	130.761	0.765372	0.403141	1.89852	0.0576272	0.385344
ENSMUSG00000009210	Prr29	0.220693	0	6.20461	0	1
ENSMUSG00000009214	Mymk	23.1101	-0.242966	0.369998	-0.656667	0.511395	0.848252
ENSMUSG00000009216	Fam163b	0.354543	-1.54934	4.79669	-0.323001	0.746694
ENSMUSG00000009246	Trpm5	0.69653	3.07503	3.65516	0.841286	0.400188
ENSMUSG00000009248	Ascl2	1.22403	-2.00119	1.90855	-1.04854	0.294388
ENSMUSG00000009281	Rarres2	0.240462	-2.56608	6.16528	-0.416215	0.677253
ENSMUSG00000009291	Pttg1ip	474.365	-0.137574	0.186627	-0.737158	0.461026	0.822478
ENSMUSG00000009292	Trpm2	890.691	0.382395	0.175806	2.1751	0.0296229	0.290114
ENSMUSG00000009293	Ube2g2	102.3	0.377859	0.352118	1.0731	0.283225	0.704487
ENSMUSG00000009350	Mpo	0.127772	0.52417	6.20461	0.0844808	0.932674
ENSMUSG00000009356	Lpo	1.52813	0	6.20461	0
ENSMUSG00000009376	Met	15.3517	-1.89292	1.22549	-1.54463	0.122437	0.520305
ENSMUSG00000009378	Slc16a12	0.714749	-0.383927	3.29169	-0.116635	0.907149
ENSMUSG00000009394	Syn2	0.847681	-2.13778	2.34491	-0.911668	0.361943
ENSMUSG00000009406	Elk1	26.9068	-1.12327	0.404204	-2.77896	0.00545332	0.113219
ENSMUSG00000009418	Nav1	387.464	0.0974798	0.219423	0.444255	0.656858	0.905001
ENSMUSG00000009470	Tnpo1	1006.48	-0.0397806	0.105396	-0.377439	0.705847	0.91942
ENSMUSG00000009471	Myod1	0
ENSMUSG00000009487	Otog	0.0865423	0	6.20461	0	1
ENSMUSG00000009535	Rnmt	203.257	-0.0782184	0.235417	-0.332254	0.739697	0.933543
ENSMUSG00000009545	Kcnq1	0.546021	3.59424	6.13037	0.586301	0.557673
ENSMUSG00000009549	Srp14	152.739	0.144696	0.150584	0.9609	0.336602	0.745602
ENSMUSG00000009551	6330409D20Rik	0.115281	-2.15193	6.18018	-0.348199	0.727691
ENSMUSG00000009555	Cdk9	502.392	0.318941	0.176687	1.80512	0.0710558	0.42133
ENSMUSG00000009563	Tor2a	88.802	0.0282257	0.186048	0.151712	0.879414	0.973508
ENSMUSG00000009566	Fpgs	73.9868	-0.180277	0.552682	-0.326186	0.744284	0.935868
ENSMUSG00000009569	Mrtfb	166.048	-0.199032	0.214553	-0.927657	0.353586	0.757825
ENSMUSG00000009575	Cbx5	210.915	0.548711	0.422493	1.29875	0.19403	0.62602
ENSMUSG00000009580	Odam	0.0582469	-1.6632	6.19857	-0.268319	0.788453
ENSMUSG00000009585	Apobec3	625.265	-0.0554594	0.100171	-0.553648	0.57982	0.87692
ENSMUSG00000009588	St6galnac1	0.325382	1.85118	6.15411	0.300804	0.763564
ENSMUSG00000009596	Taf7l	0.0776097	0	6.20461	0	1
ENSMUSG00000009614	Sardh	49.847	0.744785	0.579456	1.28532	0.198682	0.63007
ENSMUSG00000009621	Vav2	1166.59	-0.306524	0.171132	-1.79116	0.0732681	0.426112
ENSMUSG00000009628	Tex15	0.910492	-1.77588	3.77866	-0.469978	0.638371
ENSMUSG00000009630	Ppp2cb	146.417	0.173203	0.160137	1.08159	0.279434	0.702315
ENSMUSG00000009633	G0s2	1.11702	-1.08948	1.55123	-0.702333	0.482472
ENSMUSG00000009640	Dmap1	67.7502	-0.133084	0.335468	-0.396711	0.691581	0.91457
ENSMUSG00000009646	Pla2g12b	0
ENSMUSG00000009647	Mcu	51.5802	-0.0561714	0.390829	-0.143724	0.885719	0.974007
ENSMUSG00000009654	Oit3	0.160527	0.524181	6.20461	0.0844826	0.932673
ENSMUSG00000009670	Tex11	7.39959	-0.206924	0.938315	-0.220527	0.825461	0.958885
ENSMUSG00000009681	Bcr	121.491	-0.0495284	0.196746	-0.251738	0.801244	0.952825
ENSMUSG00000009687	Fxyd5	63.036	0.959245	0.444409	2.15847	0.030891	0.295698
ENSMUSG00000009731	Kcnd1	224.876	-0.113472	0.211741	-0.535899	0.592028	0.881418
ENSMUSG00000009733	Tfcp2	65.2344	0.452767	0.256781	1.76324	0.0778601	0.434991
ENSMUSG00000009734	Pou6f2	0.168798	-0.918354	6.20461	-0.148012	0.882334
ENSMUSG00000009739	Pou6f1	189.07	0.132819	0.290975	0.456463	0.648057	0.901657
ENSMUSG00000009741	Ubp1	433.263	0.231786	0.116123	1.99604	0.0459293	0.349649
ENSMUSG00000009772	Nuak2	98.6233	-0.424167	0.289825	-1.46353	0.143323	0.550369
ENSMUSG00000009828	Cilk1	114.183	-0.357199	0.302556	-1.1806	0.237761	0.667907
ENSMUSG00000009863	Sdhb	132.477	-0.179335	0.167367	-1.07151	0.28394	0.705191
ENSMUSG00000009876	Cox4i2	0.0538055	1.289	6.20069	0.20788	0.835323
ENSMUSG00000009894	Snap47	62.1927	0.318341	0.433612	0.734161	0.46285	0.823069
ENSMUSG00000009900	Wnt3a	0
ENSMUSG00000009905	Kdsr	169.924	-0.0852826	0.343234	-0.248468	0.803773	0.953018
ENSMUSG00000009907	Vps4b	479.46	-0.175697	0.146035	-1.20312	0.228931	0.659907
ENSMUSG00000009927	Rps25	317.24	-0.0922199	0.216626	-0.425711	0.670319	0.909221
ENSMUSG00000009941	Nxf2	0.317249	0	6.20461	0	1
ENSMUSG00000009995	Tafazzin	362.764	0.186149	0.2386	0.780171	0.43529	0.809177
ENSMUSG00000010021	Kif19a	33.5396	-0.651195	0.688171	-0.946269	0.344011	0.751322
ENSMUSG00000010025	Aldh3a2	236.754	-0.135003	0.268348	-0.503089	0.614902	0.890553
ENSMUSG00000010044	Zmynd10	0.429132	-2.47426	3.07531	-0.804558	0.421075
ENSMUSG00000010045	Tmem115	97.348	-0.0587871	0.197119	-0.298231	0.765527	0.942125
ENSMUSG00000010047	Hyal2	43.4532	0.716176	0.684936	1.04561	0.295741	0.711817
ENSMUSG00000010048	Ifrd2	25.719	1.1043	0.570014	1.93732	0.0527057	0.370258
ENSMUSG00000010051	Hyal1	16.3818	-0.224332	0.406717	-0.551568	0.581245	0.87697
ENSMUSG00000010054	Tusc2	51.9332	-0.294004	0.458481	-0.641258	0.521355	0.854308
ENSMUSG00000010057	Nprl2	53.8063	1.383	0.495117	2.79329	0.00521751	0.110225
ENSMUSG00000010064	Slc38a3	1.46673	-0.984614	3.23588	-0.30428	0.760915
ENSMUSG00000010066	Cacna2d2	0.528823	-2.13144	2.75625	-0.773312	0.439338
ENSMUSG00000010067	Rassf1	124.304	-0.176224	0.269118	-0.654821	0.512583	0.849279
ENSMUSG00000010080	Epn3	0.688507	-0.197125	3.40933	-0.0578193	0.953893
ENSMUSG00000010086	Rnf112	0.70791	-2.58272	2.44354	-1.05696	0.290532
ENSMUSG00000010095	Slc3a2	732.431	0.106231	0.101705	1.04451	0.296251	0.712153
ENSMUSG00000010097	Nxf1	823.429	0.0978235	0.120749	0.810136	0.417862	0.798129
ENSMUSG00000010110	Stx5a	352.767	-0.319564	0.171846	-1.8596	0.062942	0.398741
ENSMUSG00000010122	Slc47a1	1.2035	-1.15998	2.05469	-0.564553	0.572378
ENSMUSG00000010136	Pifo	0
ENSMUSG00000010142	Tnfrsf13b	248.781	0.210616	0.256775	0.820235	0.412082	0.794978
ENSMUSG00000010154	Spire2	0.300926	0.524232	5.82827	0.0899464	0.92833
ENSMUSG00000010175	Prox1	150.696	-0.415293	0.274014	-1.51559	0.129624	0.530726
ENSMUSG00000010205	Raver1	332.846	-0.139143	0.104395	-1.33285	0.18258	0.608371
ENSMUSG00000010277	Bltp2	982.301	0.218157	0.228602	0.954307	0.339928	0.748994
ENSMUSG00000010290	AI597479	72.8472	-0.0816337	0.237131	-0.344256	0.730654	0.929542
ENSMUSG00000010307	Tmem86a	360.407	0.0470139	0.165177	0.284627	0.77593	0.944179
ENSMUSG00000010311	Optc	0.373125	0.524254	6.20461	0.0844943	0.932663
ENSMUSG00000010342	Tex14	24.2457	1.95268	0.971983	2.00897	0.0445405	0.346116
ENSMUSG00000010358	Ifi35	100.923	0.219309	0.224412	0.97726	0.32844	0.738689
ENSMUSG00000010362	Rdm1	24.9999	-0.248908	0.467788	-0.532096	0.594659	0.88216
ENSMUSG00000010376	Nedd8	92.9314	0.22671	0.193165	1.17366	0.240531	0.670237
ENSMUSG00000010392	Gosr1	170.817	0.30494	0.28015	1.08849	0.276379	0.698513
ENSMUSG00000010406	Mrpl52	108.974	-0.0251041	0.222701	-0.112726	0.910248	0.978931
ENSMUSG00000010435	Spaca7	0
ENSMUSG00000010453	Kansl3	356.859	0.0420716	0.202846	0.207406	0.835693	0.962161
ENSMUSG00000010461	Eya4	253.734	-0.0835541	0.16343	-0.511254	0.609173	0.887442
ENSMUSG00000010476	Ebf3	200.02	0.217752	0.148365	1.46768	0.142191	0.548619
ENSMUSG00000010492	Uckl1os	0.723824	0.728611	2.40195	0.303341	0.76163
ENSMUSG00000010505	Myt1	3.94916	-2.28412	1.7402	-1.31256	0.189333	0.618013
ENSMUSG00000010517	Faf1	172.441	0.228976	0.310897	0.736503	0.461425	0.822478
ENSMUSG00000010529	Gm266	0
ENSMUSG00000010538	Tsacc	8.05903	0.431704	0.509683	0.847005	0.396992	0.786306
ENSMUSG00000010554	Mettl16	149.48	-0.254154	0.260181	-0.976838	0.328649	0.738913
ENSMUSG00000010592	Dazl	0.178874	0	6.20461	0	1
ENSMUSG00000010601	Apol7a	0.0869713	0	6.20461	0	1
ENSMUSG00000010607	Pigyl	25.7931	0.214429	0.358938	0.597398	0.550242	0.867281
ENSMUSG00000010608	Rbm25	2000.38	0.0174885	0.0890733	0.196338	0.844345	0.964479
ENSMUSG00000010609	Psen2	121.971	-0.79423	0.774214	-1.02585	0.304961	0.718603
ENSMUSG00000010651	Acaa1b	0.235691	-1.66312	6.19857	-0.268307	0.788463
ENSMUSG00000010660	Plcd1	60.9221	-0.0730059	0.282235	-0.258671	0.795889	0.951018
ENSMUSG00000010663	Fads1	291.585	-0.12728	0.110446	-1.15242	0.249148	0.677021
ENSMUSG00000010721	Lmbr1	32.4301	-0.0977466	0.394145	-0.247996	0.804137	0.953018
ENSMUSG00000010751	Tnfrsf22	14.5648	0.357177	0.805092	0.443647	0.657298	0.905007
ENSMUSG00000010755	Cars	234.481	-0.603749	0.348507	-1.73239	0.0832044	0.447555
ENSMUSG00000010760	Phlda2	0.0245114	0	6.20461	0	1
ENSMUSG00000010796	Asz1	0.231283	2.68915	6.15148	0.437155	0.661999
ENSMUSG00000010797	Wnt2	0.0266723	0.524125	6.20461	0.0844736	0.93268
ENSMUSG00000010803	Gabra1	1.24894	2.08849	1.84819	1.13002	0.258467
ENSMUSG00000010825	Grid2ip	0.25413	0	6.20461	0	1
ENSMUSG00000010830	Kdelr3	0.0860185	0	6.20461	0	1
ENSMUSG00000010841	Cfap97d1	0.296371	0	6.20461	0	1
ENSMUSG00000010911	Apip	31.5244	0.936394	0.583753	1.60409	0.108694	0.494971
ENSMUSG00000010914	Pdhx	84.2932	0.166398	0.197675	0.841778	0.399912	0.788018
ENSMUSG00000010936	Vac14	211.984	-0.0145747	0.148408	-0.0982069	0.921768	0.980908
ENSMUSG00000011008	Mcoln2	1.89123	-3.04302	2.53572	-1.20006	0.230115
ENSMUSG00000011034	Slc5a1	0.245159	0.567737	6.20069	0.0915603	0.927047
ENSMUSG00000011052		0
ENSMUSG00000011096	Akt1s1	112.704	0.300234	0.279742	1.07325	0.283157	0.704487
ENSMUSG00000011114	Tbrg1	60.7954	-0.656797	0.272081	-2.41398	0.0157793	0.212085
ENSMUSG00000011118	Panx3	0
ENSMUSG00000011148	Adssl1	44.6185	0.0699305	0.253145	0.276247	0.782358	0.946596
ENSMUSG00000011154	Cfap161	0.602567	1.7375	3.89151	0.446485	0.655247
ENSMUSG00000011158	Brf1	356.308	0.121567	0.108548	1.11994	0.262738	0.686409
ENSMUSG00000011171	Vipr2	0.131845	-0.918371	6.20461	-0.148014	0.882331
ENSMUSG00000011179	Odc1	54.0747	0.518723	0.222546	2.33086	0.0197607	0.239574
ENSMUSG00000011254	Thg1l	25.0859	-0.171699	0.566602	-0.303032	0.761865	0.941
ENSMUSG00000011256	Adam19	33.7603	-1.13631	0.729297	-1.55808	0.119213	0.513871
ENSMUSG00000011257	Pabpc4	243.113	0.404262	0.30754	1.3145	0.188678	0.617034
ENSMUSG00000011263	Exoc3l2	2.99812	2.97532	1.53506	1.93824	0.0525943
ENSMUSG00000011267	Zfp296	5.55594	0.488501	0.715203	0.683025	0.494591	0.840336
ENSMUSG00000011305	Plin5	0.208477	0.39003	6.17039	0.0632099	0.949599
ENSMUSG00000011306	Sugp1	96.3899	0.327039	0.160815	2.03363	0.0419885	0.337553
ENSMUSG00000011349	Dmrtc2	0
ENSMUSG00000011350	Gm5893	0.216212	1.2975	6.20034	0.209263	0.834243
ENSMUSG00000011382	Dhdh	114.734	0.0495987	0.234859	0.211185	0.832743	0.962161
ENSMUSG00000011427	Zfp790	148.231	-0.0242242	0.14509	-0.16696	0.867402	0.969384
ENSMUSG00000011463	Cpb1	0.662338	-0.918299	6.20461	-0.148003	0.882341
ENSMUSG00000011486	Slc25a41	0.0269027	0.524125	6.20461	0.0844736	0.93268
ENSMUSG00000011589	Fsd1	0.0536641	0	6.20461	0	1
ENSMUSG00000011632	Pinlyp	0
ENSMUSG00000011658	Fuz	84.9372	0.53418	0.361472	1.47779	0.139464	0.546163
ENSMUSG00000011751	Sptbn4	3.77044	-1.18153	1.14362	-1.03314	0.301538	0.716219
ENSMUSG00000011752	Pgam1	212.469	-0.230948	0.167787	-1.37644	0.168686	0.592474
ENSMUSG00000011831	Evi5	420.167	0.209106	0.155726	1.34278	0.179343	0.604811
ENSMUSG00000011832	Evi5l	118.534	0.225122	0.284644	0.790891	0.429008	0.80471
ENSMUSG00000011837	Snapc2	24.7669	-0.155662	0.32735	-0.475522	0.634415	0.896776
ENSMUSG00000011877	Git1	292.207	0.370241	0.215121	1.72108	0.0852365	0.451313
ENSMUSG00000011884	Gltp	181.524	-0.469308	0.20399	-2.30064	0.0214122	0.248414
ENSMUSG00000011958	Bnip2	483.398	0.0553317	0.152381	0.363114	0.71652	0.923754
ENSMUSG00000011960	Ccnt1	314.134	-0.0138618	0.19607	-0.0706978	0.943638	0.986686
ENSMUSG00000012017	Scarf2	61.6064	0.114125	0.270964	0.421184	0.673621	0.909482
ENSMUSG00000012042	4930579F01Rik	0.087287	0	6.20461	0	1
ENSMUSG00000012076	Brms1l	93.3269	0.143378	0.232466	0.616768	0.537388	0.862664
ENSMUSG00000012114	Med15	343.122	-0.129351	0.124206	-1.04143	0.297677	0.713038
ENSMUSG00000012117	Dhdds	97.8291	0.538077	0.246838	2.17988	0.0292664	0.289041
ENSMUSG00000012123	Crybg2	0.691199	1.12442	2.89273	0.388704	0.697495
ENSMUSG00000012126	Ubxn11	13.2478	-2.04821	1.19323	-1.71653	0.0860652	0.452386
ENSMUSG00000012187	Mogat1	0.289842	-0.918319	6.20461	-0.148006	0.882338
ENSMUSG00000012211	Tex22	1.44951	0.304674	1.57741	0.193149	0.846843
ENSMUSG00000012282	Wnt8a	0
ENSMUSG00000012296	Tjap1	93.8554	0.265313	0.172511	1.53795	0.124061	0.523594
ENSMUSG00000012350	Ehf	5.24221	0.094384	1.13096	0.0834551	0.93349	0.984231
ENSMUSG00000012396	Nanog	0.943698	-0.197135	2.04581	-0.0963602	0.923235
ENSMUSG00000012405	Rpl15	397.629	-0.158335	0.159566	-0.992283	0.321059	0.731486
ENSMUSG00000012422	Tmem167	133.513	0.568939	0.269698	2.10954	0.0348978	0.309308
ENSMUSG00000012428	Steap4	0.665977	-1.85689	5.00086	-0.371313	0.710404
ENSMUSG00000012429	Mplkip	81.3165	-0.0624301	0.247016	-0.252737	0.800471	0.952441
ENSMUSG00000012443	Kif11	19.0371	-2.68438	0.714443	-3.7573	0.000171758	0.0123219
ENSMUSG00000012483	Rpa3	10.4889	-0.153545	0.718512	-0.213699	0.830782	0.96176
ENSMUSG00000012519	Mlkl	10.5375	-1.12309	1.05751	-1.06201	0.288231	0.706847
ENSMUSG00000012520	Phox2b	0.19534	0	6.20461	0	1
ENSMUSG00000012535	Tnpo3	331.68	-0.152356	0.188356	-0.808871	0.418589	0.79884
ENSMUSG00000012609	Ttll5	125.649	0.202047	0.267232	0.756074	0.449605	0.817551
ENSMUSG00000012640	Zfp715	587.618	0.276345	0.195679	1.41224	0.157881	0.574407
ENSMUSG00000012705	Retn	0.319073	-2.16273	6.17974	-0.34997	0.726361
ENSMUSG00000012777	Acp4	0.123271	0	6.20461	0	1
ENSMUSG00000012819	Cdh23	384.481	-0.858569	0.216365	-3.96816	7.2431e-05	0.00659758
ENSMUSG00000012848	Rps5	367.565	-0.248461	0.201334	-1.23407	0.217177	0.648595
ENSMUSG00000012889	Podnl1	0.590515	-3.56826	3.34489	-1.06678	0.286071
ENSMUSG00000013033	Adgrl1	74.8532	-0.629555	0.40234	-1.56473	0.117646	0.511938
ENSMUSG00000013076	Amotl1	273.222	0.436418	0.30168	1.44662	0.148003	0.55446
ENSMUSG00000013083	2200002J24Rik	0
ENSMUSG00000013089	Etv5	615.635	0.831809	0.228385	3.64213	0.000270393	0.0165428
ENSMUSG00000013091	Tmem190	0.152808	-1.54735	6.20269	-0.249465	0.803001
ENSMUSG00000013150	Gfod2	25.5285	-0.207028	0.920161	-0.224991	0.821986	0.957045
ENSMUSG00000013155	Enkd1	7.59451	-1.19022	0.621424	-1.91531	0.055453	0.379926
ENSMUSG00000013158	4933405L10Rik	0.155425	0	6.20461	0	1
ENSMUSG00000013160	Atp6v0d1	199.417	0.0771676	0.152018	0.50762	0.61172	0.888833
ENSMUSG00000013236	Ptprs	692.743	0.0131114	0.116294	0.112743	0.910234	0.978931
ENSMUSG00000013275	Slc41a1	88.3888	-0.480095	0.266945	-1.79848	0.0721014	0.422843
ENSMUSG00000013338	Fer1l4	0.579588	0	6.20461	0	1
ENSMUSG00000013353	4931406B18Rik	0.943339	-0.403962	2.64354	-0.152811	0.878547
ENSMUSG00000013367	Iglon5	0.178826	1.17334	6.20312	0.189153	0.849973
ENSMUSG00000013415	Igf2bp1	2.29938	-0.197124	2.446	-0.0805904
ENSMUSG00000013418	B4galnt2	0.113589	0	6.20461	0	1
ENSMUSG00000013419	Zfp651	32.6379	0.0994757	0.305761	0.325338	0.744925	0.936174
ENSMUSG00000013465	Nelfb	169.911	-0.0712762	0.252529	-0.28225	0.777752	0.944839
ENSMUSG00000013483	Card14	0.671727	-2.57485	2.98844	-0.861604	0.388906
ENSMUSG00000013495	Tmem175	125.348	-0.0571761	0.206019	-0.277528	0.781375	0.946
ENSMUSG00000013523	Bcas1	10.0486	-0.599728	1.07163	-0.559643	0.575723	0.876468
ENSMUSG00000013539	Tango2	179.645	-0.180249	0.187902	-0.959268	0.337424	0.746809
ENSMUSG00000013562	4833413E03Rik	1.16287	0.964181	1.80173	0.535141	0.592552
ENSMUSG00000013584	Aldh1a2	0.843634	-2.18796	2.25904	-0.968536	0.332777
ENSMUSG00000013593	Ndufs2	279.01	0.0468211	0.120456	0.3887	0.697498	0.915577
ENSMUSG00000013611	Snx31	0.0963693	-0.918384	6.20461	-0.148016	0.88233
ENSMUSG00000013622	Atraid	118.062	-0.0540157	0.374212	-0.144345	0.885228	0.974007
ENSMUSG00000013629	Cad	229.5	0.574325	0.555921	1.03311	0.301555	0.716219
ENSMUSG00000013643	Lypd8	0
ENSMUSG00000013646	Sh3bp5l	130.882	0.269601	0.645726	0.417516	0.676301	0.909811
ENSMUSG00000013653	1810065E05Rik	0
ENSMUSG00000013662	Atad1	206.273	0.291115	0.13524	2.15258	0.0313516	0.297728
ENSMUSG00000013663	Pten	1227.93	0.0344347	0.119335	0.288554	0.772922	0.943426
ENSMUSG00000013668	4933402N03Rik	0.082228	0	6.20461	0	1
ENSMUSG00000013698	Pea15a	668.11	-0.31553	0.13789	-2.28828	0.0221212	0.252298
ENSMUSG00000013701	Timm23	76.6032	0.172412	0.311987	0.552625	0.58052	0.87692
ENSMUSG00000013707	Tnfaip8l2	247.2	-0.00276017	0.140022	-0.0197123	0.984273	0.997421
ENSMUSG00000013736	Trnt1	142.153	-0.424683	0.249371	-1.70302	0.0885651	0.455314
ENSMUSG00000013766	Ly6g6e	4.42288	-0.0857846	1.24395	-0.0689613	0.94502	0.986742
ENSMUSG00000013787	Ehmt2	466.445	0.0585011	0.219064	0.26705	0.789431	0.948513
ENSMUSG00000013822	Elof1	27.317	0.0881799	0.365442	0.241297	0.809325	0.9543
ENSMUSG00000013833	Med16	73.2662	-0.0234483	0.352849	-0.0664542	0.947016	0.987375
ENSMUSG00000013846	St3gal1	39.3595	0.465893	0.307537	1.51491	0.129794	0.53105
ENSMUSG00000013858	Tmem259	352.823	0.359526	0.103158	3.48521	0.00049176	0.0245534
ENSMUSG00000013878	Rnf170	132.187	-0.377228	0.243574	-1.54872	0.12145	0.517888
ENSMUSG00000013921	Clip3	9.61034	1.449	1.12322	1.29004	0.197037	0.627914
ENSMUSG00000013928	1700020L13Rik	0.318234	-0.918332	5.72004	-0.160546	0.872451
ENSMUSG00000013936	Myl2	12.8047	-0.116525	0.820217	-0.142066	0.887028	0.974007
ENSMUSG00000013973	Dedd	163.42	-0.322868	0.265838	-1.21453	0.224544	0.656006
ENSMUSG00000013974	Mcemp1	0.898796	-1.77791	2.15207	-0.826137	0.408726
ENSMUSG00000013997	Nit1	101.828	0.302885	0.416439	0.727322	0.467029	0.825274
ENSMUSG00000014030	Pax5	1.86026	-4.30607	2.81612	-1.52908
ENSMUSG00000014039	Prdm15	193.059	0.827366	0.515308	1.60558	0.108367	0.494902
ENSMUSG00000014074	Rnf168	172.456	0.400366	0.254581	1.57265	0.1158	0.508005
ENSMUSG00000014075	Dynlt2b	35.3358	-0.854543	0.303527	-2.81538	0.00487197	0.105538
ENSMUSG00000014077	Chp1	105.24	-0.253468	0.290664	-0.87203	0.383192	0.776231
ENSMUSG00000014104	Sval2	0
ENSMUSG00000014158	Trpv4	63.3559	-0.0416777	0.246671	-0.168961	0.865828	0.969321
ENSMUSG00000014164	Klhl3	56.3576	-0.241117	0.281383	-0.856898	0.391501	0.782133
ENSMUSG00000014177	Tvp23b	67.3853	-0.532613	0.287965	-1.84958	0.0643746	0.402147
ENSMUSG00000014195	Dnajc7	1048.51	0.0252042	0.108529	0.232236	0.816355	0.955983
ENSMUSG00000014198	Zfp385c	22.64	0.567398	0.344708	1.64603	0.0997582	0.476897
ENSMUSG00000014226	Cacybp	148.254	-0.33828	0.374042	-0.904391	0.365788	0.766184
ENSMUSG00000014232	Cluap1	117.808	0.269272	0.20432	1.31789	0.18754	0.616061
ENSMUSG00000014243	Zswim7	8.4578	-0.971513	0.781961	-1.24241	0.214087	0.645941
ENSMUSG00000014245	Pigl	25.2731	0.0761676	0.333988	0.228055	0.819604	0.956547
ENSMUSG00000014294	Ndufa2	57.6687	0.418573	0.244779	1.71	0.0872651	0.454121
ENSMUSG00000014301	Pam16	20.9208	-0.35587	0.481521	-0.739054	0.459874	0.82204
ENSMUSG00000014303	Glis2	2.66597	-0.19712	2.02721	-0.0972373	0.922538
ENSMUSG00000014313	Cox6c	199.091	-0.250848	0.14208	-1.76554	0.0774723	0.434137
ENSMUSG00000014329	Bicc1	1.61446	2.39673	1.73687	1.37992	0.167613
ENSMUSG00000014349	Ube2z	243.816	0.0957863	0.132811	0.721221	0.470774	0.827901
ENSMUSG00000014351	Gip	0.0245114	0	6.20461	0	1
ENSMUSG00000014353	Tmem87b	396.589	-0.137654	0.240397	-0.57261	0.566909	0.873645
ENSMUSG00000014355	Anapc1	594.031	-0.00321196	0.148102	-0.0216875	0.982697	0.997421
ENSMUSG00000014361	Mertk	3808.36	-0.0419529	0.0609257	-0.688591	0.491081	0.839336
ENSMUSG00000014402	Tsg101	216.271	-0.137584	0.161818	-0.850236	0.395194	0.784856
ENSMUSG00000014418	Hps5	382.055	0.025366	0.269761	0.0940314	0.925084	0.981952
ENSMUSG00000014426	Map3k4	394.503	-0.115439	0.107093	-1.07793	0.281063	0.703209
ENSMUSG00000014444	Piezo1	560.476	-0.090129	0.218676	-0.412158	0.680223	0.911412
ENSMUSG00000014453	Blk	0.0627464	-0.918403	6.20461	-0.148019	0.882327
ENSMUSG00000014470	Rnf166	205.151	-0.253347	0.227915	-1.11158	0.266317	0.688985
ENSMUSG00000014496	Ankrd28	51.7238	0.397762	0.307965	1.29158	0.196502	0.626843
ENSMUSG00000014498	Ankrd52	408.982	-0.111258	0.0928064	-1.19882	0.230597	0.661984
ENSMUSG00000014503	Pkd2l2	1.80122	-0.728204	1.94092	-0.375186	0.707522
ENSMUSG00000014504	Srp19	97.4806	0.396978	0.186437	2.12928	0.0332308	0.302897
ENSMUSG00000014529	Tmbim7	0.266723	3.57228	6.1372	0.582071	0.560519
ENSMUSG00000014542	Clec4f	0
ENSMUSG00000014543	Klra17	0.334387	-3.70208	6.14075	-0.602872	0.546594
ENSMUSG00000014547	Wdfy2	206.792	0.123391	0.123922	0.995714	0.319389	0.730016
ENSMUSG00000014550	Rbsn	229.3	0.0377658	0.302963	0.124655	0.900797	0.976577
ENSMUSG00000014551	Mrps25	136.593	-0.0934955	0.391501	-0.238813	0.811251	0.954817
ENSMUSG00000014554	Dguok	68.9883	-0.209224	0.349783	-0.598155	0.549737	0.867072
ENSMUSG00000014592	Camta1	60.5855	-0.201951	0.380564	-0.530662	0.595653	0.882474
ENSMUSG00000014599	Csf1	186.247	-0.845382	0.302501	-2.79464	0.00519569	0.109958
ENSMUSG00000014601	Strip1	179.629	-0.00032786	0.141761	-0.00231276	0.998155	1
ENSMUSG00000014602	Kif1a	48.511	0.515211	1.11394	0.462512	0.643714	0.899475
ENSMUSG00000014603	Alx3	0.191597	0.524185	6.20461	0.0844831	0.932672
ENSMUSG00000014606	Slc25a11	174.589	0.113471	0.267492	0.424203	0.671418	0.909378
ENSMUSG00000014609	Chrne	0.225313	0	6.20461	0	1
ENSMUSG00000014633	Cmc2	15.4454	-0.937943	0.860756	-1.08967	0.275857	0.697717
ENSMUSG00000014668	Chfr	176.978	-0.0957388	0.265402	-0.360731	0.7183	0.92496
ENSMUSG00000014686	Ceacam16	0.196733	0.5242	6.20461	0.0844856	0.93267
ENSMUSG00000014704	Hoxa2	0.619209	-3.1613	5.89255	-0.536492	0.591619
ENSMUSG00000014725	Adam28	0.381247	0	3.10604	0	1
ENSMUSG00000014747	Ankrd53	0.0504977	-0.918403	6.20461	-0.148019	0.882327
ENSMUSG00000014748	Tex261	240.922	0.229257	0.181396	1.26385	0.206283	0.638518
ENSMUSG00000014763	Fam120b	318.336	0.02472	0.106524	0.232062	0.81649	0.956059
ENSMUSG00000014767	Tbp	197.223	-0.261462	0.234615	-1.11443	0.265096	0.687707
ENSMUSG00000014769	Psmb1	156.914	0.258239	0.135922	1.89991	0.0574454	0.384901
ENSMUSG00000014771	Pdcd2	35.1655	0.245262	0.437702	0.56034	0.575248	0.875965
ENSMUSG00000014773	Dll1	14.4214	0.456417	0.855837	0.533299	0.593826	0.881881
ENSMUSG00000014776	Nol3	1.86053	0.0969522	1.29576	0.0748224	0.940356
ENSMUSG00000014778	Fhod1	506.596	0.236424	0.187319	1.26215	0.206895	0.639134
ENSMUSG00000014782	Plekhg4	2.48216	1.09672	1.94653	0.563423	0.573147
ENSMUSG00000014786	Slc9a5	19.6387	-0.225441	0.39936	-0.564506	0.57241	0.874508
ENSMUSG00000014791	Elmo3	11.2599	-0.563015	0.525254	-1.07189	0.283769	0.70503
ENSMUSG00000014813	Stc1	0.381939	1.14849	4.67995	0.245407	0.806141
ENSMUSG00000014837	Matcap1	17.094	-0.413689	0.391148	-1.05763	0.290226	0.708606
ENSMUSG00000014846	Tppp3	4.63452	0.182206	0.876352	0.207914	0.835296	0.962161
ENSMUSG00000014850	Msh3	123.938	0.807697	0.406782	1.98558	0.0470804	0.351825
ENSMUSG00000014852	Adamts13	0.0802066	0	6.20461	0	1
ENSMUSG00000014856	Tmem208	50.7806	0.219668	0.254906	0.861761	0.388819	0.780091
ENSMUSG00000014859	E2f4	250.427	0.0701184	0.131017	0.535186	0.592522	0.88149
ENSMUSG00000014867	Surf4	431.146	0.272019	0.187986	1.44702	0.147893	0.55446
ENSMUSG00000014873	Surf2	183.985	0.268878	0.240791	1.11665	0.264146	0.687107
ENSMUSG00000014905	Dnajb9	175.987	-0.103262	0.205554	-0.502361	0.615414	0.890553
ENSMUSG00000014907	Naf1	49.3975	-0.154626	0.225148	-0.686774	0.492225	0.839459
ENSMUSG00000014932	Yes1	186.24	0.144579	0.166193	0.86995	0.384328	0.77678
ENSMUSG00000014956	Ppp1cb	436.264	-0.0318438	0.193921	-0.16421	0.869566	0.970415
ENSMUSG00000014959	Gorasp2	228.202	0.358041	0.261459	1.3694	0.170875	0.595181
ENSMUSG00000014980	Tsen15	56.7981	-0.190323	0.48445	-0.392865	0.694419	0.91457
ENSMUSG00000015001	Oc90	0.245032	0	6.20461	0	1
ENSMUSG00000015002	Efr3a	392.686	0.0366485	0.153266	0.239117	0.811015	0.954783
ENSMUSG00000015013	Trappc2l	20.7326	0.116559	0.386881	0.301279	0.763202	0.941714
ENSMUSG00000015016	Acsf3	40.6564	-0.0360358	0.313728	-0.114863	0.908554	0.978762
ENSMUSG00000015023	Ddx19a	181.513	0.13957	0.154248	0.904839	0.365551	0.76593
ENSMUSG00000015027	Galns	56.2015	-0.35559	0.259607	-1.36972	0.170773	0.595181
ENSMUSG00000015053	Gata2	1.64602	1.64957	1.81712	0.907794	0.363987
ENSMUSG00000015083	C8g	2.1148	0.322995	1.86323	0.173352	0.862374
ENSMUSG00000015085	Entpd2	0
ENSMUSG00000015087	Rabl6	551.341	-0.266009	0.264261	-1.00661	0.314121	0.725113
ENSMUSG00000015090	Ptgds	7.08417	0.670169	0.924162	0.725164	0.468352	0.82642
ENSMUSG00000015092	Edf1	161.031	-0.101035	0.167195	-0.604294	0.545648	0.865142
ENSMUSG00000015093	Clic3	0.105205	0.524168	6.20461	0.0844805	0.932674
ENSMUSG00000015094	Npdc1	1.01611	1.96597	3.25606	0.603789	0.545984
ENSMUSG00000015095	Fbxw5	158.332	-0.216506	0.218648	-0.990203	0.322075	0.732306
ENSMUSG00000015112	Slc25a13	16.3978	0.748702	0.56924	1.31527	0.18842	0.617034
ENSMUSG00000015120	Ube2i	561.383	-0.0670619	0.16975	-0.395062	0.692797	0.91457
ENSMUSG00000015126	Tsr3	36.6066	0.50963	0.33361	1.52762	0.126606	0.527482
ENSMUSG00000015127	Unkl	144.137	-0.286387	0.404801	-0.707475	0.479271	0.832825
ENSMUSG00000015133	Lrrk1	796.476	0.052169	0.130826	0.398767	0.690065	0.91457
ENSMUSG00000015134	Aldh1a3	1.04342	2.53971	2.1408	1.18634	0.235489
ENSMUSG00000015143	Actn1	146.145	0.065692	0.186186	0.35283	0.724216	0.927192
ENSMUSG00000015149	Sirt2	300.418	-0.208625	0.22376	-0.932361	0.35115	0.756326
ENSMUSG00000015165	Hnrnpl	893.816	0.0159249	0.111857	0.142369	0.886789	0.974007
ENSMUSG00000015176	Nolc1	226.202	-0.00678777	0.12217	-0.0555602	0.955692	0.99021
ENSMUSG00000015189	Casd1	304.944	0.273433	0.306143	0.893155	0.371774	0.770317
ENSMUSG00000015202	Cnksr3	53.1439	-0.246382	0.24331	-1.01263	0.311239	0.723216
ENSMUSG00000015214	Mtmr1	123.971	-0.448435	0.402042	-1.11539	0.264682	0.687107
ENSMUSG00000015217	Hmgb3	3.57525	0.376391	1.15189	0.326761	0.743849
ENSMUSG00000015222	Map2	27.2853	1.98263	0.880068	2.25281	0.0242708	0.264742
ENSMUSG00000015224	Cyp2j9	1.49467	-0.988547	1.41065	-0.700776	0.483443
ENSMUSG00000015242	Nipsnap3a	0.180692	0	6.20461	0	1
ENSMUSG00000015243	Abca1	4265.65	-0.331586	0.145121	-2.28489	0.0223193	0.253082
ENSMUSG00000015247	Nipsnap3b	39.5845	0.467036	0.443379	1.05336	0.292178	0.709636
ENSMUSG00000015289	Lage3	12.6411	-0.0616945	0.659823	-0.0935016	0.925505	0.981952
ENSMUSG00000015290	Ubl4a	49.1527	0.454544	0.319276	1.42367	0.154542	0.568403
ENSMUSG00000015291	Gdi1	604.099	0.173082	0.138814	1.24687	0.212447	0.644994
ENSMUSG00000015305	Sash1	63.1645	0.561899	0.365249	1.5384	0.123951	0.523594
ENSMUSG00000015312	Gadd45b	6.26531	-0.767227	0.958977	-0.800047	0.423683	0.80254
ENSMUSG00000015314	Slamf6	122.145	-0.141211	0.322369	-0.438041	0.661357	0.90584
ENSMUSG00000015316	Slamf1	28.6211	-0.749147	0.361811	-2.07055	0.0384009	0.324257
ENSMUSG00000015335	Zdhhc12	30.2227	0.530574	0.435142	1.21931	0.222726	0.653846
ENSMUSG00000015337	Endog	5.61623	-0.0962465	0.958617	-0.100401	0.920026	0.980908
ENSMUSG00000015340	Cybb	277.397	0.173908	0.315747	0.550782	0.581783	0.877163
ENSMUSG00000015341	Golga7	141.472	0.341704	0.166466	2.0527	0.0401018	0.330475
ENSMUSG00000015342	Xk	16.6989	-0.0244902	0.430113	-0.0569389	0.954594	0.989713
ENSMUSG00000015354	Pcolce2	0.760287	-3.57583	6.14263	-0.582133	0.560477
ENSMUSG00000015355	Cd48	183.87	-0.137323	0.136055	-1.00932	0.31282	0.724442
ENSMUSG00000015357	Clpx	144.54	-0.23885	0.248374	-0.961653	0.336224	0.745479
ENSMUSG00000015363	Trabd	122.281	-0.428094	0.308306	-1.38854	0.164974	0.585348
ENSMUSG00000015365	Mov10l1	0.0920982	0	6.20461	0	1
ENSMUSG00000015377	Dennd6b	36.5224	0.462829	0.317216	1.45904	0.144555	0.551526
ENSMUSG00000015396	Cd83	445.897	-0.728592	0.102536	-7.10573	1.19685e-12	1.61348e-09
ENSMUSG00000015401	Cltrn	0
ENSMUSG00000015405	Ace2	0.205284	0.524186	6.20461	0.0844834	0.932672
ENSMUSG00000015437	Gzmb	0.0627464	-0.918403	6.20461	-0.148019	0.882327
ENSMUSG00000015441	Gzmf	0
ENSMUSG00000015443	Gzmn	0
ENSMUSG00000015451	C4a	8.59936	1.25456	1.31923	0.950982	0.341613	0.750798
ENSMUSG00000015452	Ager	12.5501	0.164196	0.614835	0.267057	0.789425	0.948513
ENSMUSG00000015461	Atf6b	251.147	0.376347	0.196592	1.91435	0.0555749	0.379926
ENSMUSG00000015467	Egfl8	9.33957	0.147201	0.638749	0.230452	0.817741	0.956098
ENSMUSG00000015468	Notch4	217.422	1.06623	1.04685	1.01851	0.308436	0.720852
ENSMUSG00000015474	Ppt2	123.659	-0.0887612	0.32333	-0.274522	0.783683	0.946787
ENSMUSG00000015476	Prrt1	1.2978	-0.208951	1.7663	-0.118299	0.905831
ENSMUSG00000015478	Rnf5	36.9983	-0.176704	0.304097	-0.581078	0.561188	0.871867
ENSMUSG00000015484	Fam163a	0.346246	1.28668	4.12666	0.311797	0.755195
ENSMUSG00000015488	Cacfd1	32.828	0.793144	0.458746	1.72894	0.0838201	0.448582
ENSMUSG00000015501	Hivep2	108.493	0.0970882	0.294194	0.330014	0.741389	0.934333
ENSMUSG00000015519	2310057J18Rik	0
ENSMUSG00000015522	Arnt	479.481	0.123367	0.217757	0.566534	0.571031	0.874508
ENSMUSG00000015533	Itga2	0.266543	0	6.20461	0	1
ENSMUSG00000015536	Mocs2	78.7783	-0.0859852	0.317298	-0.270992	0.786398	0.947571
ENSMUSG00000015542	Nat9	71.7412	-0.483948	0.28504	-1.69782	0.0895411	0.456118
ENSMUSG00000015568	Lpl	252.252	-0.093705	0.292652	-0.320193	0.748822	0.937749
ENSMUSG00000015575	Atp6v0e	147.003	-0.0257222	0.187487	-0.137194	0.890877	0.97458
ENSMUSG00000015579	Nkx2-5	0
ENSMUSG00000015597	Zfp318	463.746	-0.171461	0.195071	-0.878967	0.379419	0.774405
ENSMUSG00000015599	Ttbk1	12.3894	-0.101895	0.538456	-0.189235	0.849909	0.965778
ENSMUSG00000015605	Srf	110.674	-0.0783704	0.158101	-0.4957	0.620106	0.892077
ENSMUSG00000015619	Gata3	0.535658	-0.197089	5.1548	-0.038234	0.969501
ENSMUSG00000015627	Gata5	0
ENSMUSG00000015647	Lama5	13.1741	2.71285	1.61835	1.6763	0.0936785	0.463442
ENSMUSG00000015652	Steap1	0.0229548	0	6.20461	0	1
ENSMUSG00000015653	Steap2	2.02778	-0.878782	2.14018	-0.41061	0.681358
ENSMUSG00000015656	Hspa8	5413.67	-0.128021	0.275036	-0.465469	0.641596	0.89937
ENSMUSG00000015659	Serac1	85.2317	-0.491261	0.255293	-1.92431	0.0543164	0.376726
ENSMUSG00000015665	Awat1	0
ENSMUSG00000015668	Pdzd11	30.0875	0.826078	0.377075	2.19075	0.0284698	0.28493
ENSMUSG00000015671	Psma2	84.4765	0.365557	0.186234	1.96289	0.0496585	0.361308
ENSMUSG00000015672	Mrpl32	33.0073	0.273092	0.292501	0.933645	0.350487	0.756147
ENSMUSG00000015697	Setdb1	490.243	0.0591067	0.154842	0.381722	0.702668	0.918517
ENSMUSG00000015702	Anxa9	15.8776	-0.524146	0.422343	-1.24104	0.21459	0.646165
ENSMUSG00000015709	Arnt2	7.00593	-2.09224	0.695623	-3.00772	0.00263218	0.0759314
ENSMUSG00000015711	Prune1	48.197	-0.113349	0.345869	-0.327721	0.743122	0.935303
ENSMUSG00000015714	Cers2	308.684	0.3503	0.152409	2.29842	0.0215377	0.24901
ENSMUSG00000015721	Nlrp5	0
ENSMUSG00000015733	Capza2	1999.25	-0.165201	0.0957811	-1.72478	0.0845669	0.449691
ENSMUSG00000015745	Plekho1	1152.6	0.0296743	0.116972	0.253688	0.799737	0.952155
ENSMUSG00000015747	Vps45	101.491	1.48326	0.670577	2.21192	0.0269724	0.27906
ENSMUSG00000015748	Prpf3	170.435	0.0601321	0.229711	0.261773	0.793497	0.95018
ENSMUSG00000015749	Anp32e	217.452	0.0245501	0.137639	0.178366	0.858436	0.967704
ENSMUSG00000015750	Aph1a	172.256	0.087323	0.176103	0.495862	0.619991	0.892007
ENSMUSG00000015755	Tab2	1294.16	0.163082	0.0940068	1.73479	0.0827774	0.446902
ENSMUSG00000015757	Ppil4	287.809	0.0765804	0.134302	0.57021	0.568536	0.874508
ENSMUSG00000015759	Cnih1	82.1266	0.157939	0.178167	0.886465	0.375367	0.771251
ENSMUSG00000015766	Eps8	79.0207	1.01796	0.528805	1.92501	0.0542278	0.376633
ENSMUSG00000015776	Med22	261.818	-0.00286808	0.231869	-0.0123694	0.990131	0.997978
ENSMUSG00000015787	Abo	0.0834513	0	6.20461	0	1
ENSMUSG00000015790	Surf1	86.2134	-0.368784	0.300199	-1.22847	0.219272	0.650781
ENSMUSG00000015804	Med28	140.099	-0.121141	0.248497	-0.487497	0.625906	0.894654
ENSMUSG00000015806	Qdpr	63.058	1.08605	0.249806	4.34759	1.37641e-05	0.00192526
ENSMUSG00000015812	Gnrh1	1.71202	-0.193751	1.38288	-0.140107	0.888576
ENSMUSG00000015829	Tnr	11.3932	2.7162	1.2455	2.1808	0.0291979	0.288797
ENSMUSG00000015837	Sqstm1	443.243	-0.0762268	0.149091	-0.511276	0.609158	0.887442
ENSMUSG00000015839	Nfe2l2	811.38	-0.393475	0.0726144	-5.41869	6.00385e-08	2.69793e-05
ENSMUSG00000015843	Rxrg	38.5665	-0.0514299	0.284589	-0.180716	0.85659	0.967053
ENSMUSG00000015846	Rxra	307.36	-0.000546277	0.187027	-0.00292084	0.99767	1
ENSMUSG00000015850	Adamtsl4	4.8279	-2.19333	1.25545	-1.74705	0.0806286	0.440597
ENSMUSG00000015852	Fcrls	3396.32	-0.119168	0.0727086	-1.63898	0.101218	0.479451
ENSMUSG00000015854	Cd5l	0.988113	3.07931	1.81331	1.69817	0.0894758
ENSMUSG00000015869	Prpsap1	199.075	0.499852	0.180494	2.76936	0.00561661	0.115273
ENSMUSG00000015879	Fam184b	0.71054	1.61688	2.74	0.590101	0.555123
ENSMUSG00000015880	Ncapg	9.00798	-2.40989	1.13759	-2.11842	0.0341397	0.306621
ENSMUSG00000015882	Lcorl	357.742	0.109257	0.277539	0.393665	0.693828	0.91457
ENSMUSG00000015889	Lta4h	168.825	0.0010538	0.177013	0.00595322	0.99525	0.999327
ENSMUSG00000015890	Amdhd1	0.147557	1.28903	6.20069	0.207885	0.835319
ENSMUSG00000015932	Dstn	273.962	0.0567171	0.0976482	0.580831	0.561355	0.871867
ENSMUSG00000015937	Macroh2a1	448.606	-0.192181	0.164394	-1.16903	0.242391	0.671722
ENSMUSG00000015942	Gtf2ird2	139.586	0.310441	0.289101	1.07382	0.282905	0.704487
ENSMUSG00000015943	Bola1	16.3839	-0.144077	0.541785	-0.265931	0.790293	0.948608
ENSMUSG00000015944	Castor2	97.2435	1.15062	0.338659	3.39759	0.000679826	0.0306788
ENSMUSG00000015947	Fcgr1	1157.64	0.140723	0.127761	1.10146	0.270697	0.691977
ENSMUSG00000015950	Ncf1	2147.57	0.0642663	0.0739962	0.868509	0.385116	0.777426
ENSMUSG00000015957	Wnt11	0.0432034	0	6.20461	0	1
ENSMUSG00000015961	Adss	167.838	0.147985	0.145647	1.01605	0.309606	0.722477
ENSMUSG00000015962	1700016C15Rik	0
ENSMUSG00000015966	Il17rb	0.344207	-1.01014	4.74735	-0.21278	0.831498
ENSMUSG00000015968	Cacna1d	661.289	-0.359229	0.0995262	-3.60939	0.00030692	0.0179772
ENSMUSG00000015970	Chdh	1.74223	-3.90485	1.82008	-2.14543	0.0319187
ENSMUSG00000015971	Actr8	111.177	-0.148651	0.177977	-0.835222	0.403593	0.789615
ENSMUSG00000015980	Lrrc27	6.76543	0.411749	0.778455	0.528931	0.596853	0.883031
ENSMUSG00000015981	Stk32c	0.54676	-1.86089	3.46351	-0.537285	0.591071
ENSMUSG00000015994	Fnta	131.774	0.0502726	0.17498	0.287305	0.773878	0.943642
ENSMUSG00000016018	Mtrex	299.418	0.13357	0.115161	1.15985	0.246108	0.674895
ENSMUSG00000016024	Lbp	0.966136	-4.38569	2.59137	-1.69242	0.0905654
ENSMUSG00000016028	Celsr1	1.0751	-1.70957	3.30511	-0.51725	0.604981
ENSMUSG00000016087	Fli1	838.194	-0.0829433	0.104011	-0.797447	0.425192	0.803365
ENSMUSG00000016128	Stard13	56.0716	2.78066	1.5191	1.83046
ENSMUSG00000016150	Tenm1	1.34632	-1.83382	2.3245	-0.78891	0.430165
ENSMUSG00000016179	Camk1g	0.157187	0	6.20461	0	1
ENSMUSG00000016181	Utp25	151.106	0.802307	0.32242	2.48839	0.0128323	0.191364
ENSMUSG00000016194	Hsd11b1	1.86982	-0.696146	2.1836	-0.318807	0.749873
ENSMUSG00000016200	Syt14	1.16911	1.12472	3.04381	0.369511	0.711747
ENSMUSG00000016206	H2-M3	150.856	-0.186825	0.189472	-0.986027	0.32412	0.733623
ENSMUSG00000016239	Lonrf3	239.118	-0.0227365	0.261733	-0.0868688	0.930776	0.983215
ENSMUSG00000016252	Atp5e	33.2427	-0.372487	0.408824	-0.911119	0.362233	0.763637
ENSMUSG00000016253	Nelfcd	93.1844	-0.116383	0.302255	-0.385049	0.700201	0.91748
ENSMUSG00000016255	Tubb1	1.72173	2.58483	1.60693	1.60855	0.107715
ENSMUSG00000016256	Ctsz	2367.36	-0.271015	0.0811236	-3.34076	0.000835489	0.0355844
ENSMUSG00000016257	Prelid3b	70.2821	-0.063579	0.362232	-0.17552	0.860671	0.968749
ENSMUSG00000016262	Sertad4	0.671373	-0.197119	3.751	-0.0525509	0.95809
ENSMUSG00000016283	H2-M2	2.69416	-0.385561	1.55843	-0.247403	0.804596
ENSMUSG00000016308	Ube2a	76.3454	-0.449291	0.293692	-1.5298	0.126066	0.526647
ENSMUSG00000016319	Slc25a5	384.512	0.350194	0.111373	3.14432	0.00166471	0.0552758
ENSMUSG00000016327	Atp1b4	0.8919	-0.197114	2.97597	-0.0662354	0.94719
ENSMUSG00000016344	Ppdpf	24.9186	0.416272	0.383916	1.08428	0.27824	0.70072
ENSMUSG00000016346	Kcnq2	5.31022	-0.712141	1.28272	-0.555182	0.57877	0.876869
ENSMUSG00000016349	Eef1a2	3.92774	-0.555896	1.00424	-0.553549	0.579887	0.87692
ENSMUSG00000016356	Col20a1	11.457	-0.307345	1.04544	-0.293987	0.768768	0.942307
ENSMUSG00000016382	Pls3	60.2004	-0.592793	0.281861	-2.10314	0.0354532	0.311872
ENSMUSG00000016386	Mpped2	0.358983	3.42035	6.13908	0.557144	0.577429
ENSMUSG00000016409	Nkap	164.865	0.179667	0.264219	0.679993	0.496509	0.840573
ENSMUSG00000016427	Ndufa1	21.1489	0.0178492	0.42484	0.0420139	0.966488	0.993621
ENSMUSG00000016458	Wt1	0.0672459	0	6.20461	0	1
ENSMUSG00000016477	E2f3	228.55	-0.641962	0.421488	-1.52308	0.127738	0.529406
ENSMUSG00000016481	Cr1l	349.565	-0.0260342	0.174554	-0.149147	0.881438	0.974007
ENSMUSG00000016487	Ppfibp1	103.84	0.296161	0.384366	0.770518	0.440993	0.812384
ENSMUSG00000016493	Cd46	27.0054	0.772928	0.615965	1.25482	0.209542	0.643032
ENSMUSG00000016494	Cd34	650.833	0.268481	0.139802	1.92044	0.0548024	0.37802
ENSMUSG00000016495	Plgrkt	388.05	-0.384645	0.125503	-3.06483	0.00217792	0.066577
ENSMUSG00000016496	Cd274	85.5027	-0.252276	0.25396	-0.993367	0.320531	0.730754
ENSMUSG00000016498	Pdcd1lg2	0.581222	-0.844447	2.88026	-0.293184	0.769381
ENSMUSG00000016503	Gtf3a	76.8793	0.0595131	0.207419	0.286922	0.774172	0.943686
ENSMUSG00000016510	Mtif3	103.543	0.0965042	0.362912	0.265916	0.790304	0.948608
ENSMUSG00000016520	Lnx2	83.3874	0.113514	0.550134	0.206338	0.836527	0.962161
ENSMUSG00000016524	Il19	0
ENSMUSG00000016526	Dyrk3	0.88882	3.05793	6.14445	0.497674	0.618714
ENSMUSG00000016528	Mapkapk2	376.429	0.121471	0.184718	0.657604	0.510793	0.848133
ENSMUSG00000016529	Il10	0.394859	1.28486	3.80754	0.337452	0.735776
ENSMUSG00000016534	Lamp2	1391.5	-0.185373	0.0638824	-2.90179	0.00371042	0.0907806
ENSMUSG00000016541	Atxn10	247.544	-0.0236164	0.140344	-0.168274	0.866368	0.969321
ENSMUSG00000016552	Foxred2	6.06459	0.278913	0.845359	0.329935	0.741449	0.934333
ENSMUSG00000016554	Eif3d	304.184	-0.014876	0.128016	-0.116204	0.907491	0.97832
ENSMUSG00000016559	H3f3b	2316.77	0.687307	0.323966	2.12154	0.0338766	0.305707
ENSMUSG00000016619	Nup50	207.931	-0.191716	0.143552	-1.33552	0.181707	0.607948
ENSMUSG00000016624	Phf21b	52.6554	0.262478	0.828916	0.316652	0.751508	0.938098
ENSMUSG00000016626	Nlrp14	0.317211	0	6.20461	0	1
ENSMUSG00000016637	Ift27	17.0929	0.140617	0.366955	0.3832	0.701571	0.918063
ENSMUSG00000016664	Pacsin2	995.679	0.108233	0.071284	1.51834	0.12893	0.529748
ENSMUSG00000016756	Cmah	48.0329	2.1364	0.650505	3.28421	0.00102268	0.0411545
ENSMUSG00000016757	Ttll12	41.1717	-0.273175	0.36362	-0.751267	0.452492	0.818874
ENSMUSG00000016758	Bik	2.49959	0.989918	1.3354	0.741289	0.458518
ENSMUSG00000016763	Scube1	44.2221	-0.108846	0.301206	-0.361367	0.717825	0.92479
ENSMUSG00000016831	Tox4	466.822	0.0251384	0.179712	0.139882	0.888753	0.974088
ENSMUSG00000016833	Mrps18c	28.8491	-0.480687	0.679429	-0.707487	0.479264	0.832825
ENSMUSG00000016918	Sulf1	2.31721	-1.58614	2.10026	-0.755211	0.450122
ENSMUSG00000016921	Srsf6	944.838	0.291164	0.0878753	3.31337	0.000921774	0.0382633
ENSMUSG00000016933	Plcg1	853.124	-0.103362	0.181043	-0.570927	0.568049	0.874508
ENSMUSG00000016940	Kctd2	122.952	0.109742	0.280833	0.390772	0.695966	0.915244
ENSMUSG00000016942	Tmprss6	0.188451	0	6.20461	0	1
ENSMUSG00000016946	Kctd5	88.4592	0.695746	0.298754	2.32883	0.0198683	0.239574
ENSMUSG00000016982	Pom121l2	0.0533447	1.27953	6.20108	0.206339	0.836526
ENSMUSG00000016984	Etaa1	100.62	0.0079065	0.214772	0.0368135	0.970634	0.99425
ENSMUSG00000016995	Matn4	1.78105	-0.0024793	1.74197	-0.00142327	0.998864
ENSMUSG00000016998	Svs4	0
ENSMUSG00000017000	Svs6	0.154144	0	6.20461	0	1
ENSMUSG00000017002	Slpi	0.0266723	0.524125	6.20461	0.0844736	0.93268
ENSMUSG00000017003	Svs3a	0
ENSMUSG00000017004	Svs5	0.120121	0	6.20461	0	1
ENSMUSG00000017007	Rbpjl	0.169252	1.17333	6.20312	0.189152	0.849973
ENSMUSG00000017009	Sdc4	74.3353	-0.625242	0.330994	-1.88899	0.0588936	0.387858
ENSMUSG00000017049	Ccdc70	0.106689	2.25055	6.16255	0.365199	0.714963
ENSMUSG00000017057	Il13ra1	481.694	0.00640106	0.111374	0.0574736	0.954168	0.989472
ENSMUSG00000017064	Prl5a1	0
ENSMUSG00000017119	Nbr1	694.652	0.0899606	0.348618	0.258049	0.796369	0.951338
ENSMUSG00000017132	Cyth1	204.433	0.25199	0.25062	1.00547	0.314671	0.725142
ENSMUSG00000017144	Rnd3	5.64627	0.242632	1.46433	0.165695	0.868397	0.969834
ENSMUSG00000017146	Brca1	23.197	-1.74107	0.965449	-1.80337	0.0713295	0.421599
ENSMUSG00000017165	Gast	0
ENSMUSG00000017167	Cntnap1	12.1685	-0.475863	0.687789	-0.691873	0.489017	0.838412
ENSMUSG00000017176	Nt5c3b	45.7075	0.096969	0.355637	0.272663	0.785113	0.946787
ENSMUSG00000017188	Coa3	29.6135	-0.0218958	0.429277	-0.0510062	0.959321	0.990776
ENSMUSG00000017195	Zpbp2	0.112021	0	6.20461	0	1
ENSMUSG00000017204	Gsdma	0.0616608	0.524139	6.20461	0.0844758	0.932678
ENSMUSG00000017210	Med24	146.465	0.106338	0.374224	0.284157	0.77629	0.944339
ENSMUSG00000017211	Gsdma2	0
ENSMUSG00000017221	Psmd3	223.605	0.287755	0.164184	1.75264	0.0796646	0.438323
ENSMUSG00000017264	Exosc10	323.79	-0.166831	0.223089	-0.747824	0.454566	0.819982
ENSMUSG00000017286	Glod4	120.471	-0.414455	0.539199	-0.768649	0.442102	0.813204
ENSMUSG00000017288	Vps53	127.517	-0.211954	0.35081	-0.604185	0.54572	0.865142
ENSMUSG00000017291	Taok1	1626.16	-0.108861	0.0722204	-1.50734	0.131723	0.532988
ENSMUSG00000017299	Dnttip1	83.6733	-0.483254	0.285666	-1.69167	0.0907084	0.457917
ENSMUSG00000017300	Tnnc2	0.13834	0	6.20461	0	1
ENSMUSG00000017307	Acot8	33.0729	0.51753	0.434152	1.19205	0.233243	0.664192
ENSMUSG00000017309	Cd300lg	0.619525	-1.63418	2.99365	-0.545883	0.585146
ENSMUSG00000017310	Spint4	0.081675	0	6.20461	0	1
ENSMUSG00000017311	Pyy	0
ENSMUSG00000017314	Mpp2	3.1222	4.29442	2.22737	1.92802
ENSMUSG00000017316	Ppy	0
ENSMUSG00000017344	Vtn	2.99901	0.100525	1.3243	0.0759078	0.939492
ENSMUSG00000017376	Nlk	220.209	0.215804	0.298779	0.722286	0.470119	0.827616
ENSMUSG00000017386	Traf4	3.80592	0.892142	1.16487	0.765876	0.44375	0.814015
ENSMUSG00000017390	Aldoc	14.6167	-1.25723	0.748247	-1.68023	0.092912	0.462362
ENSMUSG00000017400	Stac2	2.29611	-0.913566	1.56451	-0.583932	0.559266
ENSMUSG00000017404	Rpl19	1243.57	-0.165355	0.159519	-1.03658	0.29993	0.714747
ENSMUSG00000017405	Nek8	8.36392	0.210323	0.907469	0.231769	0.816718	0.956085
ENSMUSG00000017412	Cacnb4	21.9277	-1.11696	1.34538	-0.830218
ENSMUSG00000017417	Plxdc1	442.393	-0.176434	0.128888	-1.36889	0.171032	0.595181
ENSMUSG00000017418	Arl5b	100.236	-0.195901	0.378902	-0.517023	0.60514	0.886246
ENSMUSG00000017421	Zfp207	892.662	-0.166631	0.113373	-1.46977	0.141625	0.548281
ENSMUSG00000017428	Psmd11	241.029	-0.230837	0.25533	-0.904073	0.365957	0.766184
ENSMUSG00000017446	C1qtnf1	13.2672	2.81184	2.60138	1.08091
ENSMUSG00000017453	Pipox	0
ENSMUSG00000017466	Timp2	1599.39	-0.515783	0.0854938	-6.03299	1.60955e-09	1.27637e-06
ENSMUSG00000017478	Zc3h18	472.457	-0.151387	0.239125	-0.633087	0.526677	0.856941
ENSMUSG00000017485	Top2b	681.155	-0.0562448	0.139762	-0.402433	0.687366	0.914293
ENSMUSG00000017491	Rarb	0.860874	0.45854	3.07699	0.149022	0.881536
ENSMUSG00000017493	Igfbp4	256.896	0.870372	0.185898	4.68198	2.84122e-06	0.000563272
ENSMUSG00000017499	Cdc6	4.03758	0.187187	1.07648	0.173888	0.861954	0.968819
ENSMUSG00000017548	Suz12	273.803	0.388056	0.290767	1.33459	0.182009	0.608371
ENSMUSG00000017550	Atad5	64.4104	0.660535	0.474031	1.39344	0.163486	0.584293
ENSMUSG00000017561	Crlf3	525.421	-0.196453	0.165865	-1.18441	0.236249	0.666849
ENSMUSG00000017588	Krt27	0.201738	0	6.20461	0	1
ENSMUSG00000017607	Tns4	40.5046	0.604047	0.665433	0.90775	0.36401	0.765044
ENSMUSG00000017615	Tnfaip1	147.873	-0.108486	0.157462	-0.68897	0.490842	0.839301
ENSMUSG00000017631	Abr	836.726	-0.155928	0.16699	-0.933759	0.350428	0.756147
ENSMUSG00000017639	Rab11fip4	34.1896	-0.929298	0.658001	-1.4123	0.157861	0.574407
ENSMUSG00000017652	Cd40	8.8912	2.06159	1.15091	1.79127	0.0732504	0.426112
ENSMUSG00000017664	Slc35c2	241.38	0.378223	0.244118	1.54934	0.121299	0.517479
ENSMUSG00000017667	Zfp334	28.0043	0.156231	0.324875	0.480896	0.63059	0.896258
ENSMUSG00000017670	Elmo2	243.749	-0.0582524	0.317251	-0.183616	0.854315	0.966598
ENSMUSG00000017677	Wsb1	1070.35	0.0822463	0.136919	0.600692	0.548045	0.866709
ENSMUSG00000017679	Ttpal	96.6844	-0.199225	0.438059	-0.454789	0.649261	0.902103
ENSMUSG00000017686	Rhot1	309.336	0.00962413	0.123585	0.0778749	0.937928	0.985273
ENSMUSG00000017688	Hnf4g	0.0557354	0.524139	6.20461	0.0844758	0.932678
ENSMUSG00000017692	Rhbdl3	3.31284	-0.140799	1.16778	-0.12057	0.904032
ENSMUSG00000017697	Ada	6.18462	0.766878	0.655095	1.17064	0.241745	0.67159
ENSMUSG00000017707	Serinc3	10275.3	0.180951	0.0487655	3.71064	0.000206735	0.0135359
ENSMUSG00000017713	Tha1	83.537	0.146732	0.305215	0.48075	0.630694	0.896258
ENSMUSG00000017715	Pgs1	245.494	-0.012261	0.122777	-0.0998641	0.920452	0.980908
ENSMUSG00000017716	Birc5	8.70204	-3.05601	1.26871	-2.40874	0.0160076	0.213791
ENSMUSG00000017718	Afmid	30.0651	0.659033	0.359324	1.83409	0.0666406	0.408159
ENSMUSG00000017720	Trp53tg5	0.0880081	0	6.20461	0	1
ENSMUSG00000017721	Pigt	264.205	0.238801	0.188848	1.26451	0.206046	0.638174
ENSMUSG00000017723	Wfdc2	0
ENSMUSG00000017724	Etv4	5.40541	0.495528	1.12185	0.441706	0.658702	0.905388
ENSMUSG00000017733	Eppin	0.203731	-3.16128	6.15008	-0.514023	0.607236
ENSMUSG00000017734	Dbndd2	26.0287	0.344578	0.689397	0.499826	0.617198	0.891087
ENSMUSG00000017737	Mmp9	9.11191	-0.765257	1.33021	-0.575291	0.565095	0.873528
ENSMUSG00000017740	Slc12a5	5.33112	1.62692	1.3729	1.18503	0.236007	0.66637
ENSMUSG00000017747	Ghdc	115.623	0.590466	0.281976	2.09403	0.0362574	0.314939
ENSMUSG00000017754	Pltp	34.8354	0.88362	0.574521	1.53801	0.124046	0.523594
ENSMUSG00000017756	Slc12a7	172.912	0.0820847	0.143149	0.573422	0.566359	0.873612
ENSMUSG00000017760	Ctsa	2393.23	-0.54483	0.0978964	-5.56537	2.61595e-08	1.30613e-05
ENSMUSG00000017764	Zswim1	27.6697	0.251664	0.408359	0.616282	0.537709	0.862664
ENSMUSG00000017765	Slc12a4	90.9868	0.28755	0.465445	0.617796	0.53671	0.862365
ENSMUSG00000017767	Spata25	2.0872	-1.6267	1.26392	-1.28703	0.198082
ENSMUSG00000017774	Myo1c	339.088	0.356689	0.287836	1.23921	0.215268	0.64646
ENSMUSG00000017776	Crk	424.153	0.442864	0.163726	2.70491	0.00683232	0.129363
ENSMUSG00000017778	Cox7c	71.369	0.849935	0.405424	2.09641	0.0360459	0.31443
ENSMUSG00000017781	Pitpna	461.837	0.152767	0.128917	1.185	0.236017	0.66637
ENSMUSG00000017801	Mlx	63.179	0.0642684	0.34146	0.188217	0.850707	0.966019
ENSMUSG00000017802	Retreg3	191.382	-0.0125325	0.174516	-0.0718128	0.942751	0.986686
ENSMUSG00000017817	Jph2	0.239485	-0.918326	6.20461	-0.148007	0.882337
ENSMUSG00000017830	Dhx58	127.308	-0.3339	0.323886	-1.03092	0.302579	0.717221
ENSMUSG00000017831	Rab5a	216.854	-0.0853545	0.132564	-0.643872	0.519658	0.853098
ENSMUSG00000017832	Hspb9	0.36333	-1.54817	5.46772	-0.283147	0.777064
ENSMUSG00000017837	Nkiras2	81.5212	-0.280931	0.284591	-0.987138	0.323575	0.733349
ENSMUSG00000017843	Ppp2r5c	408.28	0.140888	0.118722	1.1867	0.235344	0.6661
ENSMUSG00000017858	Ift52	121.621	-0.339593	0.342033	-0.992867	0.320775	0.731085
ENSMUSG00000017861	Mybl2	12.2243	0.541038	1.00409	0.538833	0.590002	0.880686
ENSMUSG00000017868	Sgk2	0.226715	-0.941918	6.19857	-0.151957	0.87922
ENSMUSG00000017897	Eya2	0.905264	-1.34387	2.43036	-0.552953	0.580295
ENSMUSG00000017922	Prl3c1	0
ENSMUSG00000017929	B4galt5	129.284	-0.0300238	0.499672	-0.060087	0.952086	0.988606
ENSMUSG00000017943	Gdap1l1	3.70126	0.048011	1.08872	0.0440987	0.964826	0.992697
ENSMUSG00000017950	Hnf4a	0.163883	0	6.20461	0	1
ENSMUSG00000017969	Ptgis	0.210033	0.524206	6.20461	0.0844866	0.93267
ENSMUSG00000017978	Cadps2	2.22141	-4.93716	2.40095	-2.05634	0.0397502
ENSMUSG00000017999	Ddx27	253.11	0.426066	0.164215	2.59456	0.00947115	0.159439
ENSMUSG00000018001	Cyth3	321.839	-0.0558436	0.242213	-0.230555	0.81766	0.956098
ENSMUSG00000018008	Cyth4	3122.88	0.231219	0.0506001	4.56953	4.88816e-06	0.000834142
ENSMUSG00000018012	Rac3	15.1277	1.03697	0.440249	2.35542	0.0185017	0.230946
ENSMUSG00000018040	Rrp7a	187.465	0.354495	0.293212	1.209	0.226661	0.65783
ENSMUSG00000018042	Cyb5r3	133.839	0.0353113	0.270567	0.130508	0.896164	0.975243
ENSMUSG00000018068	Ints2	126.878	0.647667	0.691782	0.936229	0.349155	0.755731
ENSMUSG00000018076	Med13l	1226.07	0.187888	0.158803	1.18315	0.236749	0.667491
ENSMUSG00000018102	H2bc4	120.387	0.559976	0.300261	1.86496	0.062187	0.396192
ENSMUSG00000018126	Baiap2l2	4.76172	1.46357	1.4873	0.98405	0.325091	0.734342
ENSMUSG00000018143	Mafk	70.7078	0.798498	0.257076	3.10607	0.0018959	0.0604223
ENSMUSG00000018160	Med1	680.997	-0.191659	0.25515	-0.751161	0.452556	0.818874
ENSMUSG00000018166	Erbb3	3.1474	0.292646	1.25423	0.233327	0.815508
ENSMUSG00000018167	Stard3	323.557	0.166995	0.129471	1.28982	0.197112	0.627914
ENSMUSG00000018168	Ikzf3	1.19097	0.600283	2.84966	0.210651	0.83316
ENSMUSG00000018169	Mfng	197.831	0.0508592	0.253692	0.200476	0.841108	0.963395
ENSMUSG00000018171	Vmp1	263.224	-0.439168	0.302445	-1.45206	0.146485	0.552763
ENSMUSG00000018189	Uchl5	77.6566	0.443752	0.227383	1.95156	0.0509907	0.36551
ENSMUSG00000018196	Glrx2	102.579	0.337099	0.431836	0.780619	0.435027	0.808867
ENSMUSG00000018199	Ro60	147.308	-0.213881	0.178953	-1.19518	0.232017	0.663398
ENSMUSG00000018209	Stk4	785.583	0.144798	0.211372	0.685038	0.49332	0.84002
ENSMUSG00000018211	Wfdc15b	0
ENSMUSG00000018217	Pmp22	647.9	-0.0165846	0.173413	-0.0956367	0.923809	0.981767
ENSMUSG00000018238	Gdf9	19.6687	0.0875928	0.714828	0.122537	0.902474	0.977209
ENSMUSG00000018239	Zcchc10	17.6202	0.223123	0.433906	0.514218	0.607099	0.886778
ENSMUSG00000018259	Prl8a2	0.028896	-0.918417	6.20461	-0.148022	0.882326
ENSMUSG00000018263	Tbx5	0.895154	-2.8339	2.55271	-1.11015	0.266933
ENSMUSG00000018286	Psmb6	118.364	-0.0285157	0.207241	-0.137597	0.890559	0.97458
ENSMUSG00000018287	Spag7	162.701	0.304828	0.206946	1.47298	0.140756	0.546681
ENSMUSG00000018293	Pfn1	668.81	-0.0703253	0.0771061	-0.912058	0.361738	0.763617
ENSMUSG00000018322	Tomm34	213.575	0.0937529	0.161053	0.582126	0.560482	0.871796
ENSMUSG00000018326	Ywhab	459.409	0.0377891	0.125665	0.300714	0.763633	0.941802
ENSMUSG00000018334	Ksr1	157.099	-0.0371763	0.25627	-0.145067	0.884658	0.974007
ENSMUSG00000018339	Gpx3	10.0401	0.671574	0.709463	0.946596	0.343845	0.751322
ENSMUSG00000018340	Anxa6	158.127	-0.43432	0.161114	-2.69574	0.00702329	0.131501
ENSMUSG00000018341	Il12rb2	21.6439	-0.637135	0.30965	-2.0576	0.039629	0.327955
ENSMUSG00000018347	Zkscan6	93.4427	0.06789	0.225835	0.300617	0.763707	0.941802
ENSMUSG00000018362	Kpna2	74.4743	0.161795	0.300447	0.538516	0.590221	0.880686
ENSMUSG00000018363	Smurf2	329.06	0.160563	0.142893	1.12366	0.261158	0.684822
ENSMUSG00000018372	Cep95	217.279	1.28459	0.661142	1.94299	0.0520168	0.369287
ENSMUSG00000018377	Vezf1	252.631	-0.161302	0.122805	-1.31349	0.18902	0.61729
ENSMUSG00000018378	Cuedc1	3.72693	0.14992	1.96921	0.0761319	0.939314	0.985746
ENSMUSG00000018379	Srsf1	578.019	-0.00212803	0.151587	-0.0140384	0.988799	0.99783
ENSMUSG00000018381	Abi3	1950.5	0.220757	0.128752	1.71459	0.0864204	0.453004
ENSMUSG00000018387	Shroom1	36.6111	-0.686002	0.824419	-0.832103	0.405351	0.790872
ENSMUSG00000018395	Kif3a	94.1834	-0.4065	0.318029	-1.27818	0.201184	0.632945
ENSMUSG00000018398	Septin8	290.282	-0.13368	0.185828	-0.719376	0.471909	0.828037
ENSMUSG00000018401	Mtmr4	315.726	-0.568964	0.268835	-2.1164	0.0343104	0.3069
ENSMUSG00000018405	Mrm1	40.0036	0.48031	0.711692	0.674884
ENSMUSG00000018411	Mapt	13.936	-1.30963	1.18533	-1.10486	0.269219	0.691254
ENSMUSG00000018412	Kansl1	743.689	-0.207449	0.18036	-1.15019	0.250066	0.677873
ENSMUSG00000018415	Gid4	69.6931	0.0612884	0.235322	0.260445	0.79452	0.950304
ENSMUSG00000018417	Myo1b	482.233	0.676738	0.435058	1.55551	0.119824	0.515379
ENSMUSG00000018425	Dhx40	106.038	0.0814588	0.340436	0.239278	0.81089	0.954743
ENSMUSG00000018427	Ypel2	106.854	-0.196878	0.217496	-0.905201	0.365359	0.765768
ENSMUSG00000018428	Akap1	92.9364	-0.138081	0.247477	-0.557954	0.576876	0.876468
ENSMUSG00000018433	Nol11	152.254	0.34343	0.204718	1.67758	0.0934296	0.462917
ENSMUSG00000018442	Derl2	211.332	0.0398396	0.200661	0.198542	0.842621	0.963824
ENSMUSG00000018446	C1qbp	101.686	0.337836	0.175546	1.92449	0.0542932	0.376726
ENSMUSG00000018449	Rpain	65.528	-0.17588	0.278601	-0.631296	0.527847	0.857312
ENSMUSG00000018451	6330403K07Rik	0.489445	-0.9184	4.3904	-0.209184	0.834305
ENSMUSG00000018459	Slc13a3	59.7538	0.436488	0.533768	0.817748	0.413501	0.796344
ENSMUSG00000018470	Kcnab3	5.31792	-0.146374	0.851005	-0.172001	0.863437	0.969045
ENSMUSG00000018474	Chd3	429.12	0.0404484	0.213044	0.18986	0.849419	0.965748
ENSMUSG00000018476	Kdm6b	264.461	-0.180665	0.260874	-0.692537	0.4886	0.838061
ENSMUSG00000018479	Chct1	0
ENSMUSG00000018481	Appbp2	270.713	0.0293361	0.118237	0.248112	0.804048	0.953018
ENSMUSG00000018486	Wnt9b	0.166695	0	6.20461	0	1
ENSMUSG00000018500	Adora2b	0.21781	0.524208	6.20461	0.0844869	0.932669
ENSMUSG00000018501	Ncor1	1850.38	-0.109041	0.114802	-0.949814	0.342207	0.750798
ENSMUSG00000018507	Trpv2	230.815	-0.155146	0.13668	-1.1351	0.256332	0.682072
ENSMUSG00000018509	Cenpv	8.57826	0.916352	0.735185	1.24642	0.212609	0.644994
ENSMUSG00000018537	Pcgf2	13.3427	-0.113865	0.625713	-0.181977	0.855601	0.96684
ENSMUSG00000018541	Cwc25	107.106	0.190644	0.181631	1.04962	0.293892	0.709816
ENSMUSG00000018543	1700001P01Rik	0.20335	0	6.20461	0	1
ENSMUSG00000018547	Pip4k2b	364.578	-0.0191938	0.267819	-0.071667	0.942867	0.986686
ENSMUSG00000018548	Trim37	107.258	0.0326733	0.343864	0.0950182	0.9243	0.981952
ENSMUSG00000018554	Ybx2	0.145139	-0.918375	6.20461	-0.148015	0.882331
ENSMUSG00000018559	Ctdnep1	116.484	0.254106	0.282573	0.899259	0.368515	0.768078
ENSMUSG00000018565	Elp5	39.0877	0.918138	0.427109	2.14966	0.0315824	0.298503
ENSMUSG00000018566	Slc2a4	0.608495	0	4.87628	0	1
ENSMUSG00000018567	Gabarap	263.23	0.0316031	0.161798	0.195324	0.845139	0.964718
ENSMUSG00000018569	Cldn7	0.239646	0	6.20461	0	1
ENSMUSG00000018570	2810408A11Rik	3.49256	-2.11707	1.63746	-1.2929	0.196046
ENSMUSG00000018572	Phf23	203.549	0.141172	0.156768	0.900518	0.367844	0.767741
ENSMUSG00000018574	Acadvl	103.874	-0.381494	0.258971	-1.47312	0.140719	0.546681
ENSMUSG00000018581	Dnah11	0.7936	-0.937941	2.95991	-0.316881	0.751334
ENSMUSG00000018583	G3bp1	391.716	0.11181	0.142087	0.786913	0.431333	0.806007
ENSMUSG00000018585	Atox1	53.0099	0.209135	0.305089	0.68549	0.493035	0.839747
ENSMUSG00000018589	Glra2	0.0211684	0	6.20461	0	1
ENSMUSG00000018593	Sparc	6905.79	0.0167518	0.084968	0.197155	0.843707	0.964471
ENSMUSG00000018595	Glra4	0.0336229	0	6.20461	0	1
ENSMUSG00000018599	Mief2	33.1916	0.24753	0.332966	0.743407	0.457235	0.821317
ENSMUSG00000018604	Tbx3	0.210271	1.06353	4.46171	0.238369	0.811595
ENSMUSG00000018620	Mmp20	0.0824681	0.558206	6.20108	0.0900176	0.928273
ENSMUSG00000018623	Mmp7	0
ENSMUSG00000018634	Crhr1	0.184068	1.83562	6.17658	0.29719	0.766321
ENSMUSG00000018648	Dusp14	0.289484	0	6.20461	0	1
ENSMUSG00000018651	Tada2a	48.879	0.960887	0.382588	2.51155	0.0120204	0.18269
ENSMUSG00000018654	Ikzf1	1458.86	-0.0861083	0.143812	-0.598757	0.549335	0.867072
ENSMUSG00000018656	Tcaf3	0.219917	-3.49385	6.14394	-0.568666	0.569583
ENSMUSG00000018659	Pnpo	74.1354	-0.405887	0.256219	-1.58414	0.113161	0.50436
ENSMUSG00000018661	Cog1	240.661	-0.2049	0.18532	-1.10565	0.268877	0.691254
ENSMUSG00000018666	Cbx1	253.899	0.251297	0.154414	1.62743	0.103647	0.483618
ENSMUSG00000018669	Cdk5rap3	153.815	0.28376	0.218542	1.29843	0.194141	0.626054
ENSMUSG00000018672	Copz2	19.5297	-0.505319	0.49086	-1.02946	0.303265	0.717221
ENSMUSG00000018677	Slc25a39	97.3984	0.329829	0.313867	1.05085	0.293326	0.709754
ENSMUSG00000018678	Sp2	119.095	0.129441	0.175773	0.73641	0.461482	0.822478
ENSMUSG00000018697	Aatf	251.953	-0.305768	0.131647	-2.32264	0.0201984	0.241661
ENSMUSG00000018698	Lhx1	0.256854	0	6.20461	0	1
ENSMUSG00000018707	Dync1h1	4077.22	0.0990609	0.113791	0.870554	0.383998	0.776733
ENSMUSG00000018727	Cpsf4l	0.265234	0	6.20461	0	1
ENSMUSG00000018733	Pex12	51.535	0.41843	0.85104	0.491669	0.622954	0.893218
ENSMUSG00000018736	Ndel1	212.36	0.0373077	0.197392	0.189003	0.85009	0.965778
ENSMUSG00000018740	Slc25a35	32.4341	-0.354279	0.586376	-0.604183	0.545722	0.865142
ENSMUSG00000018750	Zbtb4	618.419	0.243869	0.258725	0.942579	0.345896	0.752951
ENSMUSG00000018752	Tnfsfm13	36.4365	-0.891926	0.504845	-1.76673	0.0772733	0.434137
ENSMUSG00000018761	Mpdu1	63.2089	0.505092	0.316226	1.59725	0.11021	0.498769
ENSMUSG00000018765	Fxr2	250.451	0.100768	0.275821	0.365337	0.71486	0.923281
ENSMUSG00000018770	Atp5g3	59.4833	0.236922	0.245131	0.96651	0.333789	0.743648
ENSMUSG00000018774	Cd68	1448.33	-0.318836	0.0849768	-3.75204	0.000175404	0.0123219
ENSMUSG00000018776	Slc35g3	0.0510905	0.524139	6.20461	0.0844758	0.932678
ENSMUSG00000018796	Acsl1	249.859	0.568677	0.364872	1.55857	0.119099	0.513646
[truncated: 43,707 more rows]

## Sheet: O, 30D Reint vs O, Ctrl
ensembl_gene_id	external_gene_name	baseMean	log2FoldChange	lfcSE	stat	pvalue	padj
ENSMUSG00000000001	Gnai3	245.683	-0.119983	0.118286	-1.01434	0.310419	0.93422
ENSMUSG00000000003	Pbsn	0
ENSMUSG00000000028	Cdc45	9.89974	-1.46897	0.688537	-2.13346	0.0328868	0.630087
ENSMUSG00000000031	H19	0.11763	1.2953	6.20257	0.208833	0.834578
ENSMUSG00000000037	Scml2	0.53073	1.26172	3.18692	0.395906	0.692174
ENSMUSG00000000049	Apoh	0.0327556	0	6.20461	0	1
ENSMUSG00000000056	Narf	383.837	0.169205	0.221447	0.764087	0.444816	0.96638
ENSMUSG00000000058	Cav2	22.9169	-0.797774	0.690743	-1.15495	0.248111	0.910927
ENSMUSG00000000078	Klf6	607.221	0.305535	0.14207	2.1506	0.0315081	0.628672
ENSMUSG00000000085	Scmh1	217.77	0.287067	0.141264	2.03213	0.0421408	0.67255
ENSMUSG00000000088	Cox5a	32.0751	-0.201602	0.361242	-0.558081	0.576789	0.982149
ENSMUSG00000000093	Tbx2	3.44263	1.32862	0.915072	1.45192	0.146523	0.851115
ENSMUSG00000000094	Tbx4	0.0336229	0	6.20461	0	1
ENSMUSG00000000103	Zfy2	0
ENSMUSG00000000120	Ngfr	0.225614	-2.56049	6.1628	-0.415475	0.677794
ENSMUSG00000000125	Wnt3	0
ENSMUSG00000000126	Wnt9a	0.371654	-0.836833	6.20461	-0.134873	0.892712
ENSMUSG00000000127	Fer	306.757	-0.0936676	0.143756	-0.651575	0.514676	0.976938
ENSMUSG00000000131	Xpo6	463.497	-0.111925	0.402149	-0.278318	0.780768	0.99541
ENSMUSG00000000134	Tfe3	776.23	0.11635	0.145659	0.798789	0.424413	0.963841
ENSMUSG00000000142	Axin2	3.68871	0.369469	1.57749	0.234214	0.814819	0.996451
ENSMUSG00000000148	Brat1	176.984	0.259203	0.154354	1.67928	0.0930968	0.799765
ENSMUSG00000000149	Gna12	1064.98	-0.13832	0.0914629	-1.51231	0.130456	0.836949
ENSMUSG00000000154	Slc22a18	0.56353	-0.115651	4.28453	-0.0269927	0.978466
ENSMUSG00000000157	Itgb2l	0.190209	0	6.20461	0	1
ENSMUSG00000000159	Igsf5	0.0269027	0.60559	6.20461	0.0976033	0.922247
ENSMUSG00000000167	Pih1d2	2.65286	0.0608176	1.56618	0.0388317	0.969025	1
ENSMUSG00000000168	Dlat	100.728	-0.581157	0.381559	-1.52311	0.127731	0.83576
ENSMUSG00000000171	Sdhd	83.094	-0.39359	0.176871	-2.22529	0.0260616	0.595542
ENSMUSG00000000182	Fgf23	0.144416	0.605644	6.20461	0.0976119	0.92224
ENSMUSG00000000183	Fgf6	0.268334	-0.575378	6.16963	-0.0932597	0.925697
ENSMUSG00000000184	Ccnd2	189.938	2.50643	1.50857	1.66147	0.0966199	0.801494
ENSMUSG00000000194	Gpr107	487.778	0.139078	0.397539	0.349847	0.726453	0.994122
ENSMUSG00000000197	Nalcn	0.758678	1.74152	2.48356	0.701222	0.483164
ENSMUSG00000000202	Btbd17	3.5908	1.89962	1.58626	1.19755	0.231093	0.905421
ENSMUSG00000000204	Slfn4	1.44291	2.30593	2.0453	1.12743	0.259561	0.915401
ENSMUSG00000000214	Th	0.104069	1.74042	6.18389	0.281444	0.77837
ENSMUSG00000000215	Ins2	0
ENSMUSG00000000216	Scnn1g	0
ENSMUSG00000000223	Drp2	2.14022	0.287955	1.84674	0.155926	0.876091	0.997999
ENSMUSG00000000244	Tspan32	33.4236	0.984468	0.334868	2.93987	0.00328354	0.299774
ENSMUSG00000000247	Lhx2	0.838546	-3.80005	2.77106	-1.37133	0.170271	0.873862
ENSMUSG00000000248	Clec2g	0.137184	-1.92062	6.18645	-0.310456	0.756214
ENSMUSG00000000253	Gmpr	68.5364	0.118975	0.295901	0.402077	0.687628	0.990634
ENSMUSG00000000263	Glra1	0.232884	0	6.20461	0	1
ENSMUSG00000000266	Mid2	3.4435	3.99188	1.83542	2.17492	0.0296364	0.616734
ENSMUSG00000000275	Trim25	295.017	-0.111035	0.206978	-0.536459	0.591642	0.98326
ENSMUSG00000000276	Dgke	32.057	0.495071	0.4051	1.2221	0.221672	0.901855
ENSMUSG00000000278	Scpep1	274.425	-0.0418005	0.130724	-0.319761	0.749149	0.994378
ENSMUSG00000000282	Mnt	270.971	0.0969421	0.204806	0.473337	0.635973	0.988185
ENSMUSG00000000290	Itgb2	2337.86	-0.0024666	0.0752407	-0.0327828	0.973848	1
ENSMUSG00000000295	Hddc2	21.0786	-0.123395	0.408535	-0.302043	0.762619	0.994378
ENSMUSG00000000296	Tpd52l1	0.451611	0.605687	5.18929	0.116719	0.907083
ENSMUSG00000000301	Pemt	0.852907	-2.97965	2.44786	-1.21725	0.223511	0.904863
ENSMUSG00000000303	Cdh1	1.1112	-1.10776	2.58574	-0.428411	0.668352	0.989577
ENSMUSG00000000305	Cdh4	1.87114	-1.96053	1.64927	-1.18873	0.234547	0.905421
ENSMUSG00000000308	Ckmt1	0.875431	-3.40468	3.07636	-1.10672	0.268413	0.919942
ENSMUSG00000000317	Bcl6b	0.511208	1.30056	2.827	0.460048	0.645481
ENSMUSG00000000318	Clec10a	16.9702	0.331141	0.888757	0.372589	0.709455	0.992797
ENSMUSG00000000320	Alox12	1.4034	-1.09671	1.4571	-0.752664	0.451652	0.967353
ENSMUSG00000000325		291.886	-0.153218	0.196187	-0.780982	0.434813	0.965444
ENSMUSG00000000326	Comt	453	0.0325713	0.135699	0.240027	0.810309	0.996451
ENSMUSG00000000339	Rtca	53.7423	0.189705	0.480561	0.394758	0.693021	0.990832
ENSMUSG00000000340	Dbt	117.051	-0.319229	0.444392	-0.718351	0.472541	0.96958
ENSMUSG00000000346	Dazap2	285.693	-0.0149183	0.108678	-0.137271	0.890817	0.997999
ENSMUSG00000000355	Mcts1	57.8275	-0.102801	0.310809	-0.330752	0.740832	0.994122
ENSMUSG00000000359	Rem1	0.393176	0.0852757	5.32662	0.0160094	0.987227
ENSMUSG00000000365	Rnf17	29.4644	0.955348	0.442721	2.1579	0.0309355	0.628239
ENSMUSG00000000374	Trappc10	328.35	-0.126681	0.10034	-1.26252	0.206763	0.891233
ENSMUSG00000000378	Ccm2	195.199	-0.0675296	0.145418	-0.464384	0.642373	0.989577
ENSMUSG00000000381	Wap	0.0543851	0	6.20461	0	1
ENSMUSG00000000384	Tbrg4	70.6339	0.0829946	0.408006	0.203415	0.838811	0.997206
ENSMUSG00000000385	Tmprss2	0.142203	0.605645	6.20461	0.0976122	0.92224
ENSMUSG00000000386	Mx1	135.261	-0.14342	0.405561	-0.353632	0.723614	0.994122
ENSMUSG00000000392	Fap	5.61388	-2.25596	1.53567	-1.46904	0.141823	0.848101
ENSMUSG00000000394	Gcg	0.190126	0	6.20461	0	1
ENSMUSG00000000399	Ndufa9	123.144	-0.0148381	0.183568	-0.0808318	0.935576	1
ENSMUSG00000000402	Egfl6	0.0504977	0	6.20461	0	1
ENSMUSG00000000409	Lck	0.484696	-0.244171	6.19701	-0.0394014	0.96857
ENSMUSG00000000411	Tssk3	0.109549	-0.743955	6.20267	-0.119941	0.90453
ENSMUSG00000000416	Cttnbp2	4.48933	0.858268	1.76374	0.486618	0.626529	0.986563
ENSMUSG00000000420	Galnt1	686.098	-0.0325991	0.121472	-0.268368	0.788416	0.995485
ENSMUSG00000000435	Myf5	0
ENSMUSG00000000439	Mkrn2	55.8015	0.0828116	0.255083	0.324645	0.745449	0.994205
ENSMUSG00000000440	Pparg	1.44937	-0.103646	1.42333	-0.0728193	0.94195	1
ENSMUSG00000000441	Raf1	347.783	0.199889	0.125328	1.59493	0.110729	0.825957
ENSMUSG00000000486	Septin1	1.32125	1.3068	2.065	0.632835	0.526842	0.978045
ENSMUSG00000000489	Pdgfb	562.142	0.0728451	0.0961375	0.757718	0.44862	0.96688
ENSMUSG00000000530	Acvrl1	115.298	-0.191314	0.423137	-0.452133	0.651173	0.989577
ENSMUSG00000000531	Tamalin	2.42069	-1.42053	1.27102	-1.11763	0.263724	0.919268
ENSMUSG00000000532	Acvr1b	135.804	-0.259147	0.178556	-1.45136	0.146681	0.851115
ENSMUSG00000000538	Tom1l2	172.494	-0.473323	0.236535	-2.00107	0.0453852	0.690266
ENSMUSG00000000544	Gpa33	0.636626	0.0720644	3.97131	0.0181463	0.985522
ENSMUSG00000000552	Zfp385a	393.108	-0.187751	0.120012	-1.56443	0.117717	0.830891
ENSMUSG00000000555	Itga5	139.63	-0.0551171	0.147077	-0.374751	0.707846	0.992797
ENSMUSG00000000560	Gabra2	2.46222	-0.886156	1.19153	-0.743714	0.45705	0.967371
ENSMUSG00000000561	Wdr77	122.009	-0.357777	0.228888	-1.56311	0.118027	0.830891
ENSMUSG00000000562	Adora3	315.773	-0.0458443	0.143111	-0.320341	0.74871	0.994378
ENSMUSG00000000563	Atp5pb	235.922	0.0358494	0.249763	0.143534	0.885869	0.997999
ENSMUSG00000000567	Sox9	1.74249	0.61922	1.42984	0.433071	0.664964	0.989577
ENSMUSG00000000568	Hnrnpd	550.578	0.114435	0.155782	0.734585	0.462592	0.968963
ENSMUSG00000000579	Dynlt1c	89.1029	0.053848	0.395716	0.136077	0.89176	0.997999
ENSMUSG00000000581	C1d	61.8597	0.264724	0.350755	0.754728	0.450412	0.967353
ENSMUSG00000000594	Gm2a	480.289	-0.0228876	0.0845939	-0.270558	0.786731	0.995485
ENSMUSG00000000600	Krit1	389.187	0.275917	0.14932	1.84783	0.0646277	0.743759
ENSMUSG00000000605	Clcn4	391.996	-0.00957754	0.103688	-0.092369	0.926405	1
ENSMUSG00000000606	Vmn2r88	0.056011	0	6.20461	0	1
ENSMUSG00000000617	Grm6	0.172253	0	6.20461	0	1
ENSMUSG00000000627	Sema4f	0.227839	0	6.20461	0	1
ENSMUSG00000000628	Hk2	1813.79	-0.104969	0.098993	-1.06037	0.288978	0.92394
ENSMUSG00000000631	Myo18a	1620.01	0.0153073	0.206949	0.0739668	0.941037	1
ENSMUSG00000000632	Sez6	0.610332	3.13958	3.91405	0.802132	0.422477
ENSMUSG00000000673	Haao	32.9856	1.01303	0.466953	2.16945	0.0300485	0.62302
ENSMUSG00000000682	Cd52	114.714	0.162136	0.228955	0.708156	0.478848	0.972633
ENSMUSG00000000686	Abhd15	278.544	0.398421	0.128974	3.08916	0.0020072	0.251928
ENSMUSG00000000690	Hoxb6	0.55282	-0.018256	2.19713	-0.00830902	0.99337
ENSMUSG00000000693	Loxl3	90.8331	0.798696	0.326366	2.44724	0.0143956	0.497852
ENSMUSG00000000701	Tcl1b5	0
ENSMUSG00000000706	Btn1a1	0.0699769	-1.7918	6.19191	-0.289377	0.772293
ENSMUSG00000000708	Kat2b	221.409	0.372346	0.283079	1.31534	0.188394	0.880364
ENSMUSG00000000711	Rab5b	281.23	-0.0752386	0.107897	-0.697317	0.485604	0.9732
ENSMUSG00000000724	Cryba1	0
ENSMUSG00000000730	Dnmt3l	0.100869	0	6.20461	0	1
ENSMUSG00000000731	Aire	0.495226	2.61061	6.14143	0.425082	0.670777
ENSMUSG00000000732	Icosl	541.843	0.133143	0.0738888	1.80194	0.0715549	0.760372
ENSMUSG00000000738	Spg7	209.469	-0.271253	0.25628	-1.05843	0.289862	0.92394
ENSMUSG00000000739	Sult5a1	0.0635053	0	6.20461	0	1
ENSMUSG00000000740	Rpl13	939.184	-0.0961581	0.141245	-0.680788	0.496005	0.974794
ENSMUSG00000000743	Chmp1a	113.391	0.140681	0.183406	0.767045	0.443055	0.966039
ENSMUSG00000000751	Rpa1	126.662	0.211297	0.389013	0.543163	0.587018	0.98326
ENSMUSG00000000753	Serpinf1	93.1862	0.0596745	0.275899	0.216291	0.828761	0.997143
ENSMUSG00000000759	Tubgcp3	279.6	-0.135387	0.232992	-0.581078	0.561188	0.982113
ENSMUSG00000000766	Oprm1	0.565518	3.33966	5.90552	0.565515	0.571723
ENSMUSG00000000776	Polr3d	69.2938	-0.0990766	0.187094	-0.529554	0.596421	0.98326
ENSMUSG00000000782	Tcf7	0.32004	0.605691	4.84259	0.125076	0.900463
ENSMUSG00000000787	Ddx3x	1797.45	0.0821863	0.11801	0.696434	0.486157	0.9732
ENSMUSG00000000791	Il12rb1	1.64343	0.928864	1.98287	0.468445	0.639466	0.989424
ENSMUSG00000000792	Slc5a5	2.4676	-3.40193	1.42467	-2.38787	0.0169464	0.526073
ENSMUSG00000000794	Kcnn3	1.32478	3.07879	2.26962	1.35652	0.174934	0.875756
ENSMUSG00000000804	Usp32	298.263	-0.0933427	0.260261	-0.358651	0.719856	0.994122
ENSMUSG00000000805	Car4	0.100584	-0.115704	6.20461	-0.0186481	0.985122
ENSMUSG00000000811	Txnrd3	15.9163	0.467613	0.466838	1.00166	0.316508	0.93422
ENSMUSG00000000817	Fasl	0.278793	-2.07409	6.1798	-0.335624	0.737154
ENSMUSG00000000823	Zfp512b	204.242	-0.170981	0.369157	-0.463167	0.643245	0.989577
ENSMUSG00000000826	Dnajc5	467.39	-0.18606	0.202366	-0.919423	0.357874	0.946618
ENSMUSG00000000827	Tpd52l2	163.061	0.30912	0.161192	1.91771	0.0551475	0.722577
ENSMUSG00000000838	Fmr1	380.928	-0.203382	0.203786	-0.998018	0.318271	0.93422
ENSMUSG00000000861	Bcl11a	16.5936	2.08713	0.93286	2.23734	0.0252638	0.595542
ENSMUSG00000000869	Il4	0.231118	-0.836856	6.20461	-0.134877	0.892709
ENSMUSG00000000876	Pxmp4	34.076	-0.331796	0.40081	-0.827812	0.407777	0.957255
ENSMUSG00000000881	Dlg3	143.577	1.24613	0.409412	3.04371	0.00233683	0.266146
ENSMUSG00000000884	Gnb1l	18.1145	0.293816	0.954446	0.30784	0.758204	0.994378
ENSMUSG00000000889	Dbh	0.176239	0.605659	6.20461	0.0976143	0.922239
ENSMUSG00000000901	Mmp11	13.8895	0.178678	0.942312	0.189616	0.84961	0.997431
ENSMUSG00000000902	Smarcb1	203.745	-0.286086	0.166343	-1.71985	0.0854592	0.79144
ENSMUSG00000000903	Vpreb3	0.0857731	-1.61463	6.19851	-0.260487	0.794488
ENSMUSG00000000915	Hip1r	30.3469	-0.122327	0.914951	-0.133697	0.893642	0.997999
ENSMUSG00000000916	Nsun5	81.9038	0.447492	0.48806	0.916879	0.359206	0.946618
ENSMUSG00000000934	Top1mt	48.9647	0.375689	0.23274	1.6142	0.106484	0.812352
ENSMUSG00000000938	Hoxa10	0.0211684	0	6.20461	0	1
ENSMUSG00000000942	Hoxa4	0.0611639	0	6.20461	0	1
ENSMUSG00000000948	Gm38393	0.760305	-2.78366	3.79284	-0.733926	0.462994
ENSMUSG00000000957	Mmp14	231.031	0.155693	0.164373	0.947196	0.343539	0.939394
ENSMUSG00000000958	Slc7a7	254.148	0.410659	0.239258	1.71639	0.0860912	0.793144
ENSMUSG00000000959	Oxa1l	192.868	0.218931	0.174355	1.25566	0.209239	0.892043
ENSMUSG00000000976	Heatr6	164.695	-0.248516	0.340971	-0.728847	0.466096	0.969055
ENSMUSG00000000982	Ccl3	112.116	-0.171052	0.410819	-0.416367	0.677142	0.989879
ENSMUSG00000000983	Wfdc18	0.0540215	0	6.20461	0	1
ENSMUSG00000001014	Icam4	0.360037	-1.28608	4.02306	-0.319676	0.749214
ENSMUSG00000001016	Ilf2	106.45	-0.27714	0.189988	-1.45873	0.14464	0.850167
ENSMUSG00000001017	Chtop	228.94	-0.137362	0.143798	-0.955244	0.339455	0.938913
ENSMUSG00000001018	Snapin	135.043	-0.0551914	0.221392	-0.249293	0.803134	0.996451
ENSMUSG00000001020	S100a4	1.42987	3.26539	1.98646	1.64382	0.100213	0.806176
ENSMUSG00000001021	S100a3	0.41453	-2.1561	4.65008	-0.46367	0.642884
ENSMUSG00000001023	S100a5	0.0571858	0	6.20461	0	1
ENSMUSG00000001025	S100a6	1.53131	2.35485	1.81813	1.29521	0.195249	0.884019
ENSMUSG00000001027	Scn4a	0.12175	0.605629	6.20461	0.0976096	0.922242
ENSMUSG00000001029	Icam2	4.71184	0.74228	1.37607	0.53942	0.589597	0.98326
ENSMUSG00000001034	Mapk7	156.565	0.116315	0.280156	0.41518	0.67801	0.989879
ENSMUSG00000001036	Epn2	125.621	0.219367	0.443465	0.494666	0.620836	0.985594
ENSMUSG00000001039	B9d1	1.62431	3.33164	2.0693	1.61003	0.107391	0.816086
ENSMUSG00000001052	Sec24b	521.688	-0.409702	0.269202	-1.52191	0.128031	0.83576
ENSMUSG00000001053	N4bp3	3.32116	-0.105001	0.782429	-0.134199	0.893245	0.997999
ENSMUSG00000001054	Rmnd5b	62.8113	-0.389542	0.372134	-1.04678	0.295201	0.927711
ENSMUSG00000001056	Nhp2	35.7082	-0.142922	0.30881	-0.462817	0.643496	0.989577
ENSMUSG00000001062	Vps9d1	372.636	-0.0528695	0.214264	-0.246749	0.805103	0.996451
ENSMUSG00000001065	Zfp276	318.877	-0.152771	0.231068	-0.66115	0.508516	0.975829
ENSMUSG00000001076	C1ql4	0
ENSMUSG00000001082	Mfsd10	190.522	-0.946673	0.970116	-0.975835	0.329146	0.938011
ENSMUSG00000001089	Luzp1	225.592	-0.29606	0.248225	-1.19271	0.232984	0.905421
ENSMUSG00000001095	Slc13a2	0.726878	1.19569	3.07943	0.388281	0.697808
ENSMUSG00000001098	Kctd10	78.1775	0.125114	0.371745	0.336559	0.736449	0.994122
ENSMUSG00000001100	Poldip2	112.755	0.426291	0.21542	1.97889	0.0478289	0.693613
ENSMUSG00000001103	Sebox	0.0291235	0	6.20461	0	1
ENSMUSG00000001105	Ift20	80.3831	-0.00819338	0.206781	-0.0396235	0.968393	1
ENSMUSG00000001119	Col6a1	1.75243	0.102375	2.06921	0.0494755	0.96054	1
ENSMUSG00000001120	Pcbp3	23.7119	-0.739198	0.543037	-1.36123	0.173441	0.875486
ENSMUSG00000001123	Lgals9	531.591	-0.20638	0.126453	-1.63207	0.102664	0.808879
ENSMUSG00000001127	Araf	238.26	0.145362	0.19646	0.739907	0.459356	0.967879
ENSMUSG00000001128	Cfp	7.84471	-0.795357	0.796506	-0.998557	0.318009	0.93422
ENSMUSG00000001131	Timp1	0.027225	0	6.20461	0	1
ENSMUSG00000001134	Uxt	8.43591	-0.468597	0.656323	-0.713973	0.475244	0.970083
ENSMUSG00000001138	Cnnm3	189.432	0.0460741	0.287055	0.160506	0.872482	0.997999
ENSMUSG00000001143	Lman2l	278.319	0.151024	0.160405	0.941518	0.34644	0.941329
ENSMUSG00000001150	Mcm3ap	319.487	0.108545	0.104911	1.03463	0.300841	0.929677
ENSMUSG00000001151	Pcnt	709.288	-0.0969401	0.107246	-0.903903	0.366047	0.946618
ENSMUSG00000001155	Ftcd	0.1813	1.37051	6.20069	0.221025	0.825073
ENSMUSG00000001156	Mxd1	150.992	0.0654226	0.199942	0.327208	0.743511	0.994122
ENSMUSG00000001157	Gmcl1	73.1627	-0.571678	0.305692	-1.87011	0.0614684	0.738516
ENSMUSG00000001158	Snrnp27	109.059	-0.286597	0.18879	-1.51808	0.128995	0.836417
ENSMUSG00000001166	Oas1c	12.8922	-0.112139	0.7149	-0.15686	0.875355	0.997999
ENSMUSG00000001168	Oas1h	0
ENSMUSG00000001173	Ocrl	128.35	0.175033	0.225781	0.775235	0.438201	0.965444
ENSMUSG00000001175	Calm1	711.159	0.000880659	0.153718	0.00572904	0.995429	1
ENSMUSG00000001211	Agpat3	443.517	0.150523	0.179229	0.839835	0.401001	0.956566
ENSMUSG00000001225	Slc26a3	0.53927	-2.31754	3.78898	-0.611653	0.540768
ENSMUSG00000001227	Sema6b	19.5655	-0.733951	0.516331	-1.42147	0.155179	0.864972
ENSMUSG00000001228	Uhrf1	24.9292	-1.08826	0.958236	-1.1357	0.256084	0.912668
ENSMUSG00000001229	Dpp9	147.904	-0.210539	0.147485	-1.42752	0.153429	0.862955
ENSMUSG00000001240	Ramp2	6.49181	0.779581	1.27314	0.612329	0.54032	0.979575
ENSMUSG00000001247	Lsr	4.50538	0.497018	0.713	0.69708	0.485753	0.9732
ENSMUSG00000001248	Gramd1a	1150.93	-0.064624	0.0932645	-0.692911	0.488366	0.9732
ENSMUSG00000001249	Hpn	79.4762	0.818346	0.359279	2.27774	0.0227419	0.57985
ENSMUSG00000001260	Gabrg1	0.321966	-1.59422	5.69227	-0.280068	0.779425
ENSMUSG00000001270	Ckb	791.515	0.219793	0.0836235	2.62837	0.0085795	0.414771
ENSMUSG00000001280	Sp1	771.686	0.729645	0.291073	2.50674	0.012185	0.473487
ENSMUSG00000001281	Itgb7	2.65462	0.0968322	1.18944	0.0814102	0.935116	1
ENSMUSG00000001285	Myg1	62.7789	0.0287881	0.258568	0.111337	0.911349	0.998799
ENSMUSG00000001288	Rarg	38.3921	0.295197	0.433106	0.681581	0.495504	0.974794
ENSMUSG00000001289	Pfdn5	300.126	0.261865	0.232419	1.12669	0.259873	0.915401
ENSMUSG00000001300	Efnb2	20.3871	-0.484422	0.491967	-0.984665	0.324789	0.937112
ENSMUSG00000001305	Rrp15	55.6778	-0.10762	0.276688	-0.388958	0.697307	0.991206
ENSMUSG00000001313	Rnd2	3.35372	0.973544	1.10897	0.877882	0.380008	0.950464
ENSMUSG00000001323	Srr	59.2767	0.0889965	0.408516	0.217853	0.827544	0.997143
ENSMUSG00000001333	Sync	1.94375	0.48304	1.36466	0.353963	0.723367	0.994122
ENSMUSG00000001334	Fndc5	0.521022	-0.880993	2.61423	-0.336999	0.736118
ENSMUSG00000001348	Acp5	0.769125	-3.43763	3.20057	-1.07407	0.282792
ENSMUSG00000001349	Cnn1	0.0330561	0	6.20461	0	1
ENSMUSG00000001366	Fbxo9	103.315	-0.409186	0.350063	-1.16889	0.242447	0.908916
ENSMUSG00000001376	Vps50	259.338	0.141494	0.148073	0.955569	0.33929	0.938913
ENSMUSG00000001380	Hars	107.451	0.0580774	0.164667	0.352696	0.724316	0.994122
ENSMUSG00000001383	Zmat2	225.595	-0.193672	0.138015	-1.40327	0.160537	0.867815
ENSMUSG00000001403	Ube2c	4.45595	-1.48365	1.42433	-1.04165	0.297573	0.928631
ENSMUSG00000001415	Smg5	303.901	-0.0657208	0.199631	-0.329211	0.741996	0.994122
ENSMUSG00000001416	Cct3	246.801	0.101042	0.178211	0.566983	0.570726	0.982149
ENSMUSG00000001418	Glmp	210.217	-0.0961778	0.197049	-0.488091	0.625485	0.986279
ENSMUSG00000001419	Mef2d	750.566	0.053798	0.158438	0.339552	0.734194	0.994122
ENSMUSG00000001420	Tmem79	1.5678	2.185	1.43127	1.52661	0.126857	0.83576
ENSMUSG00000001424	Snd1	540.078	0.299845	0.270772	1.10737	0.268133	0.919942
ENSMUSG00000001435	Col18a1	1.35123	-1.7492	2.3216	-0.753448	0.451181	0.967353
ENSMUSG00000001436	Slc19a1	59.9403	-1.70471	0.4665	-3.65426	0.000257928	0.112305
ENSMUSG00000001440	Kpnb1	1115.25	0.0131305	0.104948	0.125115	0.900433	0.997999
ENSMUSG00000001441	Npepps	283.917	0.18216	0.252463	0.721532	0.470582	0.969068
ENSMUSG00000001444	Tbx21	0.106611	-0.836918	6.20461	-0.134887	0.892702
ENSMUSG00000001445	Mrpl10	63.7818	-0.0590598	0.304671	-0.193848	0.846295	0.997388
ENSMUSG00000001467	Cyp51	71.128	-0.0969355	0.512896	-0.188996	0.850096	0.997431
ENSMUSG00000001472	Tcf25	748.662	0.00671366	0.0767309	0.0874961	0.930277	1
ENSMUSG00000001473	Tubb6	24.7392	-0.197453	0.361688	-0.545921	0.58512	0.98326
ENSMUSG00000001482	Def8	62.9822	-0.233769	0.500325	-0.467235	0.640332	0.98943
ENSMUSG00000001493	Meox1	0.855424	-1.878	1.85347	-1.01323	0.310949	0.93422
ENSMUSG00000001494	Sost	0.732156	-2.3966	2.92925	-0.818163	0.413264
ENSMUSG00000001496	Nkx2-1	0.0566497	-0.836941	6.20461	-0.13489	0.892699
ENSMUSG00000001497	Pax9	0.168373	0.605643	6.20461	0.0976118	0.922241
ENSMUSG00000001504	Irx2	0.08256	0	6.20461	0	1
ENSMUSG00000001506	Col1a1	7.11205	0.879766	1.57064	0.560133	0.575389	0.982149
ENSMUSG00000001507	Itga3	0.380399	0.605701	5.53814	0.109369	0.91291
ENSMUSG00000001508	Sgca	0.188312	-0.836888	6.20461	-0.134882	0.892705
ENSMUSG00000001510	Dlx3	0.282147	-0.836863	6.20461	-0.134878	0.892709
ENSMUSG00000001517	Foxm1	35.5237	-0.983206	0.658044	-1.49413	0.135141	0.838646
ENSMUSG00000001518	Itfg2	44.8873	0.556526	0.297949	1.86786	0.061782	0.739035
ENSMUSG00000001520	Nrip2	0.57387	-2.53797	3.32182	-0.764029	0.44485
ENSMUSG00000001521	Tulp3	55.8889	-0.989615	0.431408	-2.29392	0.0217953	0.569395
ENSMUSG00000001524	Gtf2h4	34.1241	-0.611716	0.368943	-1.65802	0.0973125	0.802161
ENSMUSG00000001525	Tubb5	923.14	-0.164913	0.110945	-1.48644	0.137162	0.84109
ENSMUSG00000001542	Ell2	70.1405	0.560951	0.315368	1.77872	0.0752857	0.777347
ENSMUSG00000001552	Jup	200.274	-0.215374	0.188586	-1.14205	0.253435	0.912356
ENSMUSG00000001555	Fkbp10	1.11357	-0.26048	6.06492	-0.0429487	0.965742	1
ENSMUSG00000001558	Klhl10	1.03699	-2.11722	2.43639	-0.869001	0.384847	0.952572
ENSMUSG00000001566	Mnx1	0.125442	0	6.20461	0	1
ENSMUSG00000001569	Nom1	232.445	0.102465	0.524181	0.195477	0.845019	0.997275
ENSMUSG00000001576	Ergic1	206.262	-0.45578	0.203296	-2.24195	0.0249646	0.595542
ENSMUSG00000001583	Tnk1	0.10918	1.25478	6.20312	0.202282	0.839696
ENSMUSG00000001588	Acap1	0.535739	-1.52463	3.54912	-0.429579	0.667502
ENSMUSG00000001604	Tcea3	0.477563	0.475798	3.90365	0.121885	0.90299
ENSMUSG00000001622	Csn3	0.0612315	0	6.20461	0	1
ENSMUSG00000001627	Ifrd1	106.72	-0.272634	0.29195	-0.933838	0.350387	0.944733
ENSMUSG00000001630	Stk38l	91.2202	-0.0253075	0.21474	-0.117852	0.906185	0.998417
ENSMUSG00000001632	Brpf1	601.845	0.228447	0.148896	1.53428	0.124961	0.834671
ENSMUSG00000001642	Akr1b3	156.786	-0.0589645	0.247507	-0.238233	0.8117	0.996451
ENSMUSG00000001655	Hoxc13	0.0577919	0	6.20461	0	1
ENSMUSG00000001656	Hoxc11	0.136613	0	6.20461	0	1
ENSMUSG00000001657	Hoxc8	0.0288327	-0.836952	6.20461	-0.134892	0.892697
ENSMUSG00000001661	Hoxc6	0.240175	-0.836877	6.20461	-0.13488	0.892707
ENSMUSG00000001663	Gstt1	1.06849	-1.19812	2.77848	-0.431216	0.666311	0.989577
ENSMUSG00000001665	Gstt3	7.56542	-0.333349	0.804188	-0.414516	0.678496	0.989879
ENSMUSG00000001666	Ddt	17.6272	-0.45349	0.541558	-0.837381	0.402379	0.956589
ENSMUSG00000001670	Tat	0.0672459	0	6.20461	0	1
ENSMUSG00000001672	Marveld3	0
ENSMUSG00000001674	Ddx18	165.186	-0.390594	0.330994	-1.18006	0.237975	0.905889
ENSMUSG00000001687	Ubl3	1140.24	-0.0355421	0.21309	-0.166794	0.867532	0.997999
ENSMUSG00000001700	Gramd3	12.3046	0.477061	0.557845	0.855186	0.392448	0.954853
ENSMUSG00000001707	Eef1e1	18.6761	0.402001	0.36191	1.11077	0.266666	0.919729
ENSMUSG00000001729	Akt1	673.084	-0.0109361	0.143574	-0.0761703	0.939284	1
ENSMUSG00000001739	Cldn15	0.645351	1.98515	2.67329	0.742588	0.457731
ENSMUSG00000001741	Il16	986.294	0.0664639	0.0923581	0.719633	0.471751	0.969345
ENSMUSG00000001750	Tcirg1	1577.7	-0.0340721	0.127541	-0.267147	0.789356	0.995485
ENSMUSG00000001751	Naglu	344.624	-0.0688661	0.14572	-0.472591	0.636505	0.988185
ENSMUSG00000001755	Coasy	100.07	-0.251655	0.282944	-0.889413	0.373781	0.948361
ENSMUSG00000001761	Smo	261.206	-0.21456	0.126986	-1.68963	0.0910981	0.795653
ENSMUSG00000001763	Tspan33	81.0884	-0.124325	0.234096	-0.531087	0.595358	0.98326
ENSMUSG00000001767	Crnkl1	237.941	0.0705496	0.22025	0.320315	0.748729	0.994378
ENSMUSG00000001768	Rin2	1121.56	-0.124239	0.23101	-0.537808	0.59071	0.98326
ENSMUSG00000001773	Folh1	0.191908	0	6.20461	0	1
ENSMUSG00000001774	Chordc1	192.102	0.0245083	0.257866	0.0950429	0.924281	1
ENSMUSG00000001783	Rtcb	394.947	0.119319	0.142405	0.837882	0.402097	0.956589
ENSMUSG00000001785	Pwp1	78.1279	-0.596692	0.280295	-2.12881	0.0332704	0.631951
ENSMUSG00000001786	Fbxo7	132.312	-0.2208	0.341027	-0.647456	0.517337	0.976938
ENSMUSG00000001794	Capns1	245.061	0.140411	0.212585	0.660494	0.508937	0.975975
ENSMUSG00000001802	Lrp3	0.350938	0.707602	4.12663	0.171472	0.863853
ENSMUSG00000001804	Dsg4	0.215716	-0.836875	6.20461	-0.13488	0.892707
ENSMUSG00000001815	Evx2	0.134531	0	6.20461	0	1
ENSMUSG00000001819	Hoxd13	0.141645	-0.836905	6.20461	-0.134884	0.892703
ENSMUSG00000001823	Hoxd12	0.103878	0	6.20461	0	1
ENSMUSG00000001827	Folr1	1.17322	2.22886	3.28851	0.677774	0.497915	0.974794
ENSMUSG00000001829	Clpb	89.5058	-0.568288	0.341383	-1.66466	0.0959801	0.801494
ENSMUSG00000001833	Septin7	528.153	0.0304643	0.107334	0.283826	0.776544	0.99541
ENSMUSG00000001844	Zdhhc4	64.2106	0.298788	0.290039	1.03016	0.302933	0.931686
ENSMUSG00000001847	Rac1	1253.99	0.113085	0.12699	0.890501	0.373197	0.948361
ENSMUSG00000001855	Nup214	595.305	-0.716393	0.494108	-1.44987	0.147095	0.852262
ENSMUSG00000001864	Aif1l	0.517828	3.34417	6.14125	0.544543	0.586068
ENSMUSG00000001865	Cpa3	0.108816	1.929	6.17612	0.312332	0.754788
ENSMUSG00000001870	Ltbp1	2.19692	0.89344	2.90307	0.307756	0.758268	0.994378
ENSMUSG00000001891	Ugp2	102.344	-0.143926	0.342929	-0.419697	0.674707	0.989664
ENSMUSG00000001901	Kcnh6	0.394701	0.576643	3.61118	0.159683	0.873131
ENSMUSG00000001909	Trmt1	154.023	-0.131127	0.290152	-0.451926	0.651322	0.989577
ENSMUSG00000001910	Nacc1	371.529	-0.147459	0.113738	-1.29648	0.194811	0.883215
ENSMUSG00000001911	Nfix	431.761	-0.539317	0.252505	-2.13586	0.0326905	0.628672
ENSMUSG00000001918	Slc1a5	23.8567	0.849439	0.742852	1.14348	0.252838	0.912356
ENSMUSG00000001924	Uba1	499.366	0.218803	0.207293	1.05553	0.291183	0.92394
ENSMUSG00000001930	Vwf	13.5115	-0.298831	0.987055	-0.30275	0.76208	0.994378
ENSMUSG00000001942	Siae	103.711	-0.161284	0.161211	-1.00045	0.317092	0.93422
ENSMUSG00000001943	Vsig2	0.0533447	1.36099	6.20108	0.219477	0.826279
ENSMUSG00000001946	Esam	0.05461	0	6.20461	0	1
ENSMUSG00000001948	Spa17	2.14624	-0.555017	1.26616	-0.438348	0.661134	0.989577
ENSMUSG00000001962	Fam50a	201.966	-0.360886	0.179906	-2.00598	0.0448588	0.685641
ENSMUSG00000001964	Emd	51.9691	0.288348	0.26815	1.07532	0.28223	0.923363
ENSMUSG00000001983	Taco1	29.7975	-0.536611	0.293967	-1.82541	0.0679389	0.752067
ENSMUSG00000001985	Grik3	2.47821	2.46565	0.964348	2.5568	0.0105639	0.452994
ENSMUSG00000001986	Gria3	1.87514	1.14134	1.68757	0.676324	0.498835	0.974849
ENSMUSG00000001988	Npas1	0.0646772	0	6.20461	0	1
ENSMUSG00000001995	Sipa1l2	1530.95	-0.114228	0.059113	-1.93237	0.0533141	0.710618
ENSMUSG00000001998	Ap4e1	154.057	0.491861	0.172816	2.84616	0.00442502	0.320461
ENSMUSG00000001999	Blvra	64.4799	0.350871	0.276596	1.26853	0.204609	0.891233
ENSMUSG00000002006	Pdzd4	9.29952	-1.03148	0.614104	-1.67966	0.0930242	0.799765
ENSMUSG00000002007	Srpk3	103.577	-0.412749	0.316325	-1.30482	0.191953	0.881661
ENSMUSG00000002010	Idh3g	257.698	0.329634	0.188339	1.75022	0.0800806	0.782476
ENSMUSG00000002012	Pnck	2.43195	-1.28084	1.16558	-1.09889	0.271814	0.921161
ENSMUSG00000002014	Ssr4	206.072	-0.191646	0.197431	-0.970696	0.3317	0.938913
ENSMUSG00000002015	Bcap31	224.099	-0.120548	0.135605	-0.888968	0.37402	0.948361
ENSMUSG00000002017	Fam98a	81.0065	-0.462697	0.322685	-1.4339	0.151602	0.861172
ENSMUSG00000002020	Ltbp2	2.86235	2.22861	2.26861	0.982372	0.325917	0.937618
ENSMUSG00000002028	Kmt2a	1959.79	0.0300193	0.113084	0.265459	0.790656	0.995485
ENSMUSG00000002031	Ift46	96.9715	0.478331	0.374961	1.27568	0.202067	0.889895
ENSMUSG00000002032	Tmem25	0.688487	2.67495	2.83594	0.943233	0.345562
ENSMUSG00000002033	Cd3g	0
ENSMUSG00000002043	Trappc6a	15.3148	-1.13926	0.492039	-2.31539	0.0205918	0.566814
ENSMUSG00000002052	Supt6	797.27	0.010836	0.077387	0.140024	0.888641	0.997999
ENSMUSG00000002055	Spag5	16.8538	-1.04344	1.41449	-0.737677	0.460711	0.967879
ENSMUSG00000002057	Foxn1	0.180081	-0.836893	6.20461	-0.134882	0.892705
ENSMUSG00000002058	Unc119	1.13943	-2.08096	1.60808	-1.29406	0.195645	0.884206
ENSMUSG00000002059	Rab34	25.4611	-0.769286	0.508851	-1.51181	0.130582	0.836949
ENSMUSG00000002064	Sdf2	52.9894	-0.061292	0.287019	-0.213547	0.830901	0.997143
ENSMUSG00000002068	Ccne1	2.18167	-3.52344	2.27166	-1.55104	0.120891	0.832282
ENSMUSG00000002076	Hsf2bp	35.7409	-0.971844	0.972304	-0.999527	0.317539	0.93422
ENSMUSG00000002083	Bbc3	38.412	-0.30429	0.479352	-0.634793	0.525563	0.978045
ENSMUSG00000002100	Mybpc3	4.67514	0.958849	1.3024	0.736218	0.461598	0.968395
ENSMUSG00000002102	Psmc3	324.801	-0.0333517	0.256987	-0.12978	0.896741	0.997999
ENSMUSG00000002103	Acp2	1083.04	-0.051047	0.0994395	-0.513347	0.607708	0.984599
ENSMUSG00000002104	Rapsn	21.8194	-0.166632	0.49129	-0.339173	0.734479	0.994122
ENSMUSG00000002105	Slc39a13	126.056	-0.120229	0.235193	-0.511196	0.609214	0.984599
ENSMUSG00000002107	Celf2	1343.92	0.127987	0.154398	0.828939	0.407139	0.957255
ENSMUSG00000002108	Nr1h3	6.86241	1.36796	1.13987	1.2001	0.230102	0.905421
ENSMUSG00000002109	Ddb2	59.7006	-0.0890673	0.230872	-0.385786	0.699655	0.991232
ENSMUSG00000002111	Spi1	728.58	0.149197	0.127662	1.16869	0.242528	0.908916
ENSMUSG00000002129	Sf3a1	475.494	0.136499	0.276048	0.494476	0.62097	0.985594
ENSMUSG00000002147	Stat6	766.372	-0.0979173	0.157706	-0.620884	0.534676	0.978596
ENSMUSG00000002190	Clgn	58.8824	0.225402	0.310953	0.724875	0.468529	0.969055
ENSMUSG00000002204	Napsa	0.887855	0.243029	3.83558	0.0633616	0.949479	1
ENSMUSG00000002205	Vrk3	82.1897	-0.269323	0.331187	-0.813206	0.4161	0.960689
ENSMUSG00000002210	Smg9	196.012	0.383273	0.189272	2.02499	0.0428687	0.673588
ENSMUSG00000002221	Paxip1	195.28	0.19576	0.377499	0.518571	0.60406	0.984599
ENSMUSG00000002222	Rmnd5a	301.475	-0.0824805	0.245969	-0.335329	0.737377	0.994122
ENSMUSG00000002227	Mov10	154.155	-0.44667	0.423022	-1.0559	0.291013	0.92394
ENSMUSG00000002228	Ppm1j	2.40768	0.0869586	1.72412	0.0504365	0.959775	1
ENSMUSG00000002233	Rhoc	33.474	0.241589	0.385071	0.627387	0.530405	0.978045
ENSMUSG00000002240	Prr27	0
ENSMUSG00000002249	Tead3	24.6872	-2.17484	0.653521	-3.32788	0.000875093	0.171196
ENSMUSG00000002250	Ppard	266.714	-0.284574	0.166015	-1.71414	0.0865028	0.793144
ENSMUSG00000002257	Def6	147.079	-0.212578	0.319776	-0.664771	0.506197	0.975711
ENSMUSG00000002265	Peg3	16.9066	-0.69799	0.61475	-1.1354	0.256206	0.912834
ENSMUSG00000002266	Zim1	0.230955	0	6.20461	0	1
ENSMUSG00000002274	Metrn	8.55256	-0.884868	0.632478	-1.39905	0.161799	0.868277
ENSMUSG00000002279	Lmf1	199.773	0.0474778	0.154146	0.308006	0.758078	0.994378
ENSMUSG00000002280	Ciao3	120.768	-0.876704	0.623334	-1.40647	0.159583	0.867815
ENSMUSG00000002289	Angptl4	0.563799	-0.0494952	2.52503	-0.0196018	0.984361
ENSMUSG00000002297	Dbf4	59.3441	0.110838	0.249474	0.444285	0.656836	0.989577
ENSMUSG00000002307	Daxx	158.854	0.387294	0.368368	1.05138	0.293086	0.926085
ENSMUSG00000002308	Cd320	10.9972	-0.155228	0.693003	-0.223993	0.822763	0.997143
ENSMUSG00000002319	Ipo4	172.151	-0.313165	0.402435	-0.778177	0.436465	0.965444
ENSMUSG00000002320	Tm9sf1	246.64	-0.0895874	0.169167	-0.52958	0.596403	0.98326
ENSMUSG00000002324	Rec8	1.54607	-3.94855	2.19894	-1.79566	0.0725488	0.764712
ENSMUSG00000002325	Irf9	375.293	-0.183705	0.152381	-1.20556	0.227986	0.905421
ENSMUSG00000002326	Gmpr2	150.02	0.0591489	0.178031	0.33224	0.739708	0.994122
ENSMUSG00000002329	Mdp1	123.934	0.0591125	0.173553	0.340602	0.733403	0.994122
ENSMUSG00000002332	Dhrs1	90.0312	0.205915	0.316163	0.651292	0.514858	0.976938
ENSMUSG00000002341	Ncan	1.55508	0.925367	1.70866	0.541576	0.588111	0.98326
ENSMUSG00000002342	Tmem161a	65.1895	-0.833367	0.474036	-1.75802	0.0787434	0.781936
ENSMUSG00000002343	Armc6	17.0865	-0.211896	0.407847	-0.519548	0.603378	0.984599
ENSMUSG00000002345	Borcs8	39.7396	0.116586	0.328015	0.35543	0.722268	0.994122
ENSMUSG00000002346	Slc25a42	25.9031	0.154904	0.376291	0.411661	0.680588	0.989879
ENSMUSG00000002365	Snx9	293.473	-0.0268581	0.120535	-0.222823	0.823673	0.997143
ENSMUSG00000002372	Ranbp3	175.281	-0.000462718	0.129713	-0.00356724	0.997154	1
ENSMUSG00000002379	Ndufa11	29.3405	-0.48283	0.360839	-1.33808	0.180871	0.875756
ENSMUSG00000002384	Bmp8b	0.0746807	0	6.20461	0	1
ENSMUSG00000002393	Nr2f6	91.7385	-0.366186	0.69464	-0.527159	0.598083	0.98326
ENSMUSG00000002395	Use1	183.24	-0.148766	0.212197	-0.701078	0.483254	0.972903
ENSMUSG00000002396	Ocel1	93.399	-0.145549	0.395512	-0.368001	0.712872	0.993051
ENSMUSG00000002409	Dyrk1b	96.8334	-0.119594	0.214733	-0.556942	0.577567	0.982149
ENSMUSG00000002413	Braf	328.478	0.0418247	0.232716	0.179724	0.857369	0.997431
ENSMUSG00000002416	Ndufb2	42.5186	0.143222	0.34552	0.414512	0.678499	0.989879
ENSMUSG00000002428	Hltf	667.394	0.0830629	0.158572	0.52382	0.600404	0.983883
ENSMUSG00000002455	Prpf6	334.192	0.0632417	0.252755	0.250209	0.802425	0.996451
ENSMUSG00000002458	Rgs19	469.313	0.233627	0.16134	1.44804	0.147607	0.853178
ENSMUSG00000002459	Rgs20	0.626366	-2.51066	4.36041	-0.575785	0.564761
ENSMUSG00000002475	Abhd3	19.1472	-0.73123	0.464895	-1.57289	0.115744	0.830001
ENSMUSG00000002477	Snrpd1	39.0479	-0.638079	0.285667	-2.23365	0.0255064	0.595542
ENSMUSG00000002486	Tchp	274.684	0.126288	0.220034	0.573948	0.566003	0.982149
ENSMUSG00000002489	Tiam1	272.541	-0.275934	0.669505	-0.412147	0.680232	0.989879
ENSMUSG00000002496	Tsc2	338.598	-0.0832153	0.103233	-0.806091	0.42019	0.96229
ENSMUSG00000002500	Rpl3l	0.0504344	-0.836938	6.20461	-0.13489	0.892699
ENSMUSG00000002504	Nherf2	6.51902	-0.464143	0.80712	-0.575061	0.56525	0.982149
ENSMUSG00000002524	Puf60	318.959	0.0122022	0.0955	0.127772	0.89833	0.997999
ENSMUSG00000002546	Golga2	616.528	0.200831	0.256703	0.782348	0.43401	0.965444
ENSMUSG00000002550	Uck1	71.3079	0.0274678	0.240663	0.114134	0.909132	0.998417
ENSMUSG00000002565	Scin	0.324698	0	6.20461	0	1
ENSMUSG00000002578	Ikzf4	2.1535	2.13031	6.06194	0.351424
ENSMUSG00000002580	Mien1	16.477	-0.602613	0.490117	-1.22953	0.218874	0.900581
ENSMUSG00000002588	Pon1	0.336512	1.36079	5.65951	0.240443	0.809987
ENSMUSG00000002602	Axl	670.384	0.030138	0.296247	0.101733	0.918969	0.999719
ENSMUSG00000002603	Tgfb1	1081.59	-0.122161	0.0706258	-1.7297	0.0836843	0.78903
ENSMUSG00000002608	Ccdc97	332.275	0.121195	0.201703	0.600858	0.547934	0.979575
ENSMUSG00000002617	Zfp40	152.038	0.24387	0.232028	1.05103	0.293243	0.926085
ENSMUSG00000002625	Akap8l	940.968	0.106011	0.0940926	1.12667	0.259881	0.915401
ENSMUSG00000002633	Shh	0.0937209	0	6.20461	0	1
ENSMUSG00000002635	Pdcd2l	50.3901	-0.446748	0.286567	-1.55896	0.119005	0.830891
ENSMUSG00000002658	Gtf2f1	175.666	-0.29534	0.171822	-1.71887	0.085638	0.791627
ENSMUSG00000002660	Clpp	33.5711	0.298654	0.326978	0.913376	0.361045	0.946618
ENSMUSG00000002661	Alkbh7	8.04493	-0.814405	0.814943	-0.999341	0.31763	0.93422
ENSMUSG00000002664	Pspn	0
ENSMUSG00000002668	Dennd1c	412.967	0.258582	0.130279	1.98484	0.0471623	0.693613
ENSMUSG00000002679	Med6	45.6679	-0.175022	0.316608	-0.552803	0.580398	0.982376
ENSMUSG00000002688	Prkd1	0.231625	-0.115656	6.20461	-0.0186404	0.985128
ENSMUSG00000002699	Lcp2	1942.57	-0.460055	0.711374	-0.646714	0.517817	0.976938
ENSMUSG00000002718	Cse1l	241.545	0.0710316	0.257756	0.275577	0.782873	0.995485
ENSMUSG00000002728	Naa20	97.4465	-0.779637	0.364485	-2.13901	0.0324348	0.628672
ENSMUSG00000002731	Prkra	64.9542	-0.422343	0.311488	-1.35589	0.175134	0.875756
ENSMUSG00000002732	Fkbp7	47.0322	-0.193335	0.34551	-0.559563	0.575778	0.982149
ENSMUSG00000002733	Plekha3	78.3122	-0.262208	0.23323	-1.12425	0.260907	0.915786
ENSMUSG00000002741	Ykt6	253.657	-0.0533648	0.112892	-0.472707	0.636422	0.988185
ENSMUSG00000002748	Baz1b	1353.22	0.0313889	0.103254	0.303997	0.76113	0.994378
ENSMUSG00000002763	Pex6	152.19	-0.111111	0.231393	-0.480185	0.631096	0.987327
ENSMUSG00000002767	Mrpl2	42.0845	-0.566668	0.494337	-1.14632	0.251663	0.912356
ENSMUSG00000002768	Mea1	78.0924	-0.380113	0.240025	-1.58364	0.113276	0.828356
ENSMUSG00000002769	Gnmt	0.90517	2.95142	2.31413	1.27539	0.202171	0.889895
ENSMUSG00000002771	Grin2d	1.18969	-0.210797	1.44923	-0.145454	0.884352	0.997999
ENSMUSG00000002778	Kdelr1	118.901	0.0175202	0.194464	0.0900949	0.928212	1
ENSMUSG00000002781	Tmem143	50.733	-0.0781923	0.62406	-0.125296	0.900289	0.997999
ENSMUSG00000002791	Pdxk-ps	0.61002	1.96455	3.6904	0.532339	0.594491
ENSMUSG00000002797	Ggct	17.4365	-0.654236	0.601675	-1.08736	0.276878	0.921183
ENSMUSG00000002799	Jag2	54.4687	0.272969	0.280292	0.973875	0.330119	0.93836
ENSMUSG00000002803	Btbd6	57.981	-0.0688009	0.208695	-0.329672	0.741648	0.994122
ENSMUSG00000002804	Nudt14	15.5842	0.279025	0.413676	0.674501	0.499993	0.974853
ENSMUSG00000002808	Epdr1	0.390011	2.15811	4.62884	0.466231	0.64105
ENSMUSG00000002812	Flii	655.27	0.0281961	0.226901	0.124266	0.901105	0.998077
ENSMUSG00000002814	Top3a	174.976	-0.00868601	0.27775	-0.0312728	0.975052	1
ENSMUSG00000002820	Atg4d	44.7643	0.0035855	0.271025	0.0132294	0.989445	1
ENSMUSG00000002825	Qtrt1	27.6601	0.0207808	0.344894	0.0602526	0.951954	1
ENSMUSG00000002831	Plin4	0.384257	0	5.53367	0	1
ENSMUSG00000002833	Hdgfl2	253.085	-0.123818	0.130109	-0.951653	0.341273	0.938913
ENSMUSG00000002835	Chaf1a	12.2255	0.103121	0.618765	0.166656	0.867641	0.997999
ENSMUSG00000002844	Adprh	188.966	0.118525	0.151246	0.783656	0.433242	0.965444
ENSMUSG00000002845	Tmem39a	71.9347	-0.579357	0.449057	-1.29016	0.196994	0.886132
ENSMUSG00000002846	Timmdc1	60.7619	-0.257318	0.262848	-0.97896	0.3276	0.937919
ENSMUSG00000002847	Pla1a	0.130081	1.91706	6.17658	0.310376	0.756275
ENSMUSG00000002870	Mcm2	40.2648	-0.461368	0.325567	-1.41712	0.156447	0.866403
ENSMUSG00000002871	Tpra1	143.708	0.1649	0.245701	0.671141	0.50213	0.975022
ENSMUSG00000002881	Nab1	194.655	0.146321	0.259221	0.564464	0.572438	0.982149
ENSMUSG00000002885	Adgre5	20.9257	1.00558	0.860257	1.16892	0.242434	0.908916
ENSMUSG00000002897	Il17ra	759.876	0.0991348	0.10956	0.904844	0.365548	0.946618
ENSMUSG00000002900	Lamb1	3.26598	-0.111398	2.42408	-0.0459545	0.963347	1
ENSMUSG00000002908	Kcnn1	2.39181	-2.29019	1.47622	-1.55139	0.120807	0.832282
ENSMUSG00000002910	Arrdc2	55.1429	-0.172684	0.251362	-0.686994	0.492086	0.9732
ENSMUSG00000002930	Ppp1r17	0.089935	0.605613	6.20461	0.0976069	0.922244
ENSMUSG00000002944	Cd36	45.3126	-0.361345	0.639775	-0.5648	0.57221	0.982149
ENSMUSG00000002948	Map2k7	254.549	0.0171731	0.152858	0.112347	0.910548	0.998799
ENSMUSG00000002949	Timm44	270.293	0.0586614	0.173609	0.337893	0.735444	0.994122
ENSMUSG00000002957	Ap2a2	378.724	-0.0828324	0.149269	-0.554921	0.578949	0.982376
ENSMUSG00000002963	Pnkp	95.4038	-0.0641757	0.236119	-0.271794	0.785781	0.995485
ENSMUSG00000002968	Med25	120.775	0.0727106	0.160442	0.453189	0.650413	0.989577
ENSMUSG00000002980	Bcam	0.41619	-1.79169	6.19191	-0.28936	0.772306
ENSMUSG00000002981	Clptm1	516.218	-0.0824879	0.0768	-1.07406	0.282795	0.923363
ENSMUSG00000002983	Relb	115.243	0.274549	0.298446	0.919928	0.35761	0.946618
ENSMUSG00000002984	Tomm40	85.8662	-0.381085	0.234997	-1.62165	0.104878	0.810198
ENSMUSG00000002985	Apoe	8665.58	-0.486549	0.209271	-2.32497	0.0200735	0.566226
ENSMUSG00000002992	Apoc2	1.99878	-0.420989	1.88746	-0.223045	0.8235	0.997143
ENSMUSG00000002996	Hbp1	332.843	0.395485	0.183347	2.15703	0.0310031	0.628239
ENSMUSG00000002997	Prkar2b	1.16221	0.463004	2.52497	0.18337	0.854508	0.997431
ENSMUSG00000003031	Cdkn1b	283.138	0.191933	0.178282	1.07657	0.281672	0.923363
ENSMUSG00000003032	Klf4	32.4772	0.884587	0.56002	1.57956	0.114207	0.829179
ENSMUSG00000003033	Ap1m1	217.777	0.0552617	0.182987	0.301998	0.762654	0.994378
ENSMUSG00000003037	Rab8a	245.837	-0.0606481	0.335105	-0.180982	0.856382	0.997431
ENSMUSG00000003038	Hmgn2	181.299	-0.100279	0.215798	-0.464692	0.642152	0.989577
ENSMUSG00000003039	Fam32a	149.787	0.139214	0.144876	0.960921	0.336592	0.938913
ENSMUSG00000003051	Elf3	0.14854	1.29732	6.17277	0.210168	0.833536
ENSMUSG00000003053	Cyp2c29	0.111268	0	6.20461	0	1
ENSMUSG00000003062	Stard3nl	202.478	-0.166527	0.27083	-0.614875	0.538637	0.978937
ENSMUSG00000003068	Stk11	345.884	0.236884	0.1848	1.28184	0.199898	0.889098
ENSMUSG00000003070	Efna2	0.908079	-2.54991	2.84932	-0.894918	0.370831	0.948288
ENSMUSG00000003072	Atp5d	96.8791	-0.302356	0.196732	-1.53689	0.12432	0.833942
ENSMUSG00000003099	Ppp5c	324.428	0.0924771	0.18042	0.512564	0.608256	0.984599
ENSMUSG00000003119	Cdk12	757.265	0.0698909	0.111719	0.625597	0.531579	0.978596
ENSMUSG00000003123	Lipe	169.177	-0.0311942	0.157615	-0.197914	0.843112	0.997275
ENSMUSG00000003131	Pafah1b2	246.615	-0.0277518	0.135546	-0.204741	0.837774	0.997206
ENSMUSG00000003134	Tbc1d8	413.158	0.141441	0.219433	0.644575	0.519203	0.977364
ENSMUSG00000003135	Cnot11	100.422	-0.0677878	0.237299	-0.285664	0.775136	0.99541
ENSMUSG00000003153	Slc2a3	60.0561	1.07738	0.712287	1.51256	0.130391	0.836949
ENSMUSG00000003154	Foxj2	494.784	0.0163636	0.0863013	0.189611	0.849614	0.997431
ENSMUSG00000003161	Sri	146.137	0.111822	0.211364	0.529052	0.596769	0.98326
ENSMUSG00000003166	Dgcr2	254.169	-0.232235	0.132287	-1.75554	0.0791669	0.781936
ENSMUSG00000003178		101.793	-0.375984	0.223485	-1.68237	0.0924973	0.798937
ENSMUSG00000003184	Irf3	225.994	0.300776	0.198805	1.51292	0.1303	0.836949
ENSMUSG00000003190	Bcl2l12	30.0471	0.714606	0.451937	1.58121	0.113831	0.828531
ENSMUSG00000003198	Zfp959	36.0126	0.109183	0.288023	0.379079	0.704629	0.991572
ENSMUSG00000003199	Mpnd	84.5267	-0.0894137	0.343833	-0.26005	0.794825	0.995802
ENSMUSG00000003200	Sh3gl1	200.013	0.0856894	0.141254	0.606634	0.544094	0.979575
ENSMUSG00000003206	Ebi3	76.0921	-0.17058	0.211979	-0.804704	0.420991	0.96237
ENSMUSG00000003208	Yju2	66.2139	0.143946	0.224042	0.642495	0.520552	0.977364
ENSMUSG00000003226	Ranbp2	1373.66	-0.00754647	0.070471	-0.107086	0.914721	0.99904
ENSMUSG00000003227	Edar	0.0912883	-1.61463	6.19851	-0.260487	0.794488
ENSMUSG00000003228	Grk5	17.819	0.164896	0.412947	0.399315	0.689661	0.990695
ENSMUSG00000003233	Dvl3	168.216	0.0252256	0.120102	0.210035	0.83364	0.997143
ENSMUSG00000003234	Abcf3	219.612	-0.0164778	0.231976	-0.0710323	0.943372	1
ENSMUSG00000003235	Eif2b5	162.782	-0.14508	0.189749	-0.76459	0.444516	0.96638
ENSMUSG00000003269	Cyth2	146.104	-0.108661	0.258637	-0.420128	0.674392	0.989664
ENSMUSG00000003271	Sult2b1	0.243375	0	6.20461	0	1
ENSMUSG00000003273	Car11	3.76863	-0.88657	1.22	-0.726695	0.467413	0.969055
ENSMUSG00000003279	Dlgap1	4.37775	-0.743348	0.90514	-0.821251	0.411503	0.957676
ENSMUSG00000003282	Plag1	26.3524	-1.82035	0.510949	-3.56269	0.000367072	0.115431
ENSMUSG00000003283	Hck	504.266	-0.0822913	0.111612	-0.737298	0.460941	0.967879
ENSMUSG00000003299	Mrpl4	55.1514	-0.254315	0.230085	-1.10531	0.269026	0.919942
ENSMUSG00000003308	Keap1	138.828	0.229454	0.342193	0.67054	0.502514	0.975022
ENSMUSG00000003309	Ap1m2	0.0516551	0	6.20461	0	1
ENSMUSG00000003316	Glg1	937.785	-0.109168	0.0898124	-1.21551	0.224172	0.905014
ENSMUSG00000003341	Atp8b3	0.115151	-0.836919	6.20461	-0.134887	0.892702
ENSMUSG00000003344	Btbd2	84.1097	-0.129506	0.312907	-0.413879	0.678962	0.989879
ENSMUSG00000003345	Csnk1g2	267.652	0.0324904	0.124553	0.260857	0.794203	0.995597
ENSMUSG00000003346	Abhd17a	58.1899	0.903811	0.38103	2.37202	0.017691	0.534285
ENSMUSG00000003348	Mob3a	221.555	0.129587	0.118327	1.09516	0.273445	0.921161
ENSMUSG00000003352	Cacnb3	1.06893	2.58888	2.59571	0.99737	0.318585	0.93422
ENSMUSG00000003354	Ccdc65	0.238179	-3.42047	6.14371	-0.556743	0.577703
ENSMUSG00000003355	Fkbp11	1.33105	-0.867693	1.76057	-0.492847	0.622121	0.985639
ENSMUSG00000003360	Ddx23	598.657	0.0236342	0.179659	0.13155	0.89534	0.997999
ENSMUSG00000003363	Pld3	438.851	-0.446345	0.264064	-1.69029	0.0909721	0.795653
ENSMUSG00000003378	Grik5	11.1682	0.400556	0.506261	0.791205	0.428824	0.964413
ENSMUSG00000003379	Cd79a	0.494741	-0.115641	4.03584	-0.0286536	0.977141
ENSMUSG00000003380	Rabac1	73.2194	-0.0704113	0.234023	-0.300873	0.763511	0.994378
ENSMUSG00000003382	Etv3	633.451	0.0221078	0.0956872	0.231042	0.817282	0.996784
ENSMUSG00000003402	Prkcsh	337.439	0.0918243	0.103194	0.889823	0.373561	0.948361
ENSMUSG00000003410	Elavl3	1.94454	-0.282562	1.46109	-0.193391	0.846653	0.997388
ENSMUSG00000003411	Rab3b	0.589404	-0.612649	5.80074	-0.105616	0.915887
ENSMUSG00000003418	St8sia6	232.953	0.275314	0.387572	0.710356	0.477484	0.971618
ENSMUSG00000003420	Fcgrt	183.307	-0.118685	0.120139	-0.987892	0.323205	0.937112
ENSMUSG00000003421	Nosip	133.814	0.287479	0.287177	1.00105	0.316802	0.93422
ENSMUSG00000003423	Pih1d1	64.9689	0.342328	0.330261	1.03654	0.299952	0.929039
ENSMUSG00000003429	Rps11	447.97	-0.183594	0.165824	-1.10716	0.268225	0.919942
ENSMUSG00000003435	Supt5	613.842	-0.180067	0.0965737	-1.86456	0.0622436	0.739035
ENSMUSG00000003436	Dll3	0.245494	-3.45165	6.14321	-0.561865	0.574208
ENSMUSG00000003437	Paf1	267.986	0.00146685	0.2865	0.0051199	0.995915	1
ENSMUSG00000003438	Timm50	53.9106	0.348995	0.380109	0.918145	0.358543	0.946618
ENSMUSG00000003444	Med29	31.7632	-0.189625	0.321539	-0.589743	0.555363	0.981087
ENSMUSG00000003452	Bicd1	5.50656	2.4244	1.99406	1.21581	0.224056	0.905014
ENSMUSG00000003458	Ncstn	550.498	0.127673	0.165378	0.772007	0.44011	0.965581
ENSMUSG00000003464	Pex19	110.416	0.535232	0.312232	1.71421	0.0864896	0.793144
ENSMUSG00000003469	Phyhip	2.52255	6.28103	2.03252	3.09027
ENSMUSG00000003476	Crhr2	1.07326	-1.44431	2.05492	-0.702854	0.482147	0.972633
ENSMUSG00000003477	Inmt	0.0588595	-0.836941	6.20461	-0.13489	0.892699
ENSMUSG00000003484	Cyp4f18	11.9672	0.197237	0.698798	0.282252	0.77775	0.99541
ENSMUSG00000003500	Impdh1	14.1829	-0.324086	0.876753	-0.369643	0.711648	0.992797
ENSMUSG00000003505	Psg18	0.122354	1.91706	6.17659	0.310375	0.756276
ENSMUSG00000003518	Dusp3	240.028	0.0920977	0.413884	0.22252	0.823909	0.997143
ENSMUSG00000003526	Prodh	34.0136	-0.158198	0.492062	-0.3215	0.747831	0.994378
ENSMUSG00000003527	Ess2	97.2902	-0.207624	0.238495	-0.870558	0.383995	0.951786
ENSMUSG00000003528	Slc25a1	67.0286	-0.451828	0.522232	-0.865186	0.386937	0.953377
ENSMUSG00000003531	Dgcr6	18.2487	0.175332	0.390995	0.448424	0.653847	0.989577
ENSMUSG00000003534	Ddr1	2.61943	2.67642	2.51796	1.06293	0.287813	0.92394
ENSMUSG00000003541	Ier3	22.2916	1.04199	0.669974	1.55527	0.119882	0.830891
ENSMUSG00000003545	Fosb	72.7497	1.57151	1.00014	1.57129	0.116116	0.830563
ENSMUSG00000003546	Klc4	122.156	0.216217	0.155009	1.39487	0.163054	0.870559
ENSMUSG00000003549	Ercc1	43.0821	-0.41571	0.378973	-1.09694	0.272669	0.921161
ENSMUSG00000003555	Cyp17a1	0.336229	0	6.20461	0	1
ENSMUSG00000003559	As3mt	74.8708	0.0431056	0.194291	0.221862	0.824422	0.997143
ENSMUSG00000003573	Homer3	71.9424	-0.0338292	0.287712	-0.11758	0.9064	0.998417
ENSMUSG00000003575	Crtc1	213.056	0.244383	0.62373	0.391808	0.6952	0.991206
ENSMUSG00000003581	Rnf215	168.154	0.25235	0.160353	1.57372	0.115553	0.829685
ENSMUSG00000003585	Sec14l2	45.3112	-0.723331	0.45806	-1.57912	0.114309	0.829179
ENSMUSG00000003604	Aven	35.7472	0.0622789	0.459355	0.135579	0.892154	0.997999
ENSMUSG00000003617	Cp	72.1332	0.153295	0.567765	0.269997	0.787162	0.995485
ENSMUSG00000003623	Crot	265.32	0.140432	0.186572	0.752698	0.451632	0.967353
ENSMUSG00000003644	Rps6ka1	1593.39	0.38832	0.16928	2.29396	0.021793	0.569395
ENSMUSG00000003657	Calb2	0.468905	-0.115603	5.34539	-0.0216267	0.982746
ENSMUSG00000003660	Snrnp200	771.842	0.102616	0.121115	0.847263	0.396849	0.955875
ENSMUSG00000003662	Ciao1	116.902	-0.282471	0.288918	-0.977688	0.328229	0.938009
ENSMUSG00000003665	Has1	0.0552172	0	6.20461	0	1
ENSMUSG00000003680	Taf6l	110.505	-0.363256	0.225851	-1.60839	0.107751	0.818283
ENSMUSG00000003721	Insig2	103.702	0.221149	0.48282	0.458036	0.646927	0.989577
ENSMUSG00000003731	Kpna6	235.831	-0.0698304	0.267437	-0.26111	0.794008	0.995597
ENSMUSG00000003746	Man1a	928.907	0.0929174	0.0878069	1.0582	0.289964	0.92394
ENSMUSG00000003752	Itpkc	92.878	-0.38743	0.315971	-1.22616	0.22014	0.901508
ENSMUSG00000003762	Coq8b	78.2237	-0.234051	0.333814	-0.701143	0.483214	0.972903
ENSMUSG00000003778	Brd8	577.673	0.129979	0.15483	0.839492	0.401193	0.956566
ENSMUSG00000003779	Kif20a	8.7077	0.29456	0.861507	0.341912	0.732417	0.994122
ENSMUSG00000003808	Farsa	166.541	0.0862165	0.148657	0.57997	0.561935	0.982113
ENSMUSG00000003809	Gcdh	45.2665	-0.0484584	0.327517	-0.147957	0.882377	0.997999
ENSMUSG00000003810	Mast2	217.078	-0.0464488	0.359342	-0.129261	0.897151	0.997999
ENSMUSG00000003812	Dnase2a	510.533	-0.0475138	0.266445	-0.178325	0.858468	0.997431
ENSMUSG00000003813	Rad23a	154.901	0.19803	0.170702	1.16009	0.246011	0.910927
ENSMUSG00000003814	Calr	3833.85	0.0387963	0.0973758	0.398418	0.690322	0.990695
ENSMUSG00000003824	Syce2	9.38886	-0.582174	0.588147	-0.989845	0.32225	0.936688
ENSMUSG00000003847	Nfat5	1265.53	0.0581232	0.0812097	0.715717	0.474166	0.969748
ENSMUSG00000003848	Nob1	53.8212	-0.754834	0.434689	-1.73649	0.0824768	0.786221
ENSMUSG00000003849	Nqo1	0.182511	-0.115686	6.20461	-0.0186452	0.985124
ENSMUSG00000003863	Ppfia3	8.70833	-0.526728	0.814545	-0.646653	0.517856	0.976938
ENSMUSG00000003865	Gys1	49.7608	-0.292549	0.410967	-0.711855	0.476555	0.970425
ENSMUSG00000003868	Ruvbl2	89.2897	-0.22136	0.256564	-0.86279	0.388253	0.9537
ENSMUSG00000003872	Lin7b	1.36791	2.21165	2.02416	1.09263	0.274557	0.921161
ENSMUSG00000003873	Bax	54.6562	0.342283	0.223287	1.53293	0.125293	0.834671
ENSMUSG00000003882	Il7r	121.942	0.709876	0.32034	2.21601	0.0266911	0.598124
ENSMUSG00000003923	Tfam	106.484	-0.0378553	0.248661	-0.152237	0.879	0.997999
ENSMUSG00000003929	Zfp81	104.357	0.0853541	0.195713	0.43612	0.66275	0.989577
ENSMUSG00000003934	Efnb3	1.70678	0.570479	1.09617	0.520431	0.602763	0.984599
ENSMUSG00000003948	Mmd	67.2913	0.118606	0.213164	0.556409	0.577931	0.982149
ENSMUSG00000003949	Hlf	98.2351	-0.685615	0.660256	-1.03841	0.29908	0.929039
ENSMUSG00000003955	Fam162a	29.3278	0.435732	0.351176	1.24078	0.214688	0.896754
ENSMUSG00000003970	Rpl8	997.3	-0.200714	0.134886	-1.48802	0.136745	0.840954
ENSMUSG00000003974	Grm3	3.9682	3.99764	1.43085	2.7939	0.00520769	0.343234
ENSMUSG00000003992	Ssbp2	130.264	0.340704	0.282715	1.20511	0.228159	0.905421
ENSMUSG00000004018	Fancl	37.2332	0.452046	0.610865	0.740011	0.459293	0.967879
ENSMUSG00000004031	Brinp2	0.656647	0.605679	2.78704	0.21732	0.827959
ENSMUSG00000004032	Gstm5	16.4574	-0.193188	0.430921	-0.448314	0.653927	0.989577
ENSMUSG00000004035	Gstm7	0.772053	-1.94273	3.4042	-0.570687	0.568212	0.982149
ENSMUSG00000004038	Gstm3	0
ENSMUSG00000004040	Stat3	697.887	0.243327	0.175361	1.38758	0.165266	0.873546
ENSMUSG00000004043	Stat5a	115.893	0.542006	0.430514	1.25898	0.208039	0.891541
ENSMUSG00000004044	Cavin1	4.34816	0.176212	1.12082	0.157217	0.875074	0.997999
ENSMUSG00000004054	Map3k11	291.439	0.0846436	0.124967	0.677328	0.498198	0.974794
ENSMUSG00000004056	Akt2	202.919	0.169905	0.254557	0.667454	0.504482	0.975711
ENSMUSG00000004069	Dnaja3	154.026	-0.205088	0.154777	-1.32506	0.185152	0.877924
ENSMUSG00000004070	Hmox2	368.961	0.112481	0.160867	0.699215	0.484418	0.972903
ENSMUSG00000004071	Cdip1	153.332	0.246115	0.203431	1.20982	0.226347	0.905014
ENSMUSG00000004085	Map3k20	107.935	1.06119	0.587017	1.80776	0.0706431	0.758158
ENSMUSG00000004096	Cwc15	234.584	-0.202009	0.135706	-1.48858	0.136597	0.84088
ENSMUSG00000004098	Col5a3	0.751092	0.935756	3.76704	0.248406	0.80382
[truncated: 45,034 more rows]

## Sheet: O, 30D Reint vs Y, 30D Reint
ensembl_gene_id	external_gene_name	baseMean	log2FoldChange	lfcSE	stat	pvalue	padj
[truncated: 45,706 more rows]

[truncated: 24 more sheets: O, 30D Reint vs Y, 7D Repop, O, 30D Reint vs Y, 14D Depl, O, 30D Reint vs Y, Ctrl, O, 7D Repop vs O, 14D Depl, O, 7D Repop vs O, Ctrl, O, 7D Repop vs Y, 30D Reint, O, 7D Repop vs Y, 7D Repop, O, 7D Repop vs Y, 14D Depl, O, 7D Repop vs Y, Ctrl, O, 14D Depl vs O, Ctrl, O, 14D Depl vs Y, 30D Reint, O, 14D Depl vs Y, 7D Repop, O, 14D Depl vs Y, 14D Depl, O, 14D Depl vs Y, Ctrl, O, Ctrl vs Y, 30D Reint, O, Ctrl vs Y, 7D Repop, O, Ctrl vs Y, 14D Depl, O, Ctrl vs Y, Ctrl, Y, 30D Reint vs Y, 7D Repop, Y, 30D Reint vs Y, 14D Depl …]
