# Supplementary material for: Influenza A infection accelerates disease-associated microglia formation during physiological aging
Source: bioRxiv. 2025 Dec 14:2025.12.11.693336. Preprint. [Version 1] doi: 10.64898/2025.12.11.693336 (PMC12710644; doi:10.64898/2025.12.11.693336)
Supplement: Supplement 13 — Extended Data 5. Pairwise differential expression analysis (DEA) results from bulk RNA-seq of microglia with loss- or gain-of-function mutations in MERTK in aging. [file media-13.xlsx]

## Sheet: Y, WT vs Y, Driver Ctrl
ensembl_gene_id

## Sheet: Y, WT vs Y, Mertk KO
ensembl_gene_id

## Sheet: Y, WT vs O, WT
ensembl_gene_id

## Sheet: Y, WT vs O, MertkCR
ensembl_gene_id

## Sheet: Y, Driver Ctrl vs Y, Mertk KO
ensembl_gene_id

## Sheet: Y, Driver Ctrl vs O, WT
ensembl_gene_id

## Sheet: Y, Driver Ctrl vs O, MertkCR
ensembl_gene_id

## Sheet: Y, Mertk KO vs O, WT
ensembl_gene_id

## Sheet: Y, Mertk KO vs O, MertkCR
ensembl_gene_id

## Sheet: O, WT vs O, MertkCR
ensembl_gene_id
